# Supplementary material for: Assessment of Bona Fide sRNAs in Staphylococcus aureus
Source: Front Microbiol. 2018 Feb 20;9:228. doi: 10.3389/fmicb.2018.00228 (PMC5826253; doi:10.3389/fmicb.2018.00228)
Supplement: Supplementary file 2 [file DataSheet1.XLSX]

## Sheet: LIU 46 bona fide sRNA
CP000253.1	LIU	sRNA	115205	115614	.	-	.	Name=srn_0335;otherNames=includesSAOUHSCs258,S35
CP000253.1	LIU	sRNA	201738	201962	.	+	.	Name=RsaG;otherNames=Teg93,sRNA31,srn_0510,SAOUHSCs054,S58
CP000253.1	LIU	sRNA	361904	362002	.	-	.	Name=Sau-5971;otherNames=srn_0880,SAOUHSCs073,S109
CP000253.1	LIU	sRNA	367121	367211	.	-	.	Name=srn_0890;otherNames=sRNA71,SAOUHSCs205,SAOUHSC_A00354
CP000253.1	LIU	sRNA	386294	386353	.	+	.	Name=Teg147;otherNames=sRNA85,srn_0960,SAOUHSCs103
CP000253.1	LIU	sRNA	569615	569939	.	+	.	Name=srn_1505;otherNames=SAOUHSCs189,S204
CP000253.1	LIU	sRNA	575845	575987	.	+	.	Name=RsaA;otherNames=RsaOJ,Teg88,Sau-64,IGR14,sRNA132,srn_1510,SAOUHSCs048,S210
CP000253.1	LIU	sRNA	575845	576126	.	+	.	Name=RsaAL;otherNames=c.f.RsaA+srn_1520,SAOUHSCs164,S211
CP000253.1	LIU	sRNA	623360	624458	.	-	.	Name=RsaC;otherNames=Teg90,sRNA135,srn_1590,SAOUHSCs050,S234
CP000253.1	LIU	sRNA	639711	639872	.	-	.	Name=RsaD;otherNames=sRNA138,srn_1640,SAOUHSCs051,S243
CP000253.1	LIU	sRNA	774294	774421	.	+	.	Name=RsaH;otherNames=RsaOK,Teg94,Sau-6059,sRNA162,srn_1910,SAOUHSCs055,S317
CP000253.1	LIU	sRNA	788284	788675	.	+	.	Name=tmRNA;otherNames=Teg150,ssrA,SAOUHSCs006,WAN014GIY,sRNA166,S329
CP000253.1	LIU	sRNA	911380	911481	.	+	.	Name=RsaE;otherNames=RsaON,Sau-20,Teg92,sRNA183,srn_2130,S389
CP000253.1	LIU	sRNA	911380	911739	.	+	.	Name=RsaE-S390;otherNames=srn_2130,S389+S390
CP000253.1	LIU	sRNA	990586	990684	.	-	.	Name=S414;otherNames=sRNA195,srn_2320,SAOUHSCs226
CP000253.1	LIU	sRNA	1078428	1078718	.	-	.	Name=sRNA207;otherNames=srn_2500,SAOUHSCs229
CP000253.1	LIU	sRNA	1219192	1219282	.	+	.	Name=Sau-27;otherNames=srn_2690
CP000253.1	LIU	sRNA	1247774	1247925	.	+	.	Name=Teg106;otherNames=srn_2730,SAOUHSCs093,S540
CP000253.1	LIU	sRNA	1248013	1248138	.	-	.	Name=Teg108;otherNames=sRNA222,srn_2740,SAOUHSCs094
CP000253.1	LIU	sRNA	1252254	1252305	.	+	.	Name=Sau-85;otherNames=srn_2760,SAOUHSCs165(butlonger)
CP000253.1	LIU	sRNA	1362893	1363064	.	+	.	Name=srn_2975;otherNames=SAOUHSCs275,S596
CP000253.1	LIU	sRNA	1462734	1462962	.	-	.	Name=S627;otherNames=None
CP000253.1	LIU	sRNA	1464058	1464207	.	-	.	Name=SprX2;otherNames=RsaOR,Ssr6,Teg15,srn_3820.1,SAOUHSC_A01455
CP000253.1	LIU	sRNA	1464252	1464380	.	-	.	Name=S629;otherNames=None
CP000253.1	LIU	sRNA	1639003	1639243	.	-	.	Name=6SRNA;otherNames=Teg97,SsrS,Ssr80,WAN01CC8T,sRNA256,SAOUHSCs026,S685
CP000253.1	LIU	sRNA	1685428	1685667	.	-	.	Name=sRNA264;otherNames=srn_3320,SAOUHSCs017,S706
CP000253.1	LIU	sRNA	1707679	1707781	.	-	.	Name=srn_3355;otherNames=SAOUHSCs110,includedinS713
CP000253.1	LIU	sRNA	1750160	1750216	.	+	.	Name=RsaB;otherNames=srn_3410,SAOUHSCs049,SAOUHSC_01844
CP000253.1	LIU	sRNA	1771663	1771728	.	+	.	Name=Sau-5949;otherNames=Teg120,sRNA272,srn_3460,SAOUHSCs070
CP000253.1	LIU	sRNA	1821336	1821444	.	+	.	Name=srn_3555;otherNames=SAOUHSCs221
CP000253.1	LIU	sRNA	1849001	1849117	.	-	.	Name=SprB;otherNames=Teg9,IGR18,srn_3600,SAOUHSCs030
CP000253.1	LIU	sRNA	1863800	1863899	.	-	.	Name=sRNA287;otherNames=srn_9340,SAOUHSCs236,S774
CP000253.1	LIU	sRNA	1923614	1923879	.	-	.	Name=srn_9345;otherNames=S808
CP000253.1	LIU	sRNA	1924486	1924611	.	-	.	Name=S810;otherNames=None
CP000253.1	LIU	sRNA	2027317	2027376	.	+	.	Name=Teg122;otherNames=srn_3770,SAOUHSCs097
CP000253.1	LIU	sRNA	2033619	2033763	.	-	.	Name=SprD;otherNames=Teg14,sRNA300,srn_3800,SAOUHSCs032,S853
CP000253.1	LIU	sRNA	2033838	2033899	.	-	.	Name=Teg124;otherNames=srn_3810
CP000253.1	LIU	sRNA	2035228	2035378	.	-	.	Name=SprX1;otherNames=RsaOR,ssr6,Teg15,IGR12,sRNA299,srn_3820,SAOUHSCs033,S854
CP000253.1	LIU	sRNA	2093158	2093673	.	-	.	Name=RNAIII;otherNames=sRNA317,srn_3910,SAOUHSCs022,S871
CP000253.1	LIU	sRNA	2214760	2214889	.	+	.	Name=sRNA334;otherNames=srn_9480,SAOUHSCs242
CP000253.1	LIU	sRNA	2377317	2377465	.	-	.	Name=RsaOG;otherNames=RsaI,Teg24,sRNA356,srn_4390,SAOUHSCs047,S999
CP000253.1	LIU	sRNA	2446923	2448156	.	-	.	Name=Ssr42;otherNames=RsaX28,Teg27,sRNA363,srn_4470,SAOUHSCs084,S1036
CP000253.1	LIU	sRNA	2484471	2484732	.	+	.	Name=RsaX20;otherNames=Teg128+Teg130,srn_4520,SAOUHSCs100(included),SAOUHSC_02702+S1052
CP000253.1	LIU	sRNA	2556335	2556412	.	+	.	Name=Sau-19;otherNames=Teg131,RsaX21,sRNA382,srn_4680,SAOUHSCs060
CP000253.1	LIU	sRNA	2629688	2629848	.	+	.	Name=sRNA390;otherNames=srn_9510,SAOUHSCs250
CP000253.1	LIU	sRNA	2721121	2721350	.	-	.	Name=Teg33;otherNames=sRNA400,srn_5010,S1164

## Sheet: Carroll_Mader_srd
gi|87201381|gb|CP000253.1|	Mader	newRNA	297	516	.	+	.	Name=S1;colour=200 150 100;locus_tag=new_297_516_1;
gi|87201381|gb|CP000253.1|	Mader	newRNA	1879	2155	.	+	.	Name=S2;colour=200 150 100;locus_tag=new_1879_2155_1;
gi|87201381|gb|CP000253.1|	Mader	newRNA	10457	10702	.	-	.	Name=S3;colour=200 150 100;locus_tag=new_10457_10702_-1;
gi|87201381|gb|CP000253.1|	Mader	newRNA	12457	12691	.	+	.	Name=S4;colour=200 150 100;locus_tag=new_12457_12691_1;
gi|87201381|gb|CP000253.1|	Mader	newRNA	12693	12785	.	+	.	Name=S5;colour=200 150 100;locus_tag=new_12693_12785_1;
gi|87201381|gb|CP000253.1|	Mader	newRNA	14073	14172	.	+	.	Name=S6;colour=200 150 100;locus_tag=new_14073_14172_1;
gi|87201381|gb|CP000253.1|	Mader	newRNA	15785	16105	.	+	.	Name=S7;colour=200 150 100;locus_tag=new_15785_16105_1;
gi|87201381|gb|CP000253.1|	Mader	newRNA	17075	17337	.	+	.	Name=S8;colour=200 150 100;locus_tag=new_17075_17337_1;
gi|87201381|gb|CP000253.1|	Mader	newRNA	24770	24930	.	+	.	Name=S9;colour=200 150 100;locus_tag=new_24770_24930_1;
gi|87201381|gb|CP000253.1|	Mader	newRNA	29785	29976	.	+	.	Name=S10;colour=200 150 100;locus_tag=new_29785_29976_1;
gi|87201381|gb|CP000253.1|	Mader	newRNA	33610	33690	.	+	.	Name=S11;colour=200 150 100;locus_tag=new_33610_33690_1;
gi|87201381|gb|CP000253.1|	Mader	newRNA	34171	34472	.	+	.	Name=S12;colour=200 150 100;locus_tag=new_34171_34472_1;
gi|87201381|gb|CP000253.1|	Mader	newRNA	34566	34711	.	+	.	Name=S13;colour=200 150 100;locus_tag=new_34566_34711_1;
gi|87201381|gb|CP000253.1|	Mader	newRNA	36458	36606	.	+	.	Name=S14;colour=200 150 100;locus_tag=new_36458_36606_1;
gi|87201381|gb|CP000253.1|	Mader	newRNA	37121	37217	.	-	.	Name=S15;colour=200 150 100;locus_tag=new_37121_37217_-1;
gi|87201381|gb|CP000253.1|	Mader	newRNA	42015	42201	.	+	.	Name=S16;colour=200 150 100;locus_tag=new_42015_42201_1;
gi|87201381|gb|CP000253.1|	Mader	newRNA	42383	42680	.	-	.	Name=S17;colour=200 150 100;locus_tag=new_42383_42680_-1;
gi|87201381|gb|CP000253.1|	Mader	newRNA	43614	43674	.	-	.	Name=S18;colour=200 150 100;locus_tag=new_43614_43674_-1;
gi|87201381|gb|CP000253.1|	Mader	newRNA	43676	43869	.	-	.	Name=S19;colour=200 150 100;locus_tag=new_43676_43869_-1;
gi|87201381|gb|CP000253.1|	Mader	newRNA	47334	47574	.	+	.	Name=S20;colour=200 150 100;locus_tag=new_47334_47574_1;
gi|87201381|gb|CP000253.1|	Mader	newRNA	47596	47688	.	-	.	Name=S21;colour=200 150 100;locus_tag=new_47596_47688_-1;
gi|87201381|gb|CP000253.1|	Mader	newRNA	58617	60971	.	-	.	Name=S22;colour=200 150 100;locus_tag=new_58617_60971_-1;
gi|87201381|gb|CP000253.1|	Mader	newRNA	58776	58854	.	+	.	Name=S23;colour=200 150 100;locus_tag=new_58776_58854_1;
gi|87201381|gb|CP000253.1|	Mader	newRNA	63773	63930	.	+	.	Name=S24;colour=200 150 100;locus_tag=new_63773_63930_1;
gi|87201381|gb|CP000253.1|	Mader	newRNA	64185	64264	.	-	.	Name=S25;colour=200 150 100;locus_tag=new_64185_64264_-1;
gi|87201381|gb|CP000253.1|	Mader	newRNA	70704	70772	.	+	.	Name=S26;colour=200 150 100;locus_tag=new_70704_70772_1;
gi|87201381|gb|CP000253.1|	Mader	newRNA	71247	71338	.	+	.	Name=S27;colour=200 150 100;locus_tag=new_71247_71338_1;
gi|87201381|gb|CP000253.1|	Mader	newRNA	71340	71507	.	+	.	Name=S28;colour=200 150 100;locus_tag=new_71340_71507_1;
gi|87201381|gb|CP000253.1|	Mader	newRNA	73101	73172	.	+	.	Name=S29;colour=200 150 100;locus_tag=new_73101_73172_1;
gi|87201381|gb|CP000253.1|	Mader	newRNA	77436	77515	.	-	.	Name=S30;colour=200 150 100;locus_tag=new_77436_77515_-1;
gi|87201381|gb|CP000253.1|	Mader	newRNA	79520	79577	.	-	.	Name=S31;colour=200 150 100;locus_tag=new_79520_79577_-1;
gi|87201381|gb|CP000253.1|	Mader	newRNA	79653	79884	.	+	.	Name=S32;colour=200 150 100;locus_tag=new_79653_79884_1;
gi|87201381|gb|CP000253.1|	Mader	newRNA	90968	91059	.	+	.	Name=S33;colour=200 150 100;locus_tag=new_90968_91059_1;
gi|87201381|gb|CP000253.1|	Mader	newRNA	101055	101194	.	+	.	Name=S34;colour=200 150 100;locus_tag=new_101055_101194_1;
gi|87201381|gb|CP000253.1|	Mader	newRNA	115209	115524	.	-	.	Name=S35;colour=200 150 100;locus_tag=new_115209_115524_-1;
gi|87201381|gb|CP000253.1|	Mader	newRNA	119148	119233	.	+	.	Name=S36;colour=200 150 100;locus_tag=new_119148_119233_1;
gi|87201381|gb|CP000253.1|	Mader	newRNA	119358	119437	.	+	.	Name=S37;colour=200 150 100;locus_tag=new_119358_119437_1;
gi|87201381|gb|CP000253.1|	Mader	newRNA	134839	134914	.	+	.	Name=S38;colour=200 150 100;locus_tag=new_134839_134914_1;
gi|87201381|gb|CP000253.1|	Mader	newRNA	136842	137046	.	-	.	Name=S39;colour=200 150 100;locus_tag=new_136842_137046_-1;
gi|87201381|gb|CP000253.1|	Mader	newRNA	137191	137267	.	+	.	Name=S40;colour=200 150 100;locus_tag=new_137191_137267_1;
gi|87201381|gb|CP000253.1|	Mader	newRNA	138756	138912	.	+	.	Name=S41;colour=200 150 100;locus_tag=new_138756_138912_1;
gi|87201381|gb|CP000253.1|	Mader	newRNA	138934	140421	.	-	.	Name=S42;colour=200 150 100;locus_tag=new_138934_140421_-1;
gi|87201381|gb|CP000253.1|	Mader	newRNA	139248	139400	.	+	.	Name=S43;colour=200 150 100;locus_tag=new_139248_139400_1;
gi|87201381|gb|CP000253.1|	Mader	newRNA	141317	141657	.	+	.	Name=S44;colour=200 150 100;locus_tag=new_141317_141657_1;
gi|87201381|gb|CP000253.1|	Mader	newRNA	145189	145358	.	+	.	Name=S45;colour=200 150 100;locus_tag=new_145189_145358_1;
gi|87201381|gb|CP000253.1|	Mader	newRNA	145805	145936	.	+	.	Name=S46;colour=200 150 100;locus_tag=new_145805_145936_1;
gi|87201381|gb|CP000253.1|	Mader	newRNA	146963	147045	.	+	.	Name=S47;colour=200 150 100;locus_tag=new_146963_147045_1;
gi|87201381|gb|CP000253.1|	Mader	newRNA	147204	147347	.	+	.	Name=S48;colour=200 150 100;locus_tag=new_147204_147347_1;
gi|87201381|gb|CP000253.1|	Mader	newRNA	148599	149044	.	+	.	Name=S49;colour=200 150 100;locus_tag=new_148599_149044_1;
gi|87201381|gb|CP000253.1|	Mader	newRNA	164623	164748	.	-	.	Name=S50;colour=200 150 100;locus_tag=new_164623_164748_-1;
gi|87201381|gb|CP000253.1|	Mader	newRNA	168661	168955	.	-	.	Name=S51;colour=200 150 100;locus_tag=new_168661_168955_-1;
gi|87201381|gb|CP000253.1|	Mader	newRNA	169226	169308	.	+	.	Name=S52;colour=200 150 100;locus_tag=new_169226_169308_1;
gi|87201381|gb|CP000253.1|	Mader	newRNA	173590	173751	.	+	.	Name=S53;colour=200 150 100;locus_tag=new_173590_173751_1;
gi|87201381|gb|CP000253.1|	Mader	newRNA	180199	180401	.	-	.	Name=S54;colour=200 150 100;locus_tag=new_180199_180401_-1;
gi|87201381|gb|CP000253.1|	Mader	newRNA	188435	188581	.	+	.	Name=S55;colour=200 150 100;locus_tag=new_188435_188581_1;
gi|87201381|gb|CP000253.1|	Mader	newRNA	195985	196057	.	+	.	Name=S56;colour=200 150 100;locus_tag=new_195985_196057_1;
gi|87201381|gb|CP000253.1|	Mader	newRNA	199223	199412	.	+	.	Name=S57;colour=200 150 100;locus_tag=new_199223_199412_1;
gi|87201381|gb|CP000253.1|	Mader	newRNA	201740	201913	.	+	.	Name=S58;colour=200 150 100;locus_tag=new_201740_201913_1;
gi|87201381|gb|CP000253.1|	Mader	newRNA	205837	205907	.	+	.	Name=S59;colour=200 150 100;locus_tag=new_205837_205907_1;
gi|87201381|gb|CP000253.1|	Mader	newRNA	211095	211197	.	-	.	Name=S60;colour=200 150 100;locus_tag=new_211095_211197_-1;
gi|87201381|gb|CP000253.1|	Mader	newRNA	212870	213823	.	-	.	Name=S61;colour=200 150 100;locus_tag=new_212870_213823_-1;
gi|87201381|gb|CP000253.1|	Mader	newRNA	213643	213850	.	+	.	Name=S62;colour=200 150 100;locus_tag=new_213643_213850_1;
gi|87201381|gb|CP000253.1|	Mader	newRNA	214121	214245	.	-	.	Name=S63;colour=200 150 100;locus_tag=new_214121_214245_-1;
gi|87201381|gb|CP000253.1|	Mader	newRNA	217722	217906	.	-	.	Name=S64;colour=200 150 100;locus_tag=new_217722_217906_-1;
gi|87201381|gb|CP000253.1|	Mader	newRNA	219119	219229	.	-	.	Name=S65;colour=200 150 100;locus_tag=new_219119_219229_-1;
gi|87201381|gb|CP000253.1|	Mader	newRNA	222650	222778	.	+	.	Name=S66;colour=200 150 100;locus_tag=new_222650_222778_1;
gi|87201381|gb|CP000253.1|	Mader	newRNA	225648	225767	.	-	.	Name=S67;colour=200 150 100;locus_tag=new_225648_225767_-1;
gi|87201381|gb|CP000253.1|	Mader	newRNA	226265	226387	.	-	.	Name=S68;colour=200 150 100;locus_tag=new_226265_226387_-1;
gi|87201381|gb|CP000253.1|	Mader	newRNA	228158	228481	.	+	.	Name=S69;colour=200 150 100;locus_tag=new_228158_228481_1;
gi|87201381|gb|CP000253.1|	Mader	newRNA	229362	229501	.	+	.	Name=S70;colour=200 150 100;locus_tag=new_229362_229501_1;
gi|87201381|gb|CP000253.1|	Mader	newRNA	229646	230633	.	+	.	Name=S71;colour=200 150 100;locus_tag=new_229646_230633_1;
gi|87201381|gb|CP000253.1|	Mader	newRNA	230986	231501	.	+	.	Name=S72;colour=200 150 100;locus_tag=new_230986_231501_1;
gi|87201381|gb|CP000253.1|	Mader	newRNA	239650	239968	.	+	.	Name=S73;colour=200 150 100;locus_tag=new_239650_239968_1;
gi|87201381|gb|CP000253.1|	Mader	newRNA	241662	241835	.	+	.	Name=S74;colour=200 150 100;locus_tag=new_241662_241835_1;
gi|87201381|gb|CP000253.1|	Mader	newRNA	243378	243605	.	+	.	Name=S75;colour=200 150 100;locus_tag=new_243378_243605_1;
gi|87201381|gb|CP000253.1|	Mader	newRNA	243662	243804	.	+	.	Name=S76;colour=200 150 100;locus_tag=new_243662_243804_1;
gi|87201381|gb|CP000253.1|	Mader	newRNA	244975	245052	.	+	.	Name=S77;colour=200 150 100;locus_tag=new_244975_245052_1;
gi|87201381|gb|CP000253.1|	Mader	newRNA	245054	245249	.	+	.	Name=S78;colour=200 150 100;locus_tag=new_245054_245249_1;
gi|87201381|gb|CP000253.1|	Mader	newRNA	258464	258552	.	+	.	Name=S79;colour=200 150 100;locus_tag=new_258464_258552_1;
gi|87201381|gb|CP000253.1|	Mader	newRNA	264705	264824	.	-	.	Name=S80;colour=200 150 100;locus_tag=new_264705_264824_-1;
gi|87201381|gb|CP000253.1|	Mader	newRNA	266202	266310	.	-	.	Name=S81;colour=200 150 100;locus_tag=new_266202_266310_-1;
gi|87201381|gb|CP000253.1|	Mader	newRNA	266361	266434	.	+	.	Name=S82;colour=200 150 100;locus_tag=new_266361_266434_1;
gi|87201381|gb|CP000253.1|	Mader	newRNA	267428	267696	.	+	.	Name=S83;colour=200 150 100;locus_tag=new_267428_267696_1;
gi|87201381|gb|CP000253.1|	Mader	newRNA	275843	275930	.	+	.	Name=S84;colour=200 150 100;locus_tag=new_275843_275930_1;
gi|87201381|gb|CP000253.1|	Mader	newRNA	291566	291700	.	+	.	Name=S85;colour=200 150 100;locus_tag=new_291566_291700_1;
gi|87201381|gb|CP000253.1|	Mader	newRNA	294584	295205	.	+	.	Name=S86;colour=200 150 100;locus_tag=new_294584_295205_1;
gi|87201381|gb|CP000253.1|	Mader	newRNA	295581	295732	.	+	.	Name=S87;colour=200 150 100;locus_tag=new_295581_295732_1;
gi|87201381|gb|CP000253.1|	Mader	newRNA	295925	296346	.	-	.	Name=S88;colour=200 150 100;locus_tag=new_295925_296346_-1;
gi|87201381|gb|CP000253.1|	Mader	newRNA	298686	298818	.	-	.	Name=S89;colour=200 150 100;locus_tag=new_298686_298818_-1;
gi|87201381|gb|CP000253.1|	Mader	newRNA	300340	300437	.	+	.	Name=S90;colour=200 150 100;locus_tag=new_300340_300437_1;
gi|87201381|gb|CP000253.1|	Mader	newRNA	302318	302465	.	+	.	Name=S91;colour=200 150 100;locus_tag=new_302318_302465_1;
gi|87201381|gb|CP000253.1|	Mader	newRNA	314263	314325	.	+	.	Name=S92;colour=200 150 100;locus_tag=new_314263_314325_1;
gi|87201381|gb|CP000253.1|	Mader	newRNA	316416	316527	.	+	.	Name=S93;colour=200 150 100;locus_tag=new_316416_316527_1;
gi|87201381|gb|CP000253.1|	Mader	newRNA	316533	316639	.	-	.	Name=S94;colour=200 150 100;locus_tag=new_316533_316639_-1;
gi|87201381|gb|CP000253.1|	Mader	newRNA	318955	319040	.	+	.	Name=S95;colour=200 150 100;locus_tag=new_318955_319040_1;
gi|87201381|gb|CP000253.1|	Mader	newRNA	320043	320135	.	+	.	Name=S96;colour=200 150 100;locus_tag=new_320043_320135_1;
gi|87201381|gb|CP000253.1|	Mader	newRNA	323144	323301	.	+	.	Name=S97;colour=200 150 100;locus_tag=new_323144_323301_1;
gi|87201381|gb|CP000253.1|	Mader	newRNA	323303	323457	.	+	.	Name=S98;colour=200 150 100;locus_tag=new_323303_323457_1;
gi|87201381|gb|CP000253.1|	Mader	newRNA	329258	329363	.	+	.	Name=S99;colour=200 150 100;locus_tag=new_329258_329363_1;
gi|87201381|gb|CP000253.1|	Mader	newRNA	341650	341745	.	-	.	Name=S100;colour=200 150 100;locus_tag=new_341650_341745_-1;
gi|87201381|gb|CP000253.1|	Mader	newRNA	342403	342463	.	-	.	Name=S101;colour=200 150 100;locus_tag=new_342403_342463_-1;
gi|87201381|gb|CP000253.1|	Mader	newRNA	342714	342787	.	-	.	Name=S102;colour=200 150 100;locus_tag=new_342714_342787_-1;
gi|87201381|gb|CP000253.1|	Mader	newRNA	343178	343239	.	-	.	Name=S103;colour=200 150 100;locus_tag=new_343178_343239_-1;
gi|87201381|gb|CP000253.1|	Mader	newRNA	347617	347865	.	+	.	Name=S104;colour=200 150 100;locus_tag=new_347617_347865_1;
gi|87201381|gb|CP000253.1|	Mader	newRNA	348493	349053	.	-	.	Name=S105;colour=200 150 100;locus_tag=new_348493_349053_-1;
gi|87201381|gb|CP000253.1|	Mader	newRNA	356286	356686	.	-	.	Name=S106;colour=200 150 100;locus_tag=new_356286_356686_-1;
gi|87201381|gb|CP000253.1|	Mader	newRNA	357749	357885	.	+	.	Name=S107;colour=200 150 100;locus_tag=new_357749_357885_1;
gi|87201381|gb|CP000253.1|	Mader	newRNA	360532	360629	.	+	.	Name=S108;colour=200 150 100;locus_tag=new_360532_360629_1;
gi|87201381|gb|CP000253.1|	Mader	newRNA	361935	362007	.	-	.	Name=S109;colour=200 150 100;locus_tag=new_361935_362007_-1;
gi|87201381|gb|CP000253.1|	Mader	newRNA	365348	365422	.	+	.	Name=S110;colour=200 150 100;locus_tag=new_365348_365422_1;
gi|87201381|gb|CP000253.1|	Mader	newRNA	365996	366072	.	+	.	Name=S111;colour=200 150 100;locus_tag=new_365996_366072_1;
gi|87201381|gb|CP000253.1|	Mader	newRNA	366074	366638	.	+	.	Name=S112;colour=200 150 100;locus_tag=new_366074_366638_1;
gi|87201381|gb|CP000253.1|	Mader	newRNA	366397	366461	.	-	.	Name=S113;colour=200 150 100;locus_tag=new_366397_366461_-1;
gi|87201381|gb|CP000253.1|	Mader	newRNA	369285	369356	.	-	.	Name=S114;colour=200 150 100;locus_tag=new_369285_369356_-1;
gi|87201381|gb|CP000253.1|	Mader	newRNA	371838	371935	.	-	.	Name=S115;colour=200 150 100;locus_tag=new_371838_371935_-1;
gi|87201381|gb|CP000253.1|	Mader	newRNA	374611	375299	.	-	.	Name=S116;colour=200 150 100;locus_tag=new_374611_375299_-1;
gi|87201381|gb|CP000253.1|	Mader	newRNA	375392	375529	.	-	.	Name=S117;colour=200 150 100;locus_tag=new_375392_375529_-1;
gi|87201381|gb|CP000253.1|	Mader	newRNA	376527	376603	.	-	.	Name=S118;colour=200 150 100;locus_tag=new_376527_376603_-1;
gi|87201381|gb|CP000253.1|	Mader	newRNA	377292	377364	.	-	.	Name=S119;colour=200 150 100;locus_tag=new_377292_377364_-1;
gi|87201381|gb|CP000253.1|	Mader	newRNA	377988	378328	.	+	.	Name=S120;colour=200 150 100;locus_tag=new_377988_378328_1;
gi|87201381|gb|CP000253.1|	Mader	newRNA	383275	383357	.	-	.	Name=S121;colour=200 150 100;locus_tag=new_383275_383357_-1;
gi|87201381|gb|CP000253.1|	Mader	newRNA	383895	384260	.	-	.	Name=S122;colour=200 150 100;locus_tag=new_383895_384260_-1;
gi|87201381|gb|CP000253.1|	Mader	newRNA	402126	402240	.	+	.	Name=S123;colour=200 150 100;locus_tag=new_402126_402240_1;
gi|87201381|gb|CP000253.1|	Mader	newRNA	402428	402507	.	+	.	Name=S124;colour=200 150 100;locus_tag=new_402428_402507_1;
gi|87201381|gb|CP000253.1|	Mader	newRNA	407190	407344	.	+	.	Name=S125;colour=200 150 100;locus_tag=new_407190_407344_1;
gi|87201381|gb|CP000253.1|	Mader	newRNA	410116	410342	.	-	.	Name=S126;colour=200 150 100;locus_tag=new_410116_410342_-1;
gi|87201381|gb|CP000253.1|	Mader	newRNA	411586	412518	.	-	.	Name=S127;colour=200 150 100;locus_tag=new_411586_412518_-1;
gi|87201381|gb|CP000253.1|	Mader	newRNA	411925	412192	.	+	.	Name=S128;colour=200 150 100;locus_tag=new_411925_412192_1;
gi|87201381|gb|CP000253.1|	Mader	newRNA	412520	412574	.	-	.	Name=S129;colour=200 150 100;locus_tag=new_412520_412574_-1;
gi|87201381|gb|CP000253.1|	Mader	newRNA	412576	413041	.	-	.	Name=S130;colour=200 150 100;locus_tag=new_412576_413041_-1;
gi|87201381|gb|CP000253.1|	Mader	newRNA	413220	413511	.	+	.	Name=S131;colour=200 150 100;locus_tag=new_413220_413511_1;
gi|87201381|gb|CP000253.1|	Mader	newRNA	417715	417875	.	+	.	Name=S132;colour=200 150 100;locus_tag=new_417715_417875_1;
gi|87201381|gb|CP000253.1|	Mader	newRNA	418267	418920	.	+	.	Name=S133;colour=200 150 100;locus_tag=new_418267_418920_1;
gi|87201381|gb|CP000253.1|	Mader	newRNA	418311	418466	.	-	.	Name=S134;colour=200 150 100;locus_tag=new_418311_418466_-1;
gi|87201381|gb|CP000253.1|	Mader	newRNA	422281	422375	.	+	.	Name=S135;colour=200 150 100;locus_tag=new_422281_422375_1;
gi|87201381|gb|CP000253.1|	Mader	newRNA	427307	427446	.	+	.	Name=S136;colour=200 150 100;locus_tag=new_427307_427446_1;
gi|87201381|gb|CP000253.1|	Mader	newRNA	427448	427532	.	+	.	Name=S137;colour=200 150 100;locus_tag=new_427448_427532_1;
gi|87201381|gb|CP000253.1|	Mader	newRNA	427534	427608	.	+	.	Name=S138;colour=200 150 100;locus_tag=new_427534_427608_1;
gi|87201381|gb|CP000253.1|	Mader	newRNA	428636	428760	.	+	.	Name=S139;colour=200 150 100;locus_tag=new_428636_428760_1;
gi|87201381|gb|CP000253.1|	Mader	newRNA	429068	429167	.	-	.	Name=S140;colour=200 150 100;locus_tag=new_429068_429167_-1;
gi|87201381|gb|CP000253.1|	Mader	newRNA	439313	439580	.	+	.	Name=S141;colour=200 150 100;locus_tag=new_439313_439580_1;
gi|87201381|gb|CP000253.1|	Mader	newRNA	444078	444397	.	+	.	Name=S142;colour=200 150 100;locus_tag=new_444078_444397_1;
gi|87201381|gb|CP000253.1|	Mader	newRNA	444585	444666	.	+	.	Name=S143;colour=200 150 100;locus_tag=new_444585_444666_1;
gi|87201381|gb|CP000253.1|	Mader	newRNA	445192	445283	.	+	.	Name=S144;colour=200 150 100;locus_tag=new_445192_445283_1;
gi|87201381|gb|CP000253.1|	Mader	newRNA	448024	448171	.	+	.	Name=S145;colour=200 150 100;locus_tag=new_448024_448171_1;
gi|87201381|gb|CP000253.1|	Mader	newRNA	448579	448651	.	+	.	Name=S146;colour=200 150 100;locus_tag=new_448579_448651_1;
gi|87201381|gb|CP000253.1|	Mader	newRNA	448653	448818	.	+	.	Name=S147;colour=200 150 100;locus_tag=new_448653_448818_1;
gi|87201381|gb|CP000253.1|	Mader	newRNA	457044	457343	.	+	.	Name=S148;colour=200 150 100;locus_tag=new_457044_457343_1;
gi|87201381|gb|CP000253.1|	Mader	newRNA	459352	459624	.	+	.	Name=S149;colour=200 150 100;locus_tag=new_459352_459624_1;
gi|87201381|gb|CP000253.1|	Mader	newRNA	461433	461716	.	+	.	Name=S150;colour=200 150 100;locus_tag=new_461433_461716_1;
gi|87201381|gb|CP000253.1|	Mader	newRNA	464505	464660	.	+	.	Name=S151;colour=200 150 100;locus_tag=new_464505_464660_1;
gi|87201381|gb|CP000253.1|	Mader	newRNA	466102	466173	.	+	.	Name=S152;colour=200 150 100;locus_tag=new_466102_466173_1;
gi|87201381|gb|CP000253.1|	Mader	newRNA	466540	466773	.	+	.	Name=S153;colour=200 150 100;locus_tag=new_466540_466773_1;
gi|87201381|gb|CP000253.1|	Mader	newRNA	468858	468928	.	+	.	Name=S154;colour=200 150 100;locus_tag=new_468858_468928_1;
gi|87201381|gb|CP000253.1|	Mader	newRNA	469303	469420	.	+	.	Name=S155;colour=200 150 100;locus_tag=new_469303_469420_1;
gi|87201381|gb|CP000253.1|	Mader	newRNA	470928	471073	.	+	.	Name=S156;colour=200 150 100;locus_tag=new_470928_471073_1;
gi|87201381|gb|CP000253.1|	Mader	newRNA	472040	472188	.	+	.	Name=S157;colour=200 150 100;locus_tag=new_472040_472188_1;
gi|87201381|gb|CP000253.1|	Mader	newRNA	472941	473152	.	+	.	Name=S158;colour=200 150 100;locus_tag=new_472941_473152_1;
gi|87201381|gb|CP000253.1|	Mader	newRNA	481117	481229	.	+	.	Name=S159;colour=200 150 100;locus_tag=new_481117_481229_1;
gi|87201381|gb|CP000253.1|	Mader	newRNA	483136	483224	.	+	.	Name=S160;colour=200 150 100;locus_tag=new_483136_483224_1;
gi|87201381|gb|CP000253.1|	Mader	newRNA	483226	483391	.	+	.	Name=S161;colour=200 150 100;locus_tag=new_483226_483391_1;
gi|87201381|gb|CP000253.1|	Mader	newRNA	485515	485713	.	+	.	Name=S162;colour=200 150 100;locus_tag=new_485515_485713_1;
gi|87201381|gb|CP000253.1|	Mader	newRNA	486645	486773	.	+	.	Name=S163;colour=200 150 100;locus_tag=new_486645_486773_1;
gi|87201381|gb|CP000253.1|	Mader	newRNA	489542	489934	.	+	.	Name=S164;colour=200 150 100;locus_tag=new_489542_489934_1;
gi|87201381|gb|CP000253.1|	Mader	newRNA	491610	491883	.	+	.	Name=S165;colour=200 150 100;locus_tag=new_491610_491883_1;
gi|87201381|gb|CP000253.1|	Mader	newRNA	491885	491996	.	+	.	Name=S166;colour=200 150 100;locus_tag=new_491885_491996_1;
gi|87201381|gb|CP000253.1|	Mader	newRNA	491998	492098	.	+	.	Name=S167;colour=200 150 100;locus_tag=new_491998_492098_1;
gi|87201381|gb|CP000253.1|	Mader	newRNA	503048	503123	.	+	.	Name=S168;colour=200 150 100;locus_tag=new_503048_503123_1;
gi|87201381|gb|CP000253.1|	Mader	newRNA	503631	503726	.	+	.	Name=S169;colour=200 150 100;locus_tag=new_503631_503726_1;
gi|87201381|gb|CP000253.1|	Mader	newRNA	507717	507908	.	+	.	Name=S170;colour=200 150 100;locus_tag=new_507717_507908_1;
gi|87201381|gb|CP000253.1|	Mader	newRNA	507910	508021	.	+	.	Name=S171;colour=200 150 100;locus_tag=new_507910_508021_1;
gi|87201381|gb|CP000253.1|	Mader	newRNA	508023	508196	.	+	.	Name=S172;colour=200 150 100;locus_tag=new_508023_508196_1;
gi|87201381|gb|CP000253.1|	Mader	newRNA	510630	511036	.	+	.	Name=S173;colour=200 150 100;locus_tag=new_510630_511036_1;
gi|87201381|gb|CP000253.1|	Mader	newRNA	511038	511185	.	+	.	Name=S174;colour=200 150 100;locus_tag=new_511038_511185_1;
gi|87201381|gb|CP000253.1|	Mader	newRNA	512705	512985	.	+	.	Name=S175;colour=200 150 100;locus_tag=new_512705_512985_1;
gi|87201381|gb|CP000253.1|	Mader	newRNA	512987	513062	.	+	.	Name=S176;colour=200 150 100;locus_tag=new_512987_513062_1;
gi|87201381|gb|CP000253.1|	Mader	newRNA	516770	516849	.	+	.	Name=S177;colour=200 150 100;locus_tag=new_516770_516849_1;
gi|87201381|gb|CP000253.1|	Mader	newRNA	517420	517494	.	+	.	Name=S178;colour=200 150 100;locus_tag=new_517420_517494_1;
gi|87201381|gb|CP000253.1|	Mader	newRNA	517496	517696	.	+	.	Name=S179;colour=200 150 100;locus_tag=new_517496_517696_1;
gi|87201381|gb|CP000253.1|	Mader	newRNA	518477	518656	.	+	.	Name=S180;colour=200 150 100;locus_tag=new_518477_518656_1;
gi|87201381|gb|CP000253.1|	Mader	newRNA	519080	519286	.	+	.	Name=S181;colour=200 150 100;locus_tag=new_519080_519286_1;
gi|87201381|gb|CP000253.1|	Mader	newRNA	519980	520054	.	+	.	Name=S182;colour=200 150 100;locus_tag=new_519980_520054_1;
gi|87201381|gb|CP000253.1|	Mader	newRNA	520056	520250	.	+	.	Name=S183;colour=200 150 100;locus_tag=new_520056_520250_1;
gi|87201381|gb|CP000253.1|	Mader	newRNA	521163	521284	.	+	.	Name=S184;colour=200 150 100;locus_tag=new_521163_521284_1;
gi|87201381|gb|CP000253.1|	Mader	newRNA	521969	522300	.	+	.	Name=S185;colour=200 150 100;locus_tag=new_521969_522300_1;
gi|87201381|gb|CP000253.1|	Mader	newRNA	525712	525874	.	+	.	Name=S186;colour=200 150 100;locus_tag=new_525712_525874_1;
gi|87201381|gb|CP000253.1|	Mader	newRNA	529863	529959	.	+	.	Name=S187;colour=200 150 100;locus_tag=new_529863_529959_1;
gi|87201381|gb|CP000253.1|	Mader	newRNA	530910	531031	.	+	.	Name=S188;colour=200 150 100;locus_tag=new_530910_531031_1;
gi|87201381|gb|CP000253.1|	Mader	newRNA	533114	533329	.	+	.	Name=S189;colour=200 150 100;locus_tag=new_533114_533329_1;
gi|87201381|gb|CP000253.1|	Mader	newRNA	534735	534795	.	-	.	Name=S190;colour=200 150 100;locus_tag=new_534735_534795_-1;
gi|87201381|gb|CP000253.1|	Mader	newRNA	540401	540482	.	+	.	Name=S191;colour=200 150 100;locus_tag=new_540401_540482_1;
gi|87201381|gb|CP000253.1|	Mader	newRNA	541513	541650	.	+	.	Name=S192;colour=200 150 100;locus_tag=new_541513_541650_1;
gi|87201381|gb|CP000253.1|	Mader	newRNA	541652	541782	.	+	.	Name=S193;colour=200 150 100;locus_tag=new_541652_541782_1;
gi|87201381|gb|CP000253.1|	Mader	newRNA	543006	543108	.	+	.	Name=S194;colour=200 150 100;locus_tag=new_543006_543108_1;
gi|87201381|gb|CP000253.1|	Mader	newRNA	545181	545760	.	-	.	Name=S195;colour=200 150 100;locus_tag=new_545181_545760_-1;
gi|87201381|gb|CP000253.1|	Mader	newRNA	545752	545863	.	+	.	Name=S196;colour=200 150 100;locus_tag=new_545752_545863_1;
gi|87201381|gb|CP000253.1|	Mader	newRNA	551039	551104	.	+	.	Name=S197;colour=200 150 100;locus_tag=new_551039_551104_1;
gi|87201381|gb|CP000253.1|	Mader	newRNA	563627	563884	.	+	.	Name=S198;colour=200 150 100;locus_tag=new_563627_563884_1;
gi|87201381|gb|CP000253.1|	Mader	newRNA	563888	565658	.	-	.	Name=S199;colour=200 150 100;locus_tag=new_563888_565658_-1;
gi|87201381|gb|CP000253.1|	Mader	newRNA	563993	564092	.	+	.	Name=S200;colour=200 150 100;locus_tag=new_563993_564092_1;
gi|87201381|gb|CP000253.1|	Mader	newRNA	565660	565922	.	-	.	Name=S201;colour=200 150 100;locus_tag=new_565660_565922_-1;
gi|87201381|gb|CP000253.1|	Mader	newRNA	568427	569190	.	-	.	Name=S202;colour=200 150 100;locus_tag=new_568427_569190_-1;
gi|87201381|gb|CP000253.1|	Mader	newRNA	569253	569401	.	-	.	Name=S203;colour=200 150 100;locus_tag=new_569253_569401_-1;
gi|87201381|gb|CP000253.1|	Mader	newRNA	569584	570066	.	+	.	Name=S204;colour=200 150 100;locus_tag=new_569584_570066_1;
gi|87201381|gb|CP000253.1|	Mader	newRNA	570018	570075	.	-	.	Name=S205;colour=200 150 100;locus_tag=new_570018_570075_-1;
gi|87201381|gb|CP000253.1|	Mader	newRNA	572128	572259	.	+	.	Name=S206;colour=200 150 100;locus_tag=new_572128_572259_1;
gi|87201381|gb|CP000253.1|	Mader	newRNA	572629	572714	.	+	.	Name=S207;colour=200 150 100;locus_tag=new_572629_572714_1;
gi|87201381|gb|CP000253.1|	Mader	newRNA	574271	574374	.	-	.	Name=S208;colour=200 150 100;locus_tag=new_574271_574374_-1;
gi|87201381|gb|CP000253.1|	Mader	newRNA	575491	575867	.	-	.	Name=S209;colour=200 150 100;locus_tag=new_575491_575867_-1;
gi|87201381|gb|CP000253.1|	Mader	newRNA	575825	575970	.	+	.	Name=S210;colour=200 150 100;locus_tag=new_575825_575970_1;
gi|87201381|gb|CP000253.1|	Mader	newRNA	575972	576116	.	+	.	Name=S211;colour=200 150 100;locus_tag=new_575972_576116_1;
gi|87201381|gb|CP000253.1|	Mader	newRNA	578060	578133	.	+	.	Name=S212;colour=200 150 100;locus_tag=new_578060_578133_1;
gi|87201381|gb|CP000253.1|	Mader	newRNA	578936	579087	.	+	.	Name=S213;colour=200 150 100;locus_tag=new_578936_579087_1;
gi|87201381|gb|CP000253.1|	Mader	newRNA	579089	579484	.	+	.	Name=S214;colour=200 150 100;locus_tag=new_579089_579484_1;
gi|87201381|gb|CP000253.1|	Mader	newRNA	582581	582658	.	+	.	Name=S215;colour=200 150 100;locus_tag=new_582581_582658_1;
gi|87201381|gb|CP000253.1|	Mader	newRNA	585246	585425	.	+	.	Name=S216;colour=200 150 100;locus_tag=new_585246_585425_1;
gi|87201381|gb|CP000253.1|	Mader	newRNA	586836	586907	.	+	.	Name=S217;colour=200 150 100;locus_tag=new_586836_586907_1;
gi|87201381|gb|CP000253.1|	Mader	newRNA	587466	587590	.	+	.	Name=S218;colour=200 150 100;locus_tag=new_587466_587590_1;
gi|87201381|gb|CP000253.1|	Mader	newRNA	588233	588391	.	+	.	Name=S219;colour=200 150 100;locus_tag=new_588233_588391_1;
gi|87201381|gb|CP000253.1|	Mader	newRNA	596494	596703	.	+	.	Name=S220;colour=200 150 100;locus_tag=new_596494_596703_1;
gi|87201381|gb|CP000253.1|	Mader	newRNA	599987	600267	.	+	.	Name=S221;colour=200 150 100;locus_tag=new_599987_600267_1;
gi|87201381|gb|CP000253.1|	Mader	newRNA	601505	601585	.	+	.	Name=S222;colour=200 150 100;locus_tag=new_601505_601585_1;
gi|87201381|gb|CP000253.1|	Mader	newRNA	604728	605089	.	+	.	Name=S223;colour=200 150 100;locus_tag=new_604728_605089_1;
gi|87201381|gb|CP000253.1|	Mader	newRNA	609298	609376	.	+	.	Name=S224;colour=200 150 100;locus_tag=new_609298_609376_1;
gi|87201381|gb|CP000253.1|	Mader	newRNA	611051	611555	.	+	.	Name=S225;colour=200 150 100;locus_tag=new_611051_611555_1;
gi|87201381|gb|CP000253.1|	Mader	newRNA	611136	611266	.	-	.	Name=S226;colour=200 150 100;locus_tag=new_611136_611266_-1;
gi|87201381|gb|CP000253.1|	Mader	newRNA	611676	612105	.	-	.	Name=S227;colour=200 150 100;locus_tag=new_611676_612105_-1;
gi|87201381|gb|CP000253.1|	Mader	newRNA	612107	612394	.	-	.	Name=S228;colour=200 150 100;locus_tag=new_612107_612394_-1;
gi|87201381|gb|CP000253.1|	Mader	newRNA	612396	612570	.	-	.	Name=S229;colour=200 150 100;locus_tag=new_612396_612570_-1;
gi|87201381|gb|CP000253.1|	Mader	newRNA	614279	614349	.	+	.	Name=S230;colour=200 150 100;locus_tag=new_614279_614349_1;
gi|87201381|gb|CP000253.1|	Mader	newRNA	620054	620305	.	+	.	Name=S231;colour=200 150 100;locus_tag=new_620054_620305_1;
gi|87201381|gb|CP000253.1|	Mader	newRNA	620943	621142	.	+	.	Name=S232;colour=200 150 100;locus_tag=new_620943_621142_1;
gi|87201381|gb|CP000253.1|	Mader	newRNA	623187	623355	.	-	.	Name=S233;colour=200 150 100;locus_tag=new_623187_623355_-1;
gi|87201381|gb|CP000253.1|	Mader	newRNA	623357	624469	.	-	.	Name=S234;colour=200 150 100;locus_tag=new_623357_624469_-1;
gi|87201381|gb|CP000253.1|	Mader	newRNA	627875	628913	.	+	.	Name=S235;colour=200 150 100;locus_tag=new_627875_628913_1;
gi|87201381|gb|CP000253.1|	Mader	newRNA	630534	630825	.	-	.	Name=S236;colour=200 150 100;locus_tag=new_630534_630825_-1;
gi|87201381|gb|CP000253.1|	Mader	newRNA	630614	630733	.	+	.	Name=S237;colour=200 150 100;locus_tag=new_630614_630733_1;
gi|87201381|gb|CP000253.1|	Mader	newRNA	630735	630879	.	+	.	Name=S238;colour=200 150 100;locus_tag=new_630735_630879_1;
gi|87201381|gb|CP000253.1|	Mader	newRNA	635826	636047	.	-	.	Name=S239;colour=200 150 100;locus_tag=new_635826_636047_-1;
gi|87201381|gb|CP000253.1|	Mader	newRNA	635993	636245	.	+	.	Name=S240;colour=200 150 100;locus_tag=new_635993_636245_1;
gi|87201381|gb|CP000253.1|	Mader	newRNA	637974	638071	.	+	.	Name=S241;colour=200 150 100;locus_tag=new_637974_638071_1;
gi|87201381|gb|CP000253.1|	Mader	newRNA	638164	638331	.	+	.	Name=S242;colour=200 150 100;locus_tag=new_638164_638331_1;
gi|87201381|gb|CP000253.1|	Mader	newRNA	639727	639872	.	-	.	Name=S243;colour=200 150 100;locus_tag=new_639727_639872_-1;
gi|87201381|gb|CP000253.1|	Mader	newRNA	641088	641200	.	+	.	Name=S244;colour=200 150 100;locus_tag=new_641088_641200_1;
gi|87201381|gb|CP000253.1|	Mader	newRNA	646848	647302	.	+	.	Name=S245;colour=200 150 100;locus_tag=new_646848_647302_1;
gi|87201381|gb|CP000253.1|	Mader	newRNA	648432	648520	.	+	.	Name=S246;colour=200 150 100;locus_tag=new_648432_648520_1;
gi|87201381|gb|CP000253.1|	Mader	newRNA	649565	649805	.	+	.	Name=S247;colour=200 150 100;locus_tag=new_649565_649805_1;
gi|87201381|gb|CP000253.1|	Mader	newRNA	649807	649892	.	+	.	Name=S248;colour=200 150 100;locus_tag=new_649807_649892_1;
gi|87201381|gb|CP000253.1|	Mader	newRNA	650371	650529	.	-	.	Name=S249;colour=200 150 100;locus_tag=new_650371_650529_-1;
gi|87201381|gb|CP000253.1|	Mader	newRNA	650523	651082	.	+	.	Name=S250;colour=200 150 100;locus_tag=new_650523_651082_1;
gi|87201381|gb|CP000253.1|	Mader	newRNA	651084	651148	.	+	.	Name=S251;colour=200 150 100;locus_tag=new_651084_651148_1;
gi|87201381|gb|CP000253.1|	Mader	newRNA	653796	653938	.	+	.	Name=S252;colour=200 150 100;locus_tag=new_653796_653938_1;
gi|87201381|gb|CP000253.1|	Mader	newRNA	656830	657303	.	+	.	Name=S253;colour=200 150 100;locus_tag=new_656830_657303_1;
gi|87201381|gb|CP000253.1|	Mader	newRNA	659278	660399	.	+	.	Name=S254;colour=200 150 100;locus_tag=new_659278_660399_1;
gi|87201381|gb|CP000253.1|	Mader	newRNA	660330	660425	.	-	.	Name=S255;colour=200 150 100;locus_tag=new_660330_660425_-1;
gi|87201381|gb|CP000253.1|	Mader	newRNA	660401	660689	.	+	.	Name=S256;colour=200 150 100;locus_tag=new_660401_660689_1;
gi|87201381|gb|CP000253.1|	Mader	newRNA	661335	662030	.	+	.	Name=S257;colour=200 150 100;locus_tag=new_661335_662030_1;
gi|87201381|gb|CP000253.1|	Mader	newRNA	664182	664260	.	+	.	Name=S258;colour=200 150 100;locus_tag=new_664182_664260_1;
gi|87201381|gb|CP000253.1|	Mader	newRNA	666312	666417	.	+	.	Name=S259;colour=200 150 100;locus_tag=new_666312_666417_1;
gi|87201381|gb|CP000253.1|	Mader	newRNA	667063	667177	.	+	.	Name=S260;colour=200 150 100;locus_tag=new_667063_667177_1;
gi|87201381|gb|CP000253.1|	Mader	newRNA	670739	670812	.	-	.	Name=S261;colour=200 150 100;locus_tag=new_670739_670812_-1;
gi|87201381|gb|CP000253.1|	Mader	newRNA	671824	671907	.	+	.	Name=S262;colour=200 150 100;locus_tag=new_671824_671907_1;
gi|87201381|gb|CP000253.1|	Mader	newRNA	672208	672286	.	+	.	Name=S263;colour=200 150 100;locus_tag=new_672208_672286_1;
gi|87201381|gb|CP000253.1|	Mader	newRNA	679227	679330	.	-	.	Name=S264;colour=200 150 100;locus_tag=new_679227_679330_-1;
gi|87201381|gb|CP000253.1|	Mader	newRNA	679234	680000	.	+	.	Name=S265;colour=200 150 100;locus_tag=new_679234_680000_1;
gi|87201381|gb|CP000253.1|	Mader	newRNA	679775	680094	.	-	.	Name=S266;colour=200 150 100;locus_tag=new_679775_680094_-1;
gi|87201381|gb|CP000253.1|	Mader	newRNA	680928	681029	.	+	.	Name=S267;colour=200 150 100;locus_tag=new_680928_681029_1;
gi|87201381|gb|CP000253.1|	Mader	newRNA	684097	684181	.	+	.	Name=S268;colour=200 150 100;locus_tag=new_684097_684181_1;
gi|87201381|gb|CP000253.1|	Mader	newRNA	685556	685638	.	+	.	Name=S269;colour=200 150 100;locus_tag=new_685556_685638_1;
gi|87201381|gb|CP000253.1|	Mader	newRNA	686609	686793	.	-	.	Name=S270;colour=200 150 100;locus_tag=new_686609_686793_-1;
gi|87201381|gb|CP000253.1|	Mader	newRNA	687073	687424	.	+	.	Name=S271;colour=200 150 100;locus_tag=new_687073_687424_1;
gi|87201381|gb|CP000253.1|	Mader	newRNA	688592	688842	.	+	.	Name=S272;colour=200 150 100;locus_tag=new_688592_688842_1;
gi|87201381|gb|CP000253.1|	Mader	newRNA	693888	694018	.	+	.	Name=S273;colour=200 150 100;locus_tag=new_693888_694018_1;
gi|87201381|gb|CP000253.1|	Mader	newRNA	695377	695452	.	+	.	Name=S274;colour=200 150 100;locus_tag=new_695377_695452_1;
gi|87201381|gb|CP000253.1|	Mader	newRNA	695454	695596	.	+	.	Name=S275;colour=200 150 100;locus_tag=new_695454_695596_1;
gi|87201381|gb|CP000253.1|	Mader	newRNA	698008	698138	.	+	.	Name=S276;colour=200 150 100;locus_tag=new_698008_698138_1;
gi|87201381|gb|CP000253.1|	Mader	newRNA	701384	701582	.	-	.	Name=S277;colour=200 150 100;locus_tag=new_701384_701582_-1;
gi|87201381|gb|CP000253.1|	Mader	newRNA	701584	701724	.	-	.	Name=S278;colour=200 150 100;locus_tag=new_701584_701724_-1;
gi|87201381|gb|CP000253.1|	Mader	newRNA	704935	705180	.	-	.	Name=S279;colour=200 150 100;locus_tag=new_704935_705180_-1;
gi|87201381|gb|CP000253.1|	Mader	newRNA	707894	707980	.	+	.	Name=S280;colour=200 150 100;locus_tag=new_707894_707980_1;
gi|87201381|gb|CP000253.1|	Mader	newRNA	709680	709732	.	+	.	Name=S281;colour=200 150 100;locus_tag=new_709680_709732_1;
gi|87201381|gb|CP000253.1|	Mader	newRNA	709734	710152	.	+	.	Name=S282;colour=200 150 100;locus_tag=new_709734_710152_1;
gi|87201381|gb|CP000253.1|	Mader	newRNA	720045	720394	.	+	.	Name=S283;colour=200 150 100;locus_tag=new_720045_720394_1;
gi|87201381|gb|CP000253.1|	Mader	newRNA	720938	721049	.	+	.	Name=S284;colour=200 150 100;locus_tag=new_720938_721049_1;
gi|87201381|gb|CP000253.1|	Mader	newRNA	721149	721319	.	+	.	Name=S285;colour=200 150 100;locus_tag=new_721149_721319_1;
gi|87201381|gb|CP000253.1|	Mader	newRNA	721239	721411	.	-	.	Name=S286;colour=200 150 100;locus_tag=new_721239_721411_-1;
gi|87201381|gb|CP000253.1|	Mader	newRNA	721413	721560	.	-	.	Name=S287;colour=200 150 100;locus_tag=new_721413_721560_-1;
gi|87201381|gb|CP000253.1|	Mader	newRNA	724254	724413	.	-	.	Name=S288;colour=200 150 100;locus_tag=new_724254_724413_-1;
gi|87201381|gb|CP000253.1|	Mader	newRNA	725849	726018	.	-	.	Name=S289;colour=200 150 100;locus_tag=new_725849_726018_-1;
gi|87201381|gb|CP000253.1|	Mader	newRNA	726071	726375	.	+	.	Name=S290;colour=200 150 100;locus_tag=new_726071_726375_1;
gi|87201381|gb|CP000253.1|	Mader	newRNA	726377	726637	.	+	.	Name=S291;colour=200 150 100;locus_tag=new_726377_726637_1;
gi|87201381|gb|CP000253.1|	Mader	newRNA	726639	726780	.	+	.	Name=S292;colour=200 150 100;locus_tag=new_726639_726780_1;
gi|87201381|gb|CP000253.1|	Mader	newRNA	729248	729364	.	+	.	Name=S293;colour=200 150 100;locus_tag=new_729248_729364_1;
gi|87201381|gb|CP000253.1|	Mader	newRNA	733717	733834	.	+	.	Name=S294;colour=200 150 100;locus_tag=new_733717_733834_1;
gi|87201381|gb|CP000253.1|	Mader	newRNA	734943	735179	.	-	.	Name=S295;colour=200 150 100;locus_tag=new_734943_735179_-1;
gi|87201381|gb|CP000253.1|	Mader	newRNA	736526	737170	.	+	.	Name=S296;colour=200 150 100;locus_tag=new_736526_737170_1;
gi|87201381|gb|CP000253.1|	Mader	newRNA	738079	738231	.	+	.	Name=S297;colour=200 150 100;locus_tag=new_738079_738231_1;
gi|87201381|gb|CP000253.1|	Mader	newRNA	738583	738717	.	+	.	Name=S298;colour=200 150 100;locus_tag=new_738583_738717_1;
gi|87201381|gb|CP000253.1|	Mader	newRNA	738719	738976	.	+	.	Name=S299;colour=200 150 100;locus_tag=new_738719_738976_1;
gi|87201381|gb|CP000253.1|	Mader	newRNA	740102	740222	.	+	.	Name=S300;colour=200 150 100;locus_tag=new_740102_740222_1;
gi|87201381|gb|CP000253.1|	Mader	newRNA	744189	744386	.	+	.	Name=S301;colour=200 150 100;locus_tag=new_744189_744386_1;
gi|87201381|gb|CP000253.1|	Mader	newRNA	749556	749644	.	+	.	Name=S302;colour=200 150 100;locus_tag=new_749556_749644_1;
gi|87201381|gb|CP000253.1|	Mader	newRNA	749646	749939	.	+	.	Name=S303;colour=200 150 100;locus_tag=new_749646_749939_1;
gi|87201381|gb|CP000253.1|	Mader	newRNA	752727	753020	.	+	.	Name=S304;colour=200 150 100;locus_tag=new_752727_753020_1;
gi|87201381|gb|CP000253.1|	Mader	newRNA	756202	756324	.	+	.	Name=S305;colour=200 150 100;locus_tag=new_756202_756324_1;
gi|87201381|gb|CP000253.1|	Mader	newRNA	756388	756469	.	+	.	Name=S306;colour=200 150 100;locus_tag=new_756388_756469_1;
gi|87201381|gb|CP000253.1|	Mader	newRNA	757485	758564	.	-	.	Name=S307;colour=200 150 100;locus_tag=new_757485_758564_-1;
gi|87201381|gb|CP000253.1|	Mader	newRNA	758528	758666	.	+	.	Name=S308;colour=200 150 100;locus_tag=new_758528_758666_1;
gi|87201381|gb|CP000253.1|	Mader	newRNA	767890	768017	.	+	.	Name=S309;colour=200 150 100;locus_tag=new_767890_768017_1;
gi|87201381|gb|CP000253.1|	Mader	newRNA	768350	768981	.	+	.	Name=S310;colour=200 150 100;locus_tag=new_768350_768981_1;
gi|87201381|gb|CP000253.1|	Mader	newRNA	770787	770895	.	+	.	Name=S311;colour=200 150 100;locus_tag=new_770787_770895_1;
gi|87201381|gb|CP000253.1|	Mader	newRNA	771863	772275	.	+	.	Name=S312;colour=200 150 100;locus_tag=new_771863_772275_1;
gi|87201381|gb|CP000253.1|	Mader	newRNA	772277	772377	.	+	.	Name=S313;colour=200 150 100;locus_tag=new_772277_772377_1;
gi|87201381|gb|CP000253.1|	Mader	newRNA	772830	773141	.	-	.	Name=S314;colour=200 150 100;locus_tag=new_772830_773141_-1;
gi|87201381|gb|CP000253.1|	Mader	newRNA	773143	773242	.	-	.	Name=S315;colour=200 150 100;locus_tag=new_773143_773242_-1;
gi|87201381|gb|CP000253.1|	Mader	newRNA	774146	774310	.	-	.	Name=S316;colour=200 150 100;locus_tag=new_774146_774310_-1;
gi|87201381|gb|CP000253.1|	Mader	newRNA	774283	774396	.	+	.	Name=S317;colour=200 150 100;locus_tag=new_774283_774396_1;
gi|87201381|gb|CP000253.1|	Mader	newRNA	774312	774434	.	-	.	Name=S318;colour=200 150 100;locus_tag=new_774312_774434_-1;
gi|87201381|gb|CP000253.1|	Mader	newRNA	774645	774847	.	+	.	Name=S319;colour=200 150 100;locus_tag=new_774645_774847_1;
gi|87201381|gb|CP000253.1|	Mader	newRNA	775515	775877	.	+	.	Name=S320;colour=200 150 100;locus_tag=new_775515_775877_1;
gi|87201381|gb|CP000253.1|	Mader	newRNA	775879	776010	.	+	.	Name=S321;colour=200 150 100;locus_tag=new_775879_776010_1;
gi|87201381|gb|CP000253.1|	Mader	newRNA	776012	776118	.	+	.	Name=S322;colour=200 150 100;locus_tag=new_776012_776118_1;
gi|87201381|gb|CP000253.1|	Mader	newRNA	778196	778333	.	+	.	Name=S323;colour=200 150 100;locus_tag=new_778196_778333_1;
gi|87201381|gb|CP000253.1|	Mader	newRNA	779525	779645	.	+	.	Name=S324;colour=200 150 100;locus_tag=new_779525_779645_1;
gi|87201381|gb|CP000253.1|	Mader	newRNA	781928	782008	.	+	.	Name=S325;colour=200 150 100;locus_tag=new_781928_782008_1;
gi|87201381|gb|CP000253.1|	Mader	newRNA	783362	783489	.	+	.	Name=S326;colour=200 150 100;locus_tag=new_783362_783489_1;
gi|87201381|gb|CP000253.1|	Mader	newRNA	783585	783700	.	+	.	Name=S327;colour=200 150 100;locus_tag=new_783585_783700_1;
gi|87201381|gb|CP000253.1|	Mader	newRNA	784460	784574	.	+	.	Name=S328;colour=200 150 100;locus_tag=new_784460_784574_1;
gi|87201381|gb|CP000253.1|	Mader	newRNA	788284	788675	.	+	.	Name=S329;colour=200 150 100;locus_tag=new_788284_788675_1;
gi|87201381|gb|CP000253.1|	Mader	newRNA	790015	790192	.	-	.	Name=S330;colour=200 150 100;locus_tag=new_790015_790192_-1;
gi|87201381|gb|CP000253.1|	Mader	newRNA	790935	791115	.	-	.	Name=S331;colour=200 150 100;locus_tag=new_790935_791115_-1;
gi|87201381|gb|CP000253.1|	Mader	newRNA	792055	792192	.	+	.	Name=S332;colour=200 150 100;locus_tag=new_792055_792192_1;
gi|87201381|gb|CP000253.1|	Mader	newRNA	792724	792926	.	+	.	Name=S333;colour=200 150 100;locus_tag=new_792724_792926_1;
gi|87201381|gb|CP000253.1|	Mader	newRNA	797516	797637	.	+	.	Name=S334;colour=200 150 100;locus_tag=new_797516_797637_1;
gi|87201381|gb|CP000253.1|	Mader	newRNA	799154	799222	.	+	.	Name=S335;colour=200 150 100;locus_tag=new_799154_799222_1;
gi|87201381|gb|CP000253.1|	Mader	newRNA	799694	799792	.	+	.	Name=S336;colour=200 150 100;locus_tag=new_799694_799792_1;
gi|87201381|gb|CP000253.1|	Mader	newRNA	800944	801076	.	+	.	Name=S337;colour=200 150 100;locus_tag=new_800944_801076_1;
gi|87201381|gb|CP000253.1|	Mader	newRNA	801472	801555	.	-	.	Name=S338;colour=200 150 100;locus_tag=new_801472_801555_-1;
gi|87201381|gb|CP000253.1|	Mader	newRNA	801557	801772	.	-	.	Name=S339;colour=200 150 100;locus_tag=new_801557_801772_-1;
gi|87201381|gb|CP000253.1|	Mader	newRNA	802995	803088	.	-	.	Name=S340;colour=200 150 100;locus_tag=new_802995_803088_-1;
gi|87201381|gb|CP000253.1|	Mader	newRNA	803705	803913	.	-	.	Name=S341;colour=200 150 100;locus_tag=new_803705_803913_-1;
gi|87201381|gb|CP000253.1|	Mader	newRNA	803915	804199	.	-	.	Name=S342;colour=200 150 100;locus_tag=new_803915_804199_-1;
gi|87201381|gb|CP000253.1|	Mader	newRNA	804204	804450	.	+	.	Name=S343;colour=200 150 100;locus_tag=new_804204_804450_1;
gi|87201381|gb|CP000253.1|	Mader	newRNA	804456	804681	.	+	.	Name=S344;colour=200 150 100;locus_tag=new_804456_804681_1;
gi|87201381|gb|CP000253.1|	Mader	newRNA	806648	806903	.	-	.	Name=S345;colour=200 150 100;locus_tag=new_806648_806903_-1;
gi|87201381|gb|CP000253.1|	Mader	newRNA	809859	810015	.	+	.	Name=S346;colour=200 150 100;locus_tag=new_809859_810015_1;
gi|87201381|gb|CP000253.1|	Mader	newRNA	811454	811871	.	+	.	Name=S347;colour=200 150 100;locus_tag=new_811454_811871_1;
gi|87201381|gb|CP000253.1|	Mader	newRNA	811986	812153	.	+	.	Name=S348;colour=200 150 100;locus_tag=new_811986_812153_1;
gi|87201381|gb|CP000253.1|	Mader	newRNA	812901	813069	.	+	.	Name=S349;colour=200 150 100;locus_tag=new_812901_813069_1;
gi|87201381|gb|CP000253.1|	Mader	newRNA	815706	815973	.	+	.	Name=S350;colour=200 150 100;locus_tag=new_815706_815973_1;
gi|87201381|gb|CP000253.1|	Mader	newRNA	816270	817529	.	+	.	Name=S351;colour=200 150 100;locus_tag=new_816270_817529_1;
gi|87201381|gb|CP000253.1|	Mader	newRNA	817305	817386	.	-	.	Name=S352;colour=200 150 100;locus_tag=new_817305_817386_-1;
gi|87201381|gb|CP000253.1|	Mader	newRNA	817531	817631	.	+	.	Name=S353;colour=200 150 100;locus_tag=new_817531_817631_1;
gi|87201381|gb|CP000253.1|	Mader	newRNA	818394	818490	.	+	.	Name=S354;colour=200 150 100;locus_tag=new_818394_818490_1;
gi|87201381|gb|CP000253.1|	Mader	newRNA	819799	819903	.	+	.	Name=S355;colour=200 150 100;locus_tag=new_819799_819903_1;
gi|87201381|gb|CP000253.1|	Mader	newRNA	821609	821758	.	+	.	Name=S356;colour=200 150 100;locus_tag=new_821609_821758_1;
gi|87201381|gb|CP000253.1|	Mader	newRNA	823157	823252	.	+	.	Name=S357;colour=200 150 100;locus_tag=new_823157_823252_1;
gi|87201381|gb|CP000253.1|	Mader	newRNA	830535	830663	.	+	.	Name=S358;colour=200 150 100;locus_tag=new_830535_830663_1;
gi|87201381|gb|CP000253.1|	Mader	newRNA	832704	832810	.	+	.	Name=S359;colour=200 150 100;locus_tag=new_832704_832810_1;
gi|87201381|gb|CP000253.1|	Mader	newRNA	833696	833948	.	+	.	Name=S360;colour=200 150 100;locus_tag=new_833696_833948_1;
gi|87201381|gb|CP000253.1|	Mader	newRNA	840422	840574	.	-	.	Name=S361;colour=200 150 100;locus_tag=new_840422_840574_-1;
gi|87201381|gb|CP000253.1|	Mader	newRNA	841347	841425	.	+	.	Name=S362;colour=200 150 100;locus_tag=new_841347_841425_1;
gi|87201381|gb|CP000253.1|	Mader	newRNA	841613	841799	.	+	.	Name=S363;colour=200 150 100;locus_tag=new_841613_841799_1;
gi|87201381|gb|CP000253.1|	Mader	newRNA	853992	854087	.	-	.	Name=S364;colour=200 150 100;locus_tag=new_853992_854087_-1;
gi|87201381|gb|CP000253.1|	Mader	newRNA	855129	855246	.	+	.	Name=S365;colour=200 150 100;locus_tag=new_855129_855246_1;
gi|87201381|gb|CP000253.1|	Mader	newRNA	855509	855576	.	+	.	Name=S366;colour=200 150 100;locus_tag=new_855509_855576_1;
gi|87201381|gb|CP000253.1|	Mader	newRNA	855922	856014	.	+	.	Name=S367;colour=200 150 100;locus_tag=new_855922_856014_1;
gi|87201381|gb|CP000253.1|	Mader	newRNA	857549	857682	.	+	.	Name=S368;colour=200 150 100;locus_tag=new_857549_857682_1;
gi|87201381|gb|CP000253.1|	Mader	newRNA	858909	859016	.	+	.	Name=S369;colour=200 150 100;locus_tag=new_858909_859016_1;
gi|87201381|gb|CP000253.1|	Mader	newRNA	866192	866286	.	+	.	Name=S370;colour=200 150 100;locus_tag=new_866192_866286_1;
gi|87201381|gb|CP000253.1|	Mader	newRNA	866406	866515	.	+	.	Name=S371;colour=200 150 100;locus_tag=new_866406_866515_1;
gi|87201381|gb|CP000253.1|	Mader	newRNA	867621	867743	.	+	.	Name=S372;colour=200 150 100;locus_tag=new_867621_867743_1;
gi|87201381|gb|CP000253.1|	Mader	newRNA	875502	875622	.	+	.	Name=S373;colour=200 150 100;locus_tag=new_875502_875622_1;
gi|87201381|gb|CP000253.1|	Mader	newRNA	876623	876897	.	+	.	Name=S374;colour=200 150 100;locus_tag=new_876623_876897_1;
gi|87201381|gb|CP000253.1|	Mader	newRNA	879343	879719	.	+	.	Name=S375;colour=200 150 100;locus_tag=new_879343_879719_1;
gi|87201381|gb|CP000253.1|	Mader	newRNA	879721	879805	.	+	.	Name=S376;colour=200 150 100;locus_tag=new_879721_879805_1;
gi|87201381|gb|CP000253.1|	Mader	newRNA	880073	880178	.	+	.	Name=S377;colour=200 150 100;locus_tag=new_880073_880178_1;
gi|87201381|gb|CP000253.1|	Mader	newRNA	882471	882539	.	+	.	Name=S378;colour=200 150 100;locus_tag=new_882471_882539_1;
gi|87201381|gb|CP000253.1|	Mader	newRNA	882541	882635	.	+	.	Name=S379;colour=200 150 100;locus_tag=new_882541_882635_1;
gi|87201381|gb|CP000253.1|	Mader	newRNA	885279	885510	.	+	.	Name=S380;colour=200 150 100;locus_tag=new_885279_885510_1;
gi|87201381|gb|CP000253.1|	Mader	newRNA	889664	889921	.	+	.	Name=S381;colour=200 150 100;locus_tag=new_889664_889921_1;
gi|87201381|gb|CP000253.1|	Mader	newRNA	893929	894010	.	+	.	Name=S382;colour=200 150 100;locus_tag=new_893929_894010_1;
gi|87201381|gb|CP000253.1|	Mader	newRNA	906611	906734	.	+	.	Name=S383;colour=200 150 100;locus_tag=new_906611_906734_1;
gi|87201381|gb|CP000253.1|	Mader	newRNA	906736	906831	.	+	.	Name=S384;colour=200 150 100;locus_tag=new_906736_906831_1;
gi|87201381|gb|CP000253.1|	Mader	newRNA	907294	907399	.	+	.	Name=S385;colour=200 150 100;locus_tag=new_907294_907399_1;
gi|87201381|gb|CP000253.1|	Mader	newRNA	907401	907493	.	+	.	Name=S386;colour=200 150 100;locus_tag=new_907401_907493_1;
gi|87201381|gb|CP000253.1|	Mader	newRNA	907495	907597	.	+	.	Name=S387;colour=200 150 100;locus_tag=new_907495_907597_1;
gi|87201381|gb|CP000253.1|	Mader	newRNA	911281	911366	.	+	.	Name=S388;colour=200 150 100;locus_tag=new_911281_911366_1;
gi|87201381|gb|CP000253.1|	Mader	newRNA	911368	911465	.	+	.	Name=S389;colour=200 150 100;locus_tag=new_911368_911465_1;
gi|87201381|gb|CP000253.1|	Mader	newRNA	911467	911719	.	+	.	Name=S390;colour=200 150 100;locus_tag=new_911467_911719_1;
gi|87201381|gb|CP000253.1|	Mader	newRNA	912887	912994	.	-	.	Name=S391;colour=200 150 100;locus_tag=new_912887_912994_-1;
gi|87201381|gb|CP000253.1|	Mader	newRNA	919754	919937	.	+	.	Name=S392;colour=200 150 100;locus_tag=new_919754_919937_1;
gi|87201381|gb|CP000253.1|	Mader	newRNA	919939	920030	.	+	.	Name=S393;colour=200 150 100;locus_tag=new_919939_920030_1;
gi|87201381|gb|CP000253.1|	Mader	newRNA	923992	924094	.	+	.	Name=S394;colour=200 150 100;locus_tag=new_923992_924094_1;
gi|87201381|gb|CP000253.1|	Mader	newRNA	925595	925675	.	+	.	Name=S395;colour=200 150 100;locus_tag=new_925595_925675_1;
gi|87201381|gb|CP000253.1|	Mader	newRNA	928051	928277	.	-	.	Name=S396;colour=200 150 100;locus_tag=new_928051_928277_-1;
gi|87201381|gb|CP000253.1|	Mader	newRNA	928286	928454	.	+	.	Name=S397;colour=200 150 100;locus_tag=new_928286_928454_1;
gi|87201381|gb|CP000253.1|	Mader	newRNA	931771	931849	.	+	.	Name=S398;colour=200 150 100;locus_tag=new_931771_931849_1;
gi|87201381|gb|CP000253.1|	Mader	newRNA	931851	932071	.	+	.	Name=S399;colour=200 150 100;locus_tag=new_931851_932071_1;
gi|87201381|gb|CP000253.1|	Mader	newRNA	939461	939565	.	-	.	Name=S400;colour=200 150 100;locus_tag=new_939461_939565_-1;
gi|87201381|gb|CP000253.1|	Mader	newRNA	941748	942863	.	-	.	Name=S401;colour=200 150 100;locus_tag=new_941748_942863_-1;
gi|87201381|gb|CP000253.1|	Mader	newRNA	942141	942256	.	+	.	Name=S402;colour=200 150 100;locus_tag=new_942141_942256_1;
gi|87201381|gb|CP000253.1|	Mader	newRNA	943005	943329	.	+	.	Name=S403;colour=200 150 100;locus_tag=new_943005_943329_1;
gi|87201381|gb|CP000253.1|	Mader	newRNA	952766	952866	.	+	.	Name=S404;colour=200 150 100;locus_tag=new_952766_952866_1;
gi|87201381|gb|CP000253.1|	Mader	newRNA	952996	953071	.	+	.	Name=S405;colour=200 150 100;locus_tag=new_952996_953071_1;
gi|87201381|gb|CP000253.1|	Mader	newRNA	967901	968090	.	-	.	Name=S406;colour=200 150 100;locus_tag=new_967901_968090_-1;
gi|87201381|gb|CP000253.1|	Mader	newRNA	970416	970525	.	-	.	Name=S407;colour=200 150 100;locus_tag=new_970416_970525_-1;
gi|87201381|gb|CP000253.1|	Mader	newRNA	970701	970865	.	+	.	Name=S408;colour=200 150 100;locus_tag=new_970701_970865_1;
gi|87201381|gb|CP000253.1|	Mader	newRNA	977456	977537	.	-	.	Name=S409;colour=200 150 100;locus_tag=new_977456_977537_-1;
gi|87201381|gb|CP000253.1|	Mader	newRNA	977539	977976	.	-	.	Name=S410;colour=200 150 100;locus_tag=new_977539_977976_-1;
gi|87201381|gb|CP000253.1|	Mader	newRNA	977978	978260	.	-	.	Name=S411;colour=200 150 100;locus_tag=new_977978_978260_-1;
gi|87201381|gb|CP000253.1|	Mader	newRNA	979122	979277	.	-	.	Name=S412;colour=200 150 100;locus_tag=new_979122_979277_-1;
gi|87201381|gb|CP000253.1|	Mader	newRNA	979252	979384	.	+	.	Name=S413;colour=200 150 100;locus_tag=new_979252_979384_1;
gi|87201381|gb|CP000253.1|	Mader	newRNA	990586	990684	.	-	.	Name=S414;colour=200 150 100;locus_tag=new_990586_990684_-1;
gi|87201381|gb|CP000253.1|	Mader	newRNA	990714	990820	.	-	.	Name=S415;colour=200 150 100;locus_tag=new_990714_990820_-1;
gi|87201381|gb|CP000253.1|	Mader	newRNA	993611	993812	.	-	.	Name=S416;colour=200 150 100;locus_tag=new_993611_993812_-1;
gi|87201381|gb|CP000253.1|	Mader	newRNA	994357	994448	.	+	.	Name=S417;colour=200 150 100;locus_tag=new_994357_994448_1;
gi|87201381|gb|CP000253.1|	Mader	newRNA	995844	996199	.	+	.	Name=S418;colour=200 150 100;locus_tag=new_995844_996199_1;
gi|87201381|gb|CP000253.1|	Mader	newRNA	997983	998121	.	+	.	Name=S419;colour=200 150 100;locus_tag=new_997983_998121_1;
gi|87201381|gb|CP000253.1|	Mader	newRNA	1000162	1000345	.	-	.	Name=S420;colour=200 150 100;locus_tag=new_1000162_1000345_-1;
gi|87201381|gb|CP000253.1|	Mader	newRNA	1003155	1003286	.	+	.	Name=S421;colour=200 150 100;locus_tag=new_1003155_1003286_1;
gi|87201381|gb|CP000253.1|	Mader	newRNA	1004123	1004265	.	+	.	Name=S422;colour=200 150 100;locus_tag=new_1004123_1004265_1;
gi|87201381|gb|CP000253.1|	Mader	newRNA	1007246	1007480	.	-	.	Name=S423;colour=200 150 100;locus_tag=new_1007246_1007480_-1;
gi|87201381|gb|CP000253.1|	Mader	newRNA	1007302	1007572	.	+	.	Name=S424;colour=200 150 100;locus_tag=new_1007302_1007572_1;
gi|87201381|gb|CP000253.1|	Mader	newRNA	1008248	1008342	.	+	.	Name=S425;colour=200 150 100;locus_tag=new_1008248_1008342_1;
gi|87201381|gb|CP000253.1|	Mader	newRNA	1010501	1010590	.	+	.	Name=S426;colour=200 150 100;locus_tag=new_1010501_1010590_1;
gi|87201381|gb|CP000253.1|	Mader	newRNA	1013340	1013437	.	+	.	Name=S427;colour=200 150 100;locus_tag=new_1013340_1013437_1;
gi|87201381|gb|CP000253.1|	Mader	newRNA	1013810	1013879	.	+	.	Name=S428;colour=200 150 100;locus_tag=new_1013810_1013879_1;
gi|87201381|gb|CP000253.1|	Mader	newRNA	1019491	1019579	.	+	.	Name=S429;colour=200 150 100;locus_tag=new_1019491_1019579_1;
gi|87201381|gb|CP000253.1|	Mader	newRNA	1020069	1021475	.	+	.	Name=S430;colour=200 150 100;locus_tag=new_1020069_1021475_1;
gi|87201381|gb|CP000253.1|	Mader	newRNA	1023327	1023610	.	-	.	Name=S431;colour=200 150 100;locus_tag=new_1023327_1023610_-1;
gi|87201381|gb|CP000253.1|	Mader	newRNA	1025541	1025648	.	-	.	Name=S432;colour=200 150 100;locus_tag=new_1025541_1025648_-1;
gi|87201381|gb|CP000253.1|	Mader	newRNA	1026717	1026824	.	+	.	Name=S433;colour=200 150 100;locus_tag=new_1026717_1026824_1;
gi|87201381|gb|CP000253.1|	Mader	newRNA	1026826	1027029	.	+	.	Name=S434;colour=200 150 100;locus_tag=new_1026826_1027029_1;
gi|87201381|gb|CP000253.1|	Mader	newRNA	1028277	1028356	.	+	.	Name=S435;colour=200 150 100;locus_tag=new_1028277_1028356_1;
gi|87201381|gb|CP000253.1|	Mader	newRNA	1028518	1028754	.	+	.	Name=S436;colour=200 150 100;locus_tag=new_1028518_1028754_1;
gi|87201381|gb|CP000253.1|	Mader	newRNA	1033473	1033603	.	-	.	Name=S437;colour=200 150 100;locus_tag=new_1033473_1033603_-1;
gi|87201381|gb|CP000253.1|	Mader	newRNA	1033605	1033694	.	-	.	Name=S438;colour=200 150 100;locus_tag=new_1033605_1033694_-1;
gi|87201381|gb|CP000253.1|	Mader	newRNA	1035151	1035242	.	+	.	Name=S439;colour=200 150 100;locus_tag=new_1035151_1035242_1;
gi|87201381|gb|CP000253.1|	Mader	newRNA	1035566	1035692	.	+	.	Name=S440;colour=200 150 100;locus_tag=new_1035566_1035692_1;
gi|87201381|gb|CP000253.1|	Mader	newRNA	1037954	1038448	.	-	.	Name=S441;colour=200 150 100;locus_tag=new_1037954_1038448_-1;
gi|87201381|gb|CP000253.1|	Mader	newRNA	1038447	1038979	.	+	.	Name=S442;colour=200 150 100;locus_tag=new_1038447_1038979_1;
gi|87201381|gb|CP000253.1|	Mader	newRNA	1039953	1041150	.	+	.	Name=S443;colour=200 150 100;locus_tag=new_1039953_1041150_1;
gi|87201381|gb|CP000253.1|	Mader	newRNA	1041820	1041898	.	+	.	Name=S444;colour=200 150 100;locus_tag=new_1041820_1041898_1;
gi|87201381|gb|CP000253.1|	Mader	newRNA	1042031	1042110	.	+	.	Name=S445;colour=200 150 100;locus_tag=new_1042031_1042110_1;
gi|87201381|gb|CP000253.1|	Mader	newRNA	1045421	1045500	.	-	.	Name=S446;colour=200 150 100;locus_tag=new_1045421_1045500_-1;
gi|87201381|gb|CP000253.1|	Mader	newRNA	1049241	1049301	.	+	.	Name=S447;colour=200 150 100;locus_tag=new_1049241_1049301_1;
gi|87201381|gb|CP000253.1|	Mader	newRNA	1050523	1050614	.	+	.	Name=S448;colour=200 150 100;locus_tag=new_1050523_1050614_1;
gi|87201381|gb|CP000253.1|	Mader	newRNA	1050616	1050761	.	+	.	Name=S449;colour=200 150 100;locus_tag=new_1050616_1050761_1;
gi|87201381|gb|CP000253.1|	Mader	newRNA	1051503	1051800	.	+	.	Name=S450;colour=200 150 100;locus_tag=new_1051503_1051800_1;
gi|87201381|gb|CP000253.1|	Mader	newRNA	1051802	1051882	.	+	.	Name=S451;colour=200 150 100;locus_tag=new_1051802_1051882_1;
gi|87201381|gb|CP000253.1|	Mader	newRNA	1056585	1056821	.	+	.	Name=S452;colour=200 150 100;locus_tag=new_1056585_1056821_1;
gi|87201381|gb|CP000253.1|	Mader	newRNA	1061787	1061926	.	+	.	Name=S453;colour=200 150 100;locus_tag=new_1061787_1061926_1;
gi|87201381|gb|CP000253.1|	Mader	newRNA	1062274	1062633	.	+	.	Name=S454;colour=200 150 100;locus_tag=new_1062274_1062633_1;
gi|87201381|gb|CP000253.1|	Mader	newRNA	1064401	1064669	.	+	.	Name=S455;colour=200 150 100;locus_tag=new_1064401_1064669_1;
gi|87201381|gb|CP000253.1|	Mader	newRNA	1067935	1068112	.	+	.	Name=S456;colour=200 150 100;locus_tag=new_1067935_1068112_1;
gi|87201381|gb|CP000253.1|	Mader	newRNA	1070867	1072070	.	+	.	Name=S457;colour=200 150 100;locus_tag=new_1070867_1072070_1;
gi|87201381|gb|CP000253.1|	Mader	newRNA	1072072	1072307	.	+	.	Name=S458;colour=200 150 100;locus_tag=new_1072072_1072307_1;
gi|87201381|gb|CP000253.1|	Mader	newRNA	1073571	1073723	.	+	.	Name=S459;colour=200 150 100;locus_tag=new_1073571_1073723_1;
gi|87201381|gb|CP000253.1|	Mader	newRNA	1074294	1074895	.	-	.	Name=S460;colour=200 150 100;locus_tag=new_1074294_1074895_-1;
gi|87201381|gb|CP000253.1|	Mader	newRNA	1075082	1075290	.	-	.	Name=S461;colour=200 150 100;locus_tag=new_1075082_1075290_-1;
gi|87201381|gb|CP000253.1|	Mader	newRNA	1075510	1075702	.	-	.	Name=S462;colour=200 150 100;locus_tag=new_1075510_1075702_-1;
gi|87201381|gb|CP000253.1|	Mader	newRNA	1075981	1076118	.	-	.	Name=S463;colour=200 150 100;locus_tag=new_1075981_1076118_-1;
gi|87201381|gb|CP000253.1|	Mader	newRNA	1077373	1077707	.	-	.	Name=S464;colour=200 150 100;locus_tag=new_1077373_1077707_-1;
gi|87201381|gb|CP000253.1|	Mader	newRNA	1077920	1078044	.	+	.	Name=S465;colour=200 150 100;locus_tag=new_1077920_1078044_1;
gi|87201381|gb|CP000253.1|	Mader	newRNA	1085505	1085614	.	+	.	Name=S466;colour=200 150 100;locus_tag=new_1085505_1085614_1;
gi|87201381|gb|CP000253.1|	Mader	newRNA	1085843	1086103	.	+	.	Name=S467;colour=200 150 100;locus_tag=new_1085843_1086103_1;
gi|87201381|gb|CP000253.1|	Mader	newRNA	1086105	1087342	.	+	.	Name=S468;colour=200 150 100;locus_tag=new_1086105_1087342_1;
gi|87201381|gb|CP000253.1|	Mader	newRNA	1087623	1087950	.	-	.	Name=S469;colour=200 150 100;locus_tag=new_1087623_1087950_-1;
gi|87201381|gb|CP000253.1|	Mader	newRNA	1088341	1088442	.	+	.	Name=S470;colour=200 150 100;locus_tag=new_1088341_1088442_1;
gi|87201381|gb|CP000253.1|	Mader	newRNA	1090559	1090749	.	+	.	Name=S471;colour=200 150 100;locus_tag=new_1090559_1090749_1;
gi|87201381|gb|CP000253.1|	Mader	newRNA	1096109	1096399	.	+	.	Name=S472;colour=200 150 100;locus_tag=new_1096109_1096399_1;
gi|87201381|gb|CP000253.1|	Mader	newRNA	1102834	1102959	.	+	.	Name=S473;colour=200 150 100;locus_tag=new_1102834_1102959_1;
gi|87201381|gb|CP000253.1|	Mader	newRNA	1102961	1103159	.	+	.	Name=S474;colour=200 150 100;locus_tag=new_1102961_1103159_1;
gi|87201381|gb|CP000253.1|	Mader	newRNA	1105380	1105461	.	+	.	Name=S475;colour=200 150 100;locus_tag=new_1105380_1105461_1;
gi|87201381|gb|CP000253.1|	Mader	newRNA	1106910	1107050	.	+	.	Name=S476;colour=200 150 100;locus_tag=new_1106910_1107050_1;
gi|87201381|gb|CP000253.1|	Mader	newRNA	1107052	1107129	.	+	.	Name=S477;colour=200 150 100;locus_tag=new_1107052_1107129_1;
gi|87201381|gb|CP000253.1|	Mader	newRNA	1109942	1110114	.	+	.	Name=S478;colour=200 150 100;locus_tag=new_1109942_1110114_1;
gi|87201381|gb|CP000253.1|	Mader	newRNA	1110971	1111392	.	+	.	Name=S479;colour=200 150 100;locus_tag=new_1110971_1111392_1;
gi|87201381|gb|CP000253.1|	Mader	newRNA	1113203	1113380	.	+	.	Name=S480;colour=200 150 100;locus_tag=new_1113203_1113380_1;
gi|87201381|gb|CP000253.1|	Mader	newRNA	1113382	1113561	.	+	.	Name=S481;colour=200 150 100;locus_tag=new_1113382_1113561_1;
gi|87201381|gb|CP000253.1|	Mader	newRNA	1114158	1114346	.	+	.	Name=S482;colour=200 150 100;locus_tag=new_1114158_1114346_1;
gi|87201381|gb|CP000253.1|	Mader	newRNA	1122124	1122232	.	+	.	Name=S483;colour=200 150 100;locus_tag=new_1122124_1122232_1;
gi|87201381|gb|CP000253.1|	Mader	newRNA	1123797	1124160	.	+	.	Name=S484;colour=200 150 100;locus_tag=new_1123797_1124160_1;
gi|87201381|gb|CP000253.1|	Mader	newRNA	1124617	1124840	.	+	.	Name=S485;colour=200 150 100;locus_tag=new_1124617_1124840_1;
gi|87201381|gb|CP000253.1|	Mader	newRNA	1127693	1127759	.	+	.	Name=S486;colour=200 150 100;locus_tag=new_1127693_1127759_1;
gi|87201381|gb|CP000253.1|	Mader	newRNA	1127802	1127907	.	+	.	Name=S487;colour=200 150 100;locus_tag=new_1127802_1127907_1;
gi|87201381|gb|CP000253.1|	Mader	newRNA	1132998	1133101	.	-	.	Name=S488;colour=200 150 100;locus_tag=new_1132998_1133101_-1;
gi|87201381|gb|CP000253.1|	Mader	newRNA	1140382	1140442	.	+	.	Name=S489;colour=200 150 100;locus_tag=new_1140382_1140442_1;
gi|87201381|gb|CP000253.1|	Mader	newRNA	1142594	1142700	.	+	.	Name=S490;colour=200 150 100;locus_tag=new_1142594_1142700_1;
gi|87201381|gb|CP000253.1|	Mader	newRNA	1142896	1142973	.	-	.	Name=S491;colour=200 150 100;locus_tag=new_1142896_1142973_-1;
gi|87201381|gb|CP000253.1|	Mader	newRNA	1143285	1143604	.	+	.	Name=S492;colour=200 150 100;locus_tag=new_1143285_1143604_1;
gi|87201381|gb|CP000253.1|	Mader	newRNA	1147891	1148060	.	+	.	Name=S493;colour=200 150 100;locus_tag=new_1147891_1148060_1;
gi|87201381|gb|CP000253.1|	Mader	newRNA	1151303	1151463	.	+	.	Name=S494;colour=200 150 100;locus_tag=new_1151303_1151463_1;
gi|87201381|gb|CP000253.1|	Mader	newRNA	1151465	1151544	.	+	.	Name=S495;colour=200 150 100;locus_tag=new_1151465_1151544_1;
gi|87201381|gb|CP000253.1|	Mader	newRNA	1151798	1151893	.	+	.	Name=S496;colour=200 150 100;locus_tag=new_1151798_1151893_1;
gi|87201381|gb|CP000253.1|	Mader	newRNA	1152626	1152771	.	+	.	Name=S497;colour=200 150 100;locus_tag=new_1152626_1152771_1;
gi|87201381|gb|CP000253.1|	Mader	newRNA	1159344	1159684	.	+	.	Name=S498;colour=200 150 100;locus_tag=new_1159344_1159684_1;
gi|87201381|gb|CP000253.1|	Mader	newRNA	1160058	1160141	.	+	.	Name=S499;colour=200 150 100;locus_tag=new_1160058_1160141_1;
gi|87201381|gb|CP000253.1|	Mader	newRNA	1161458	1161540	.	+	.	Name=S500;colour=200 150 100;locus_tag=new_1161458_1161540_1;
gi|87201381|gb|CP000253.1|	Mader	newRNA	1161892	1161963	.	+	.	Name=S501;colour=200 150 100;locus_tag=new_1161892_1161963_1;
gi|87201381|gb|CP000253.1|	Mader	newRNA	1165062	1165141	.	+	.	Name=S502;colour=200 150 100;locus_tag=new_1165062_1165141_1;
gi|87201381|gb|CP000253.1|	Mader	newRNA	1172645	1172778	.	+	.	Name=S503;colour=200 150 100;locus_tag=new_1172645_1172778_1;
gi|87201381|gb|CP000253.1|	Mader	newRNA	1174894	1175048	.	+	.	Name=S504;colour=200 150 100;locus_tag=new_1174894_1175048_1;
gi|87201381|gb|CP000253.1|	Mader	newRNA	1176381	1176740	.	+	.	Name=S505;colour=200 150 100;locus_tag=new_1176381_1176740_1;
gi|87201381|gb|CP000253.1|	Mader	newRNA	1180479	1180528	.	+	.	Name=S506;colour=200 150 100;locus_tag=new_1180479_1180528_1;
gi|87201381|gb|CP000253.1|	Mader	newRNA	1180622	1180684	.	+	.	Name=S507;colour=200 150 100;locus_tag=new_1180622_1180684_1;
gi|87201381|gb|CP000253.1|	Mader	newRNA	1180686	1180856	.	+	.	Name=S508;colour=200 150 100;locus_tag=new_1180686_1180856_1;
gi|87201381|gb|CP000253.1|	Mader	newRNA	1182690	1182787	.	+	.	Name=S509;colour=200 150 100;locus_tag=new_1182690_1182787_1;
gi|87201381|gb|CP000253.1|	Mader	newRNA	1184084	1184389	.	+	.	Name=S510;colour=200 150 100;locus_tag=new_1184084_1184389_1;
gi|87201381|gb|CP000253.1|	Mader	newRNA	1184391	1184455	.	+	.	Name=S511;colour=200 150 100;locus_tag=new_1184391_1184455_1;
gi|87201381|gb|CP000253.1|	Mader	newRNA	1186016	1186353	.	+	.	Name=S512;colour=200 150 100;locus_tag=new_1186016_1186353_1;
gi|87201381|gb|CP000253.1|	Mader	newRNA	1189377	1189524	.	+	.	Name=S513;colour=200 150 100;locus_tag=new_1189377_1189524_1;
gi|87201381|gb|CP000253.1|	Mader	newRNA	1193836	1194035	.	+	.	Name=S514;colour=200 150 100;locus_tag=new_1193836_1194035_1;
gi|87201381|gb|CP000253.1|	Mader	newRNA	1194037	1194124	.	+	.	Name=S515;colour=200 150 100;locus_tag=new_1194037_1194124_1;
gi|87201381|gb|CP000253.1|	Mader	newRNA	1198603	1198821	.	+	.	Name=S516;colour=200 150 100;locus_tag=new_1198603_1198821_1;
gi|87201381|gb|CP000253.1|	Mader	newRNA	1198823	1198914	.	+	.	Name=S517;colour=200 150 100;locus_tag=new_1198823_1198914_1;
gi|87201381|gb|CP000253.1|	Mader	newRNA	1199318	1199433	.	+	.	Name=S518;colour=200 150 100;locus_tag=new_1199318_1199433_1;
gi|87201381|gb|CP000253.1|	Mader	newRNA	1201338	1201451	.	+	.	Name=S519;colour=200 150 100;locus_tag=new_1201338_1201451_1;
gi|87201381|gb|CP000253.1|	Mader	newRNA	1201769	1202090	.	+	.	Name=S520;colour=200 150 100;locus_tag=new_1201769_1202090_1;
gi|87201381|gb|CP000253.1|	Mader	newRNA	1204363	1204524	.	+	.	Name=S521;colour=200 150 100;locus_tag=new_1204363_1204524_1;
gi|87201381|gb|CP000253.1|	Mader	newRNA	1206097	1206477	.	+	.	Name=S522;colour=200 150 100;locus_tag=new_1206097_1206477_1;
gi|87201381|gb|CP000253.1|	Mader	newRNA	1212726	1212829	.	+	.	Name=S523;colour=200 150 100;locus_tag=new_1212726_1212829_1;
gi|87201381|gb|CP000253.1|	Mader	newRNA	1214770	1214906	.	+	.	Name=S524;colour=200 150 100;locus_tag=new_1214770_1214906_1;
gi|87201381|gb|CP000253.1|	Mader	newRNA	1216059	1216164	.	+	.	Name=S525;colour=200 150 100;locus_tag=new_1216059_1216164_1;
gi|87201381|gb|CP000253.1|	Mader	newRNA	1216166	1216297	.	+	.	Name=S526;colour=200 150 100;locus_tag=new_1216166_1216297_1;
gi|87201381|gb|CP000253.1|	Mader	newRNA	1217317	1217534	.	+	.	Name=S527;colour=200 150 100;locus_tag=new_1217317_1217534_1;
gi|87201381|gb|CP000253.1|	Mader	newRNA	1217536	1217619	.	+	.	Name=S528;colour=200 150 100;locus_tag=new_1217536_1217619_1;
gi|87201381|gb|CP000253.1|	Mader	newRNA	1223450	1223522	.	+	.	Name=S529;colour=200 150 100;locus_tag=new_1223450_1223522_1;
gi|87201381|gb|CP000253.1|	Mader	newRNA	1223817	1223897	.	+	.	Name=S530;colour=200 150 100;locus_tag=new_1223817_1223897_1;
gi|87201381|gb|CP000253.1|	Mader	newRNA	1226392	1226776	.	+	.	Name=S531;colour=200 150 100;locus_tag=new_1226392_1226776_1;
gi|87201381|gb|CP000253.1|	Mader	newRNA	1231870	1232004	.	+	.	Name=S532;colour=200 150 100;locus_tag=new_1231870_1232004_1;
gi|87201381|gb|CP000253.1|	Mader	newRNA	1232229	1232333	.	+	.	Name=S533;colour=200 150 100;locus_tag=new_1232229_1232333_1;
gi|87201381|gb|CP000253.1|	Mader	newRNA	1233153	1233242	.	+	.	Name=S534;colour=200 150 100;locus_tag=new_1233153_1233242_1;
gi|87201381|gb|CP000253.1|	Mader	newRNA	1234812	1234934	.	+	.	Name=S535;colour=200 150 100;locus_tag=new_1234812_1234934_1;
gi|87201381|gb|CP000253.1|	Mader	newRNA	1238874	1239036	.	+	.	Name=S536;colour=200 150 100;locus_tag=new_1238874_1239036_1;
gi|87201381|gb|CP000253.1|	Mader	newRNA	1244199	1244640	.	+	.	Name=S537;colour=200 150 100;locus_tag=new_1244199_1244640_1;
gi|87201381|gb|CP000253.1|	Mader	newRNA	1244839	1244989	.	+	.	Name=S538;colour=200 150 100;locus_tag=new_1244839_1244989_1;
gi|87201381|gb|CP000253.1|	Mader	newRNA	1246252	1246951	.	+	.	Name=S539;colour=200 150 100;locus_tag=new_1246252_1246951_1;
gi|87201381|gb|CP000253.1|	Mader	newRNA	1247676	1247917	.	+	.	Name=S540;colour=200 150 100;locus_tag=new_1247676_1247917_1;
gi|87201381|gb|CP000253.1|	Mader	newRNA	1249331	1249421	.	+	.	Name=S541;colour=200 150 100;locus_tag=new_1249331_1249421_1;
gi|87201381|gb|CP000253.1|	Mader	newRNA	1250348	1250549	.	+	.	Name=S542;colour=200 150 100;locus_tag=new_1250348_1250549_1;
gi|87201381|gb|CP000253.1|	Mader	newRNA	1250685	1250774	.	+	.	Name=S543;colour=200 150 100;locus_tag=new_1250685_1250774_1;
gi|87201381|gb|CP000253.1|	Mader	newRNA	1253666	1253930	.	+	.	Name=S544;colour=200 150 100;locus_tag=new_1253666_1253930_1;
gi|87201381|gb|CP000253.1|	Mader	newRNA	1260857	1261161	.	+	.	Name=S545;colour=200 150 100;locus_tag=new_1260857_1261161_1;
gi|87201381|gb|CP000253.1|	Mader	newRNA	1260887	1261018	.	-	.	Name=S546;colour=200 150 100;locus_tag=new_1260887_1261018_-1;
gi|87201381|gb|CP000253.1|	Mader	newRNA	1261163	1261216	.	+	.	Name=S547;colour=200 150 100;locus_tag=new_1261163_1261216_1;
gi|87201381|gb|CP000253.1|	Mader	newRNA	1263229	1263347	.	-	.	Name=S548;colour=200 150 100;locus_tag=new_1263229_1263347_-1;
gi|87201381|gb|CP000253.1|	Mader	newRNA	1263324	1263418	.	+	.	Name=S549;colour=200 150 100;locus_tag=new_1263324_1263418_1;
gi|87201381|gb|CP000253.1|	Mader	newRNA	1269986	1270121	.	+	.	Name=S550;colour=200 150 100;locus_tag=new_1269986_1270121_1;
gi|87201381|gb|CP000253.1|	Mader	newRNA	1271544	1271633	.	+	.	Name=S551;colour=200 150 100;locus_tag=new_1271544_1271633_1;
gi|87201381|gb|CP000253.1|	Mader	newRNA	1271833	1272186	.	+	.	Name=S552;colour=200 150 100;locus_tag=new_1271833_1272186_1;
gi|87201381|gb|CP000253.1|	Mader	newRNA	1272507	1272595	.	+	.	Name=S553;colour=200 150 100;locus_tag=new_1272507_1272595_1;
gi|87201381|gb|CP000253.1|	Mader	newRNA	1273641	1273814	.	+	.	Name=S554;colour=200 150 100;locus_tag=new_1273641_1273814_1;
gi|87201381|gb|CP000253.1|	Mader	newRNA	1273742	1274984	.	-	.	Name=S555;colour=200 150 100;locus_tag=new_1273742_1274984_-1;
gi|87201381|gb|CP000253.1|	Mader	newRNA	1274679	1274830	.	+	.	Name=S556;colour=200 150 100;locus_tag=new_1274679_1274830_1;
gi|87201381|gb|CP000253.1|	Mader	newRNA	1276058	1276140	.	+	.	Name=S557;colour=200 150 100;locus_tag=new_1276058_1276140_1;
gi|87201381|gb|CP000253.1|	Mader	newRNA	1276507	1276663	.	+	.	Name=S558;colour=200 150 100;locus_tag=new_1276507_1276663_1;
gi|87201381|gb|CP000253.1|	Mader	newRNA	1278581	1278722	.	+	.	Name=S559;colour=200 150 100;locus_tag=new_1278581_1278722_1;
gi|87201381|gb|CP000253.1|	Mader	newRNA	1279186	1279278	.	+	.	Name=S560;colour=200 150 100;locus_tag=new_1279186_1279278_1;
gi|87201381|gb|CP000253.1|	Mader	newRNA	1284024	1284461	.	-	.	Name=S561;colour=200 150 100;locus_tag=new_1284024_1284461_-1;
gi|87201381|gb|CP000253.1|	Mader	newRNA	1284521	1284622	.	+	.	Name=S562;colour=200 150 100;locus_tag=new_1284521_1284622_1;
gi|87201381|gb|CP000253.1|	Mader	newRNA	1289903	1290045	.	+	.	Name=S563;colour=200 150 100;locus_tag=new_1289903_1290045_1;
gi|87201381|gb|CP000253.1|	Mader	newRNA	1290514	1290649	.	+	.	Name=S564;colour=200 150 100;locus_tag=new_1290514_1290649_1;
gi|87201381|gb|CP000253.1|	Mader	newRNA	1291017	1291309	.	-	.	Name=S565;colour=200 150 100;locus_tag=new_1291017_1291309_-1;
gi|87201381|gb|CP000253.1|	Mader	newRNA	1291311	1291391	.	-	.	Name=S566;colour=200 150 100;locus_tag=new_1291311_1291391_-1;
gi|87201381|gb|CP000253.1|	Mader	newRNA	1292140	1292205	.	+	.	Name=S567;colour=200 150 100;locus_tag=new_1292140_1292205_1;
gi|87201381|gb|CP000253.1|	Mader	newRNA	1296625	1296848	.	+	.	Name=S568;colour=200 150 100;locus_tag=new_1296625_1296848_1;
gi|87201381|gb|CP000253.1|	Mader	newRNA	1298606	1298808	.	+	.	Name=S569;colour=200 150 100;locus_tag=new_1298606_1298808_1;
gi|87201381|gb|CP000253.1|	Mader	newRNA	1301294	1301437	.	+	.	Name=S570;colour=200 150 100;locus_tag=new_1301294_1301437_1;
gi|87201381|gb|CP000253.1|	Mader	newRNA	1304105	1304208	.	-	.	Name=S571;colour=200 150 100;locus_tag=new_1304105_1304208_-1;
gi|87201381|gb|CP000253.1|	Mader	newRNA	1304719	1304810	.	-	.	Name=S572;colour=200 150 100;locus_tag=new_1304719_1304810_-1;
gi|87201381|gb|CP000253.1|	Mader	newRNA	1304785	1304854	.	+	.	Name=S573;colour=200 150 100;locus_tag=new_1304785_1304854_1;
gi|87201381|gb|CP000253.1|	Mader	newRNA	1305870	1305925	.	-	.	Name=S574;colour=200 150 100;locus_tag=new_1305870_1305925_-1;
gi|87201381|gb|CP000253.1|	Mader	newRNA	1307522	1308880	.	+	.	Name=S575;colour=200 150 100;locus_tag=new_1307522_1308880_1;
gi|87201381|gb|CP000253.1|	Mader	newRNA	1309987	1310160	.	+	.	Name=S576;colour=200 150 100;locus_tag=new_1309987_1310160_1;
gi|87201381|gb|CP000253.1|	Mader	newRNA	1310162	1310400	.	+	.	Name=S577;colour=200 150 100;locus_tag=new_1310162_1310400_1;
gi|87201381|gb|CP000253.1|	Mader	newRNA	1316872	1316967	.	+	.	Name=S578;colour=200 150 100;locus_tag=new_1316872_1316967_1;
gi|87201381|gb|CP000253.1|	Mader	newRNA	1316969	1317075	.	+	.	Name=S579;colour=200 150 100;locus_tag=new_1316969_1317075_1;
gi|87201381|gb|CP000253.1|	Mader	newRNA	1321588	1321668	.	-	.	Name=S580;colour=200 150 100;locus_tag=new_1321588_1321668_-1;
gi|87201381|gb|CP000253.1|	Mader	newRNA	1325673	1325805	.	-	.	Name=S581;colour=200 150 100;locus_tag=new_1325673_1325805_-1;
gi|87201381|gb|CP000253.1|	Mader	newRNA	1327696	1327780	.	-	.	Name=S582;colour=200 150 100;locus_tag=new_1327696_1327780_-1;
gi|87201381|gb|CP000253.1|	Mader	newRNA	1335969	1336266	.	+	.	Name=S583;colour=200 150 100;locus_tag=new_1335969_1336266_1;
gi|87201381|gb|CP000253.1|	Mader	newRNA	1336546	1336770	.	+	.	Name=S584;colour=200 150 100;locus_tag=new_1336546_1336770_1;
gi|87201381|gb|CP000253.1|	Mader	newRNA	1341482	1341582	.	+	.	Name=S585;colour=200 150 100;locus_tag=new_1341482_1341582_1;
gi|87201381|gb|CP000253.1|	Mader	newRNA	1345115	1345318	.	-	.	Name=S586;colour=200 150 100;locus_tag=new_1345115_1345318_-1;
gi|87201381|gb|CP000253.1|	Mader	newRNA	1345816	1345916	.	-	.	Name=S587;colour=200 150 100;locus_tag=new_1345816_1345916_-1;
gi|87201381|gb|CP000253.1|	Mader	newRNA	1346118	1346239	.	-	.	Name=S588;colour=200 150 100;locus_tag=new_1346118_1346239_-1;
gi|87201381|gb|CP000253.1|	Mader	newRNA	1348845	1348947	.	+	.	Name=S589;colour=200 150 100;locus_tag=new_1348845_1348947_1;
gi|87201381|gb|CP000253.1|	Mader	newRNA	1351239	1351423	.	-	.	Name=S590;colour=200 150 100;locus_tag=new_1351239_1351423_-1;
gi|87201381|gb|CP000253.1|	Mader	newRNA	1354169	1354295	.	-	.	Name=S591;colour=200 150 100;locus_tag=new_1354169_1354295_-1;
gi|87201381|gb|CP000253.1|	Mader	newRNA	1355387	1355833	.	-	.	Name=S592;colour=200 150 100;locus_tag=new_1355387_1355833_-1;
gi|87201381|gb|CP000253.1|	Mader	newRNA	1355835	1355916	.	-	.	Name=S593;colour=200 150 100;locus_tag=new_1355835_1355916_-1;
gi|87201381|gb|CP000253.1|	Mader	newRNA	1360103	1360280	.	-	.	Name=S594;colour=200 150 100;locus_tag=new_1360103_1360280_-1;
gi|87201381|gb|CP000253.1|	Mader	newRNA	1362293	1362553	.	-	.	Name=S595;colour=200 150 100;locus_tag=new_1362293_1362553_-1;
gi|87201381|gb|CP000253.1|	Mader	newRNA	1362874	1363048	.	+	.	Name=S596;colour=200 150 100;locus_tag=new_1362874_1363048_1;
gi|87201381|gb|CP000253.1|	Mader	newRNA	1363050	1363769	.	+	.	Name=S597;colour=200 150 100;locus_tag=new_1363050_1363769_1;
gi|87201381|gb|CP000253.1|	Mader	newRNA	1365302	1365585	.	-	.	Name=S598;colour=200 150 100;locus_tag=new_1365302_1365585_-1;
gi|87201381|gb|CP000253.1|	Mader	newRNA	1367236	1367319	.	-	.	Name=S599;colour=200 150 100;locus_tag=new_1367236_1367319_-1;
gi|87201381|gb|CP000253.1|	Mader	newRNA	1370490	1370688	.	-	.	Name=S600;colour=200 150 100;locus_tag=new_1370490_1370688_-1;
gi|87201381|gb|CP000253.1|	Mader	newRNA	1371698	1372034	.	-	.	Name=S601;colour=200 150 100;locus_tag=new_1371698_1372034_-1;
gi|87201381|gb|CP000253.1|	Mader	newRNA	1374321	1374385	.	+	.	Name=S602;colour=200 150 100;locus_tag=new_1374321_1374385_1;
gi|87201381|gb|CP000253.1|	Mader	newRNA	1375091	1375533	.	+	.	Name=S603;colour=200 150 100;locus_tag=new_1375091_1375533_1;
gi|87201381|gb|CP000253.1|	Mader	newRNA	1405020	1405095	.	-	.	Name=S604;colour=200 150 100;locus_tag=new_1405020_1405095_-1;
gi|87201381|gb|CP000253.1|	Mader	newRNA	1406488	1406643	.	-	.	Name=S605;colour=200 150 100;locus_tag=new_1406488_1406643_-1;
gi|87201381|gb|CP000253.1|	Mader	newRNA	1409038	1409131	.	-	.	Name=S606;colour=200 150 100;locus_tag=new_1409038_1409131_-1;
gi|87201381|gb|CP000253.1|	Mader	newRNA	1415064	1415191	.	-	.	Name=S607;colour=200 150 100;locus_tag=new_1415064_1415191_-1;
gi|87201381|gb|CP000253.1|	Mader	newRNA	1416708	1416795	.	+	.	Name=S608;colour=200 150 100;locus_tag=new_1416708_1416795_1;
gi|87201381|gb|CP000253.1|	Mader	newRNA	1417246	1417328	.	-	.	Name=S609;colour=200 150 100;locus_tag=new_1417246_1417328_-1;
gi|87201381|gb|CP000253.1|	Mader	newRNA	1418475	1418648	.	-	.	Name=S610;colour=200 150 100;locus_tag=new_1418475_1418648_-1;
gi|87201381|gb|CP000253.1|	Mader	newRNA	1418650	1419124	.	-	.	Name=S611;colour=200 150 100;locus_tag=new_1418650_1419124_-1;
gi|87201381|gb|CP000253.1|	Mader	newRNA	1420776	1420877	.	+	.	Name=S612;colour=200 150 100;locus_tag=new_1420776_1420877_1;
gi|87201381|gb|CP000253.1|	Mader	newRNA	1432700	1432805	.	-	.	Name=S613;colour=200 150 100;locus_tag=new_1432700_1432805_-1;
gi|87201381|gb|CP000253.1|	Mader	newRNA	1433949	1434188	.	-	.	Name=S614;colour=200 150 100;locus_tag=new_1433949_1434188_-1;
gi|87201381|gb|CP000253.1|	Mader	newRNA	1437865	1438011	.	-	.	Name=S615;colour=200 150 100;locus_tag=new_1437865_1438011_-1;
gi|87201381|gb|CP000253.1|	Mader	newRNA	1442803	1442911	.	-	.	Name=S616;colour=200 150 100;locus_tag=new_1442803_1442911_-1;
gi|87201381|gb|CP000253.1|	Mader	newRNA	1444476	1444600	.	-	.	Name=S617;colour=200 150 100;locus_tag=new_1444476_1444600_-1;
gi|87201381|gb|CP000253.1|	Mader	newRNA	1445926	1446046	.	-	.	Name=S618;colour=200 150 100;locus_tag=new_1445926_1446046_-1;
gi|87201381|gb|CP000253.1|	Mader	newRNA	1448419	1448574	.	-	.	Name=S619;colour=200 150 100;locus_tag=new_1448419_1448574_-1;
gi|87201381|gb|CP000253.1|	Mader	newRNA	1449811	1450025	.	-	.	Name=S620;colour=200 150 100;locus_tag=new_1449811_1450025_-1;
gi|87201381|gb|CP000253.1|	Mader	newRNA	1451033	1451180	.	-	.	Name=S621;colour=200 150 100;locus_tag=new_1451033_1451180_-1;
gi|87201381|gb|CP000253.1|	Mader	newRNA	1455149	1455268	.	-	.	Name=S622;colour=200 150 100;locus_tag=new_1455149_1455268_-1;
gi|87201381|gb|CP000253.1|	Mader	newRNA	1457273	1457494	.	+	.	Name=S623;colour=200 150 100;locus_tag=new_1457273_1457494_1;
gi|87201381|gb|CP000253.1|	Mader	newRNA	1457496	1457754	.	+	.	Name=S624;colour=200 150 100;locus_tag=new_1457496_1457754_1;
gi|87201381|gb|CP000253.1|	Mader	newRNA	1457624	1457705	.	-	.	Name=S625;colour=200 150 100;locus_tag=new_1457624_1457705_-1;
gi|87201381|gb|CP000253.1|	Mader	newRNA	1458631	1458854	.	-	.	Name=S626;colour=200 150 100;locus_tag=new_1458631_1458854_-1;
gi|87201381|gb|CP000253.1|	Mader	newRNA	1462761	1462959	.	-	.	Name=S627;colour=200 150 100;locus_tag=new_1462761_1462959_-1;
gi|87201381|gb|CP000253.1|	Mader	newRNA	1463887	1464034	.	-	.	Name=S628;colour=200 150 100;locus_tag=new_1463887_1464034_-1;
gi|87201381|gb|CP000253.1|	Mader	newRNA	1464218	1464389	.	-	.	Name=S629;colour=200 150 100;locus_tag=new_1464218_1464389_-1;
gi|87201381|gb|CP000253.1|	Mader	newRNA	1480585	1480675	.	-	.	Name=S630;colour=200 150 100;locus_tag=new_1480585_1480675_-1;
gi|87201381|gb|CP000253.1|	Mader	newRNA	1482769	1482836	.	-	.	Name=S631;colour=200 150 100;locus_tag=new_1482769_1482836_-1;
gi|87201381|gb|CP000253.1|	Mader	newRNA	1502177	1502254	.	-	.	Name=S632;colour=200 150 100;locus_tag=new_1502177_1502254_-1;
gi|87201381|gb|CP000253.1|	Mader	newRNA	1502933	1503320	.	-	.	Name=S633;colour=200 150 100;locus_tag=new_1502933_1503320_-1;
gi|87201381|gb|CP000253.1|	Mader	newRNA	1505987	1506144	.	+	.	Name=S634;colour=200 150 100;locus_tag=new_1505987_1506144_1;
gi|87201381|gb|CP000253.1|	Mader	newRNA	1506898	1507291	.	+	.	Name=S635;colour=200 150 100;locus_tag=new_1506898_1507291_1;
gi|87201381|gb|CP000253.1|	Mader	newRNA	1508170	1508539	.	-	.	Name=S636;colour=200 150 100;locus_tag=new_1508170_1508539_-1;
gi|87201381|gb|CP000253.1|	Mader	newRNA	1511430	1511530	.	-	.	Name=S637;colour=200 150 100;locus_tag=new_1511430_1511530_-1;
gi|87201381|gb|CP000253.1|	Mader	newRNA	1514192	1514323	.	-	.	Name=S638;colour=200 150 100;locus_tag=new_1514192_1514323_-1;
gi|87201381|gb|CP000253.1|	Mader	newRNA	1521337	1521424	.	+	.	Name=S639;colour=200 150 100;locus_tag=new_1521337_1521424_1;
gi|87201381|gb|CP000253.1|	Mader	newRNA	1523388	1523547	.	+	.	Name=S640;colour=200 150 100;locus_tag=new_1523388_1523547_1;
gi|87201381|gb|CP000253.1|	Mader	newRNA	1525080	1525222	.	+	.	Name=S641;colour=200 150 100;locus_tag=new_1525080_1525222_1;
gi|87201381|gb|CP000253.1|	Mader	newRNA	1529461	1529659	.	-	.	Name=S642;colour=200 150 100;locus_tag=new_1529461_1529659_-1;
gi|87201381|gb|CP000253.1|	Mader	newRNA	1532287	1532432	.	-	.	Name=S643;colour=200 150 100;locus_tag=new_1532287_1532432_-1;
gi|87201381|gb|CP000253.1|	Mader	newRNA	1532483	1532548	.	+	.	Name=S644;colour=200 150 100;locus_tag=new_1532483_1532548_1;
gi|87201381|gb|CP000253.1|	Mader	newRNA	1534335	1534608	.	-	.	Name=S645;colour=200 150 100;locus_tag=new_1534335_1534608_-1;
gi|87201381|gb|CP000253.1|	Mader	newRNA	1539337	1539486	.	-	.	Name=S646;colour=200 150 100;locus_tag=new_1539337_1539486_-1;
gi|87201381|gb|CP000253.1|	Mader	newRNA	1541676	1542035	.	-	.	Name=S647;colour=200 150 100;locus_tag=new_1541676_1542035_-1;
gi|87201381|gb|CP000253.1|	Mader	newRNA	1547200	1547474	.	-	.	Name=S648;colour=200 150 100;locus_tag=new_1547200_1547474_-1;
gi|87201381|gb|CP000253.1|	Mader	newRNA	1551078	1551208	.	-	.	Name=S649;colour=200 150 100;locus_tag=new_1551078_1551208_-1;
gi|87201381|gb|CP000253.1|	Mader	newRNA	1551670	1551835	.	+	.	Name=S650;colour=200 150 100;locus_tag=new_1551670_1551835_1;
gi|87201381|gb|CP000253.1|	Mader	newRNA	1551879	1551985	.	-	.	Name=S651;colour=200 150 100;locus_tag=new_1551879_1551985_-1;
gi|87201381|gb|CP000253.1|	Mader	newRNA	1555937	1556066	.	-	.	Name=S652;colour=200 150 100;locus_tag=new_1555937_1556066_-1;
gi|87201381|gb|CP000253.1|	Mader	newRNA	1567739	1567859	.	-	.	Name=S653;colour=200 150 100;locus_tag=new_1567739_1567859_-1;
gi|87201381|gb|CP000253.1|	Mader	newRNA	1570102	1570204	.	-	.	Name=S654;colour=200 150 100;locus_tag=new_1570102_1570204_-1;
gi|87201381|gb|CP000253.1|	Mader	newRNA	1572511	1572586	.	-	.	Name=S655;colour=200 150 100;locus_tag=new_1572511_1572586_-1;
gi|87201381|gb|CP000253.1|	Mader	newRNA	1575605	1575827	.	-	.	Name=S656;colour=200 150 100;locus_tag=new_1575605_1575827_-1;
gi|87201381|gb|CP000253.1|	Mader	newRNA	1579057	1579173	.	-	.	Name=S657;colour=200 150 100;locus_tag=new_1579057_1579173_-1;
gi|87201381|gb|CP000253.1|	Mader	newRNA	1579233	1579395	.	+	.	Name=S658;colour=200 150 100;locus_tag=new_1579233_1579395_1;
gi|87201381|gb|CP000253.1|	Mader	newRNA	1579397	1579474	.	+	.	Name=S659;colour=200 150 100;locus_tag=new_1579397_1579474_1;
gi|87201381|gb|CP000253.1|	Mader	newRNA	1582465	1582689	.	-	.	Name=S660;colour=200 150 100;locus_tag=new_1582465_1582689_-1;
gi|87201381|gb|CP000253.1|	Mader	newRNA	1584868	1584936	.	-	.	Name=S661;colour=200 150 100;locus_tag=new_1584868_1584936_-1;
gi|87201381|gb|CP000253.1|	Mader	newRNA	1587577	1587644	.	-	.	Name=S662;colour=200 150 100;locus_tag=new_1587577_1587644_-1;
gi|87201381|gb|CP000253.1|	Mader	newRNA	1587750	1587819	.	-	.	Name=S663;colour=200 150 100;locus_tag=new_1587750_1587819_-1;
gi|87201381|gb|CP000253.1|	Mader	newRNA	1587997	1588081	.	-	.	Name=S664;colour=200 150 100;locus_tag=new_1587997_1588081_-1;
gi|87201381|gb|CP000253.1|	Mader	newRNA	1588083	1588288	.	-	.	Name=S665;colour=200 150 100;locus_tag=new_1588083_1588288_-1;
gi|87201381|gb|CP000253.1|	Mader	newRNA	1592478	1592592	.	-	.	Name=S666;colour=200 150 100;locus_tag=new_1592478_1592592_-1;
gi|87201381|gb|CP000253.1|	Mader	newRNA	1597375	1597625	.	-	.	Name=S667;colour=200 150 100;locus_tag=new_1597375_1597625_-1;
gi|87201381|gb|CP000253.1|	Mader	newRNA	1597755	1597936	.	-	.	Name=S668;colour=200 150 100;locus_tag=new_1597755_1597936_-1;
gi|87201381|gb|CP000253.1|	Mader	newRNA	1599761	1599931	.	-	.	Name=S669;colour=200 150 100;locus_tag=new_1599761_1599931_-1;
gi|87201381|gb|CP000253.1|	Mader	newRNA	1599922	1600105	.	+	.	Name=S670;colour=200 150 100;locus_tag=new_1599922_1600105_1;
gi|87201381|gb|CP000253.1|	Mader	newRNA	1604071	1604156	.	-	.	Name=S671;colour=200 150 100;locus_tag=new_1604071_1604156_-1;
gi|87201381|gb|CP000253.1|	Mader	newRNA	1613757	1613827	.	-	.	Name=S672;colour=200 150 100;locus_tag=new_1613757_1613827_-1;
gi|87201381|gb|CP000253.1|	Mader	newRNA	1613928	1614044	.	-	.	Name=S673;colour=200 150 100;locus_tag=new_1613928_1614044_-1;
gi|87201381|gb|CP000253.1|	Mader	newRNA	1618780	1618864	.	-	.	Name=S674;colour=200 150 100;locus_tag=new_1618780_1618864_-1;
gi|87201381|gb|CP000253.1|	Mader	newRNA	1619567	1619648	.	-	.	Name=S675;colour=200 150 100;locus_tag=new_1619567_1619648_-1;
gi|87201381|gb|CP000253.1|	Mader	newRNA	1623897	1624070	.	-	.	Name=S676;colour=200 150 100;locus_tag=new_1623897_1624070_-1;
gi|87201381|gb|CP000253.1|	Mader	newRNA	1627890	1628017	.	-	.	Name=S677;colour=200 150 100;locus_tag=new_1627890_1628017_-1;
gi|87201381|gb|CP000253.1|	Mader	newRNA	1628019	1628209	.	-	.	Name=S678;colour=200 150 100;locus_tag=new_1628019_1628209_-1;
gi|87201381|gb|CP000253.1|	Mader	newRNA	1631410	1631840	.	-	.	Name=S679;colour=200 150 100;locus_tag=new_1631410_1631840_-1;
gi|87201381|gb|CP000253.1|	Mader	newRNA	1634102	1634199	.	-	.	Name=S680;colour=200 150 100;locus_tag=new_1634102_1634199_-1;
gi|87201381|gb|CP000253.1|	Mader	newRNA	1634201	1635600	.	-	.	Name=S681;colour=200 150 100;locus_tag=new_1634201_1635600_-1;
gi|87201381|gb|CP000253.1|	Mader	newRNA	1636074	1636203	.	-	.	Name=S682;colour=200 150 100;locus_tag=new_1636074_1636203_-1;
gi|87201381|gb|CP000253.1|	Mader	newRNA	1637914	1637989	.	+	.	Name=S683;colour=200 150 100;locus_tag=new_1637914_1637989_1;
gi|87201381|gb|CP000253.1|	Mader	newRNA	1637996	1638073	.	-	.	Name=S684;colour=200 150 100;locus_tag=new_1637996_1638073_-1;
gi|87201381|gb|CP000253.1|	Mader	newRNA	1639007	1639262	.	-	.	Name=S685;colour=200 150 100;locus_tag=new_1639007_1639262_-1;
gi|87201381|gb|CP000253.1|	Mader	newRNA	1642353	1642484	.	-	.	Name=S686;colour=200 150 100;locus_tag=new_1642353_1642484_-1;
gi|87201381|gb|CP000253.1|	Mader	newRNA	1642486	1642778	.	-	.	Name=S687;colour=200 150 100;locus_tag=new_1642486_1642778_-1;
gi|87201381|gb|CP000253.1|	Mader	newRNA	1646339	1646476	.	-	.	Name=S688;colour=200 150 100;locus_tag=new_1646339_1646476_-1;
gi|87201381|gb|CP000253.1|	Mader	newRNA	1646478	1646578	.	-	.	Name=S689;colour=200 150 100;locus_tag=new_1646478_1646578_-1;
gi|87201381|gb|CP000253.1|	Mader	newRNA	1649580	1649662	.	-	.	Name=S690;colour=200 150 100;locus_tag=new_1649580_1649662_-1;
gi|87201381|gb|CP000253.1|	Mader	newRNA	1652002	1652101	.	-	.	Name=S691;colour=200 150 100;locus_tag=new_1652002_1652101_-1;
gi|87201381|gb|CP000253.1|	Mader	newRNA	1652156	1652296	.	-	.	Name=S692;colour=200 150 100;locus_tag=new_1652156_1652296_-1;
gi|87201381|gb|CP000253.1|	Mader	newRNA	1658272	1658570	.	-	.	Name=S693;colour=200 150 100;locus_tag=new_1658272_1658570_-1;
gi|87201381|gb|CP000253.1|	Mader	newRNA	1659502	1659667	.	-	.	Name=S694;colour=200 150 100;locus_tag=new_1659502_1659667_-1;
gi|87201381|gb|CP000253.1|	Mader	newRNA	1662023	1662302	.	+	.	Name=S695;colour=200 150 100;locus_tag=new_1662023_1662302_1;
gi|87201381|gb|CP000253.1|	Mader	newRNA	1662320	1662379	.	-	.	Name=S696;colour=200 150 100;locus_tag=new_1662320_1662379_-1;
gi|87201381|gb|CP000253.1|	Mader	newRNA	1668346	1668491	.	-	.	Name=S697;colour=200 150 100;locus_tag=new_1668346_1668491_-1;
gi|87201381|gb|CP000253.1|	Mader	newRNA	1668493	1668668	.	-	.	Name=S698;colour=200 150 100;locus_tag=new_1668493_1668668_-1;
gi|87201381|gb|CP000253.1|	Mader	newRNA	1668670	1669313	.	-	.	Name=S699;colour=200 150 100;locus_tag=new_1668670_1669313_-1;
gi|87201381|gb|CP000253.1|	Mader	newRNA	1669315	1669491	.	-	.	Name=S700;colour=200 150 100;locus_tag=new_1669315_1669491_-1;
gi|87201381|gb|CP000253.1|	Mader	newRNA	1676959	1677129	.	-	.	Name=S701;colour=200 150 100;locus_tag=new_1676959_1677129_-1;
gi|87201381|gb|CP000253.1|	Mader	newRNA	1677721	1677803	.	-	.	Name=S702;colour=200 150 100;locus_tag=new_1677721_1677803_-1;
gi|87201381|gb|CP000253.1|	Mader	newRNA	1679137	1679286	.	-	.	Name=S703;colour=200 150 100;locus_tag=new_1679137_1679286_-1;
gi|87201381|gb|CP000253.1|	Mader	newRNA	1683609	1683655	.	-	.	Name=S704;colour=200 150 100;locus_tag=new_1683609_1683655_-1;
gi|87201381|gb|CP000253.1|	Mader	newRNA	1683663	1683774	.	-	.	Name=S705;colour=200 150 100;locus_tag=new_1683663_1683774_-1;
gi|87201381|gb|CP000253.1|	Mader	newRNA	1685441	1685670	.	-	.	Name=S706;colour=200 150 100;locus_tag=new_1685441_1685670_-1;
gi|87201381|gb|CP000253.1|	Mader	newRNA	1685672	1685755	.	-	.	Name=S707;colour=200 150 100;locus_tag=new_1685672_1685755_-1;
gi|87201381|gb|CP000253.1|	Mader	newRNA	1687694	1687846	.	-	.	Name=S708;colour=200 150 100;locus_tag=new_1687694_1687846_-1;
gi|87201381|gb|CP000253.1|	Mader	newRNA	1688014	1688084	.	-	.	Name=S709;colour=200 150 100;locus_tag=new_1688014_1688084_-1;
gi|87201381|gb|CP000253.1|	Mader	newRNA	1698241	1698547	.	-	.	Name=S710;colour=200 150 100;locus_tag=new_1698241_1698547_-1;
gi|87201381|gb|CP000253.1|	Mader	newRNA	1701140	1701460	.	-	.	Name=S711;colour=200 150 100;locus_tag=new_1701140_1701460_-1;
gi|87201381|gb|CP000253.1|	Mader	newRNA	1703669	1703987	.	-	.	Name=S712;colour=200 150 100;locus_tag=new_1703669_1703987_-1;
gi|87201381|gb|CP000253.1|	Mader	newRNA	1707595	1707932	.	-	.	Name=S713;colour=200 150 100;locus_tag=new_1707595_1707932_-1;
gi|87201381|gb|CP000253.1|	Mader	newRNA	1710669	1710760	.	-	.	Name=S714;colour=200 150 100;locus_tag=new_1710669_1710760_-1;
gi|87201381|gb|CP000253.1|	Mader	newRNA	1710762	1710874	.	-	.	Name=S715;colour=200 150 100;locus_tag=new_1710762_1710874_-1;
gi|87201381|gb|CP000253.1|	Mader	newRNA	1710876	1710981	.	-	.	Name=S716;colour=200 150 100;locus_tag=new_1710876_1710981_-1;
gi|87201381|gb|CP000253.1|	Mader	newRNA	1712784	1712977	.	-	.	Name=S717;colour=200 150 100;locus_tag=new_1712784_1712977_-1;
gi|87201381|gb|CP000253.1|	Mader	newRNA	1714208	1714629	.	-	.	Name=S718;colour=200 150 100;locus_tag=new_1714208_1714629_-1;
gi|87201381|gb|CP000253.1|	Mader	newRNA	1718817	1719076	.	-	.	Name=S719;colour=200 150 100;locus_tag=new_1718817_1719076_-1;
gi|87201381|gb|CP000253.1|	Mader	newRNA	1723218	1723365	.	+	.	Name=S720;colour=200 150 100;locus_tag=new_1723218_1723365_1;
gi|87201381|gb|CP000253.1|	Mader	newRNA	1723426	1723517	.	-	.	Name=S721;colour=200 150 100;locus_tag=new_1723426_1723517_-1;
gi|87201381|gb|CP000253.1|	Mader	newRNA	1727776	1727897	.	-	.	Name=S722;colour=200 150 100;locus_tag=new_1727776_1727897_-1;
gi|87201381|gb|CP000253.1|	Mader	newRNA	1731960	1732037	.	-	.	Name=S723;colour=200 150 100;locus_tag=new_1731960_1732037_-1;
gi|87201381|gb|CP000253.1|	Mader	newRNA	1734377	1734576	.	+	.	Name=S724;colour=200 150 100;locus_tag=new_1734377_1734576_1;
gi|87201381|gb|CP000253.1|	Mader	newRNA	1739565	1739678	.	-	.	Name=S725;colour=200 150 100;locus_tag=new_1739565_1739678_-1;
gi|87201381|gb|CP000253.1|	Mader	newRNA	1742383	1742509	.	-	.	Name=S726;colour=200 150 100;locus_tag=new_1742383_1742509_-1;
gi|87201381|gb|CP000253.1|	Mader	newRNA	1745930	1746000	.	-	.	Name=S727;colour=200 150 100;locus_tag=new_1745930_1746000_-1;
gi|87201381|gb|CP000253.1|	Mader	newRNA	1746002	1746249	.	-	.	Name=S728;colour=200 150 100;locus_tag=new_1746002_1746249_-1;
gi|87201381|gb|CP000253.1|	Mader	newRNA	1752108	1752189	.	-	.	Name=S729;colour=200 150 100;locus_tag=new_1752108_1752189_-1;
gi|87201381|gb|CP000253.1|	Mader	newRNA	1752191	1752546	.	-	.	Name=S730;colour=200 150 100;locus_tag=new_1752191_1752546_-1;
gi|87201381|gb|CP000253.1|	Mader	newRNA	1757783	1757874	.	-	.	Name=S731;colour=200 150 100;locus_tag=new_1757783_1757874_-1;
gi|87201381|gb|CP000253.1|	Mader	newRNA	1758967	1759271	.	-	.	Name=S732;colour=200 150 100;locus_tag=new_1758967_1759271_-1;
gi|87201381|gb|CP000253.1|	Mader	newRNA	1759575	1759651	.	-	.	Name=S733;colour=200 150 100;locus_tag=new_1759575_1759651_-1;
gi|87201381|gb|CP000253.1|	Mader	newRNA	1770437	1770506	.	+	.	Name=S734;colour=200 150 100;locus_tag=new_1770437_1770506_1;
gi|87201381|gb|CP000253.1|	Mader	newRNA	1773258	1773370	.	-	.	Name=S735;colour=200 150 100;locus_tag=new_1773258_1773370_-1;
gi|87201381|gb|CP000253.1|	Mader	newRNA	1773372	1773806	.	-	.	Name=S736;colour=200 150 100;locus_tag=new_1773372_1773806_-1;
gi|87201381|gb|CP000253.1|	Mader	newRNA	1776262	1776997	.	-	.	Name=S737;colour=200 150 100;locus_tag=new_1776262_1776997_-1;
gi|87201381|gb|CP000253.1|	Mader	newRNA	1779791	1779994	.	-	.	Name=S738;colour=200 150 100;locus_tag=new_1779791_1779994_-1;
gi|87201381|gb|CP000253.1|	Mader	newRNA	1779996	1780079	.	-	.	Name=S739;colour=200 150 100;locus_tag=new_1779996_1780079_-1;
gi|87201381|gb|CP000253.1|	Mader	newRNA	1791236	1791469	.	-	.	Name=S740;colour=200 150 100;locus_tag=new_1791236_1791469_-1;
gi|87201381|gb|CP000253.1|	Mader	newRNA	1794328	1794421	.	+	.	Name=S741;colour=200 150 100;locus_tag=new_1794328_1794421_1;
gi|87201381|gb|CP000253.1|	Mader	newRNA	1794849	1795124	.	-	.	Name=S742;colour=200 150 100;locus_tag=new_1794849_1795124_-1;
gi|87201381|gb|CP000253.1|	Mader	newRNA	1801924	1802286	.	-	.	Name=S743;colour=200 150 100;locus_tag=new_1801924_1802286_-1;
gi|87201381|gb|CP000253.1|	Mader	newRNA	1803599	1804239	.	+	.	Name=S744;colour=200 150 100;locus_tag=new_1803599_1804239_1;
gi|87201381|gb|CP000253.1|	Mader	newRNA	1806488	1806705	.	+	.	Name=S745;colour=200 150 100;locus_tag=new_1806488_1806705_1;
gi|87201381|gb|CP000253.1|	Mader	newRNA	1806716	1806781	.	-	.	Name=S746;colour=200 150 100;locus_tag=new_1806716_1806781_-1;
gi|87201381|gb|CP000253.1|	Mader	newRNA	1807637	1807704	.	-	.	Name=S747;colour=200 150 100;locus_tag=new_1807637_1807704_-1;
gi|87201381|gb|CP000253.1|	Mader	newRNA	1807706	1807911	.	-	.	Name=S748;colour=200 150 100;locus_tag=new_1807706_1807911_-1;
gi|87201381|gb|CP000253.1|	Mader	newRNA	1808137	1808227	.	-	.	Name=S749;colour=200 150 100;locus_tag=new_1808137_1808227_-1;
gi|87201381|gb|CP000253.1|	Mader	newRNA	1808229	1809189	.	-	.	Name=S750;colour=200 150 100;locus_tag=new_1808229_1809189_-1;
gi|87201381|gb|CP000253.1|	Mader	newRNA	1808806	1808917	.	+	.	Name=S751;colour=200 150 100;locus_tag=new_1808806_1808917_1;
gi|87201381|gb|CP000253.1|	Mader	newRNA	1809191	1809347	.	-	.	Name=S752;colour=200 150 100;locus_tag=new_1809191_1809347_-1;
gi|87201381|gb|CP000253.1|	Mader	newRNA	1809362	1810086	.	+	.	Name=S753;colour=200 150 100;locus_tag=new_1809362_1810086_1;
gi|87201381|gb|CP000253.1|	Mader	newRNA	1809792	1809863	.	-	.	Name=S754;colour=200 150 100;locus_tag=new_1809792_1809863_-1;
gi|87201381|gb|CP000253.1|	Mader	newRNA	1811876	1811974	.	-	.	Name=S755;colour=200 150 100;locus_tag=new_1811876_1811974_-1;
gi|87201381|gb|CP000253.1|	Mader	newRNA	1812438	1812618	.	+	.	Name=S756;colour=200 150 100;locus_tag=new_1812438_1812618_1;
gi|87201381|gb|CP000253.1|	Mader	newRNA	1812620	1812692	.	+	.	Name=S757;colour=200 150 100;locus_tag=new_1812620_1812692_1;
gi|87201381|gb|CP000253.1|	Mader	newRNA	1818830	1819009	.	-	.	Name=S758;colour=200 150 100;locus_tag=new_1818830_1819009_-1;
gi|87201381|gb|CP000253.1|	Mader	newRNA	1822947	1823265	.	-	.	Name=S759;colour=200 150 100;locus_tag=new_1822947_1823265_-1;
gi|87201381|gb|CP000253.1|	Mader	newRNA	1826578	1826666	.	+	.	Name=S760;colour=200 150 100;locus_tag=new_1826578_1826666_1;
gi|87201381|gb|CP000253.1|	Mader	newRNA	1827318	1827397	.	+	.	Name=S761;colour=200 150 100;locus_tag=new_1827318_1827397_1;
gi|87201381|gb|CP000253.1|	Mader	newRNA	1831860	1832050	.	-	.	Name=S762;colour=200 150 100;locus_tag=new_1831860_1832050_-1;
gi|87201381|gb|CP000253.1|	Mader	newRNA	1832261	1832462	.	-	.	Name=S763;colour=200 150 100;locus_tag=new_1832261_1832462_-1;
gi|87201381|gb|CP000253.1|	Mader	newRNA	1832754	1832965	.	+	.	Name=S764;colour=200 150 100;locus_tag=new_1832754_1832965_1;
gi|87201381|gb|CP000253.1|	Mader	newRNA	1832960	1833475	.	-	.	Name=S765;colour=200 150 100;locus_tag=new_1832960_1833475_-1;
gi|87201381|gb|CP000253.1|	Mader	newRNA	1833836	1834372	.	-	.	Name=S766;colour=200 150 100;locus_tag=new_1833836_1834372_-1;
gi|87201381|gb|CP000253.1|	Mader	newRNA	1844910	1845029	.	-	.	Name=S767;colour=200 150 100;locus_tag=new_1844910_1845029_-1;
gi|87201381|gb|CP000253.1|	Mader	newRNA	1846530	1846653	.	-	.	Name=S768;colour=200 150 100;locus_tag=new_1846530_1846653_-1;
gi|87201381|gb|CP000253.1|	Mader	newRNA	1849103	1849238	.	-	.	Name=S769;colour=200 150 100;locus_tag=new_1849103_1849238_-1;
gi|87201381|gb|CP000253.1|	Mader	newRNA	1849240	1849364	.	-	.	Name=S770;colour=200 150 100;locus_tag=new_1849240_1849364_-1;
gi|87201381|gb|CP000253.1|	Mader	newRNA	1861466	1861610	.	-	.	Name=S771;colour=200 150 100;locus_tag=new_1861466_1861610_-1;
gi|87201381|gb|CP000253.1|	Mader	newRNA	1862759	1863827	.	-	.	Name=S772;colour=200 150 100;locus_tag=new_1862759_1863827_-1;
gi|87201381|gb|CP000253.1|	Mader	newRNA	1863070	1863192	.	+	.	Name=S773;colour=200 150 100;locus_tag=new_1863070_1863192_1;
gi|87201381|gb|CP000253.1|	Mader	newRNA	1863829	1863923	.	-	.	Name=S774;colour=200 150 100;locus_tag=new_1863829_1863923_-1;
gi|87201381|gb|CP000253.1|	Mader	newRNA	1863925	1864286	.	-	.	Name=S775;colour=200 150 100;locus_tag=new_1863925_1864286_-1;
gi|87201381|gb|CP000253.1|	Mader	newRNA	1865085	1865206	.	-	.	Name=S776;colour=200 150 100;locus_tag=new_1865085_1865206_-1;
gi|87201381|gb|CP000253.1|	Mader	newRNA	1865359	1865525	.	-	.	Name=S777;colour=200 150 100;locus_tag=new_1865359_1865525_-1;
gi|87201381|gb|CP000253.1|	Mader	newRNA	1866081	1866150	.	-	.	Name=S778;colour=200 150 100;locus_tag=new_1866081_1866150_-1;
gi|87201381|gb|CP000253.1|	Mader	newRNA	1866192	1866402	.	-	.	Name=S779;colour=200 150 100;locus_tag=new_1866192_1866402_-1;
gi|87201381|gb|CP000253.1|	Mader	newRNA	1869967	1870068	.	+	.	Name=S780;colour=200 150 100;locus_tag=new_1869967_1870068_1;
gi|87201381|gb|CP000253.1|	Mader	newRNA	1873282	1873388	.	+	.	Name=S781;colour=200 150 100;locus_tag=new_1873282_1873388_1;
gi|87201381|gb|CP000253.1|	Mader	newRNA	1873755	1873852	.	+	.	Name=S782;colour=200 150 100;locus_tag=new_1873755_1873852_1;
gi|87201381|gb|CP000253.1|	Mader	newRNA	1873854	1874436	.	+	.	Name=S783;colour=200 150 100;locus_tag=new_1873854_1874436_1;
gi|87201381|gb|CP000253.1|	Mader	newRNA	1875100	1875248	.	+	.	Name=S784;colour=200 150 100;locus_tag=new_1875100_1875248_1;
gi|87201381|gb|CP000253.1|	Mader	newRNA	1881393	1881620	.	-	.	Name=S785;colour=200 150 100;locus_tag=new_1881393_1881620_-1;
gi|87201381|gb|CP000253.1|	Mader	newRNA	1884345	1884699	.	-	.	Name=S786;colour=200 150 100;locus_tag=new_1884345_1884699_-1;
gi|87201381|gb|CP000253.1|	Mader	newRNA	1884611	1885552	.	+	.	Name=S787;colour=200 150 100;locus_tag=new_1884611_1885552_1;
gi|87201381|gb|CP000253.1|	Mader	newRNA	1887442	1887521	.	+	.	Name=S788;colour=200 150 100;locus_tag=new_1887442_1887521_1;
gi|87201381|gb|CP000253.1|	Mader	newRNA	1889917	1890551	.	-	.	Name=S789;colour=200 150 100;locus_tag=new_1889917_1890551_-1;
gi|87201381|gb|CP000253.1|	Mader	newRNA	1890553	1890656	.	-	.	Name=S790;colour=200 150 100;locus_tag=new_1890553_1890656_-1;
gi|87201381|gb|CP000253.1|	Mader	newRNA	1891500	1891591	.	-	.	Name=S791;colour=200 150 100;locus_tag=new_1891500_1891591_-1;
gi|87201381|gb|CP000253.1|	Mader	newRNA	1898591	1898854	.	-	.	Name=S792;colour=200 150 100;locus_tag=new_1898591_1898854_-1;
gi|87201381|gb|CP000253.1|	Mader	newRNA	1906486	1906636	.	-	.	Name=S793;colour=200 150 100;locus_tag=new_1906486_1906636_-1;
gi|87201381|gb|CP000253.1|	Mader	newRNA	1906638	1906830	.	-	.	Name=S794;colour=200 150 100;locus_tag=new_1906638_1906830_-1;
gi|87201381|gb|CP000253.1|	Mader	newRNA	1907151	1907223	.	-	.	Name=S795;colour=200 150 100;locus_tag=new_1907151_1907223_-1;
gi|87201381|gb|CP000253.1|	Mader	newRNA	1907719	1907766	.	-	.	Name=S796;colour=200 150 100;locus_tag=new_1907719_1907766_-1;
gi|87201381|gb|CP000253.1|	Mader	newRNA	1909220	1909372	.	+	.	Name=S797;colour=200 150 100;locus_tag=new_1909220_1909372_1;
gi|87201381|gb|CP000253.1|	Mader	newRNA	1910787	1910891	.	+	.	Name=S798;colour=200 150 100;locus_tag=new_1910787_1910891_1;
gi|87201381|gb|CP000253.1|	Mader	newRNA	1913863	1913977	.	-	.	Name=S799;colour=200 150 100;locus_tag=new_1913863_1913977_-1;
gi|87201381|gb|CP000253.1|	Mader	newRNA	1913979	1914152	.	-	.	Name=S800;colour=200 150 100;locus_tag=new_1913979_1914152_-1;
gi|87201381|gb|CP000253.1|	Mader	newRNA	1914741	1914996	.	-	.	Name=S801;colour=200 150 100;locus_tag=new_1914741_1914996_-1;
gi|87201381|gb|CP000253.1|	Mader	newRNA	1917164	1917231	.	+	.	Name=S802;colour=200 150 100;locus_tag=new_1917164_1917231_1;
gi|87201381|gb|CP000253.1|	Mader	newRNA	1917273	1917423	.	-	.	Name=S803;colour=200 150 100;locus_tag=new_1917273_1917423_-1;
gi|87201381|gb|CP000253.1|	Mader	newRNA	1922031	1922212	.	-	.	Name=S804;colour=200 150 100;locus_tag=new_1922031_1922212_-1;
gi|87201381|gb|CP000253.1|	Mader	newRNA	1922214	1922321	.	-	.	Name=S805;colour=200 150 100;locus_tag=new_1922214_1922321_-1;
gi|87201381|gb|CP000253.1|	Mader	newRNA	1922883	1922967	.	-	.	Name=S806;colour=200 150 100;locus_tag=new_1922883_1922967_-1;
gi|87201381|gb|CP000253.1|	Mader	newRNA	1923279	1923455	.	+	.	Name=S807;colour=200 150 100;locus_tag=new_1923279_1923455_1;
gi|87201381|gb|CP000253.1|	Mader	newRNA	1923624	1923878	.	-	.	Name=S808;colour=200 150 100;locus_tag=new_1923624_1923878_-1;
gi|87201381|gb|CP000253.1|	Mader	newRNA	1924231	1924343	.	+	.	Name=S809;colour=200 150 100;locus_tag=new_1924231_1924343_1;
gi|87201381|gb|CP000253.1|	Mader	newRNA	1924468	1924646	.	-	.	Name=S810;colour=200 150 100;locus_tag=new_1924468_1924646_-1;
gi|87201381|gb|CP000253.1|	Mader	newRNA	1945883	1945990	.	-	.	Name=S811;colour=200 150 100;locus_tag=new_1945883_1945990_-1;
gi|87201381|gb|CP000253.1|	Mader	newRNA	1950544	1950672	.	-	.	Name=S812;colour=200 150 100;locus_tag=new_1950544_1950672_-1;
gi|87201381|gb|CP000253.1|	Mader	newRNA	1958584	1958666	.	-	.	Name=S813;colour=200 150 100;locus_tag=new_1958584_1958666_-1;
gi|87201381|gb|CP000253.1|	Mader	newRNA	1960585	1960960	.	+	.	Name=S814;colour=200 150 100;locus_tag=new_1960585_1960960_1;
gi|87201381|gb|CP000253.1|	Mader	newRNA	1960962	1962644	.	+	.	Name=S815;colour=200 150 100;locus_tag=new_1960962_1962644_1;
gi|87201381|gb|CP000253.1|	Mader	newRNA	1962593	1962648	.	-	.	Name=S816;colour=200 150 100;locus_tag=new_1962593_1962648_-1;
gi|87201381|gb|CP000253.1|	Mader	newRNA	1964112	1964180	.	+	.	Name=S817;colour=200 150 100;locus_tag=new_1964112_1964180_1;
gi|87201381|gb|CP000253.1|	Mader	newRNA	1964289	1965570	.	-	.	Name=S818;colour=200 150 100;locus_tag=new_1964289_1965570_-1;
gi|87201381|gb|CP000253.1|	Mader	newRNA	1964349	1964507	.	+	.	Name=S819;colour=200 150 100;locus_tag=new_1964349_1964507_1;
gi|87201381|gb|CP000253.1|	Mader	newRNA	1965635	1965882	.	+	.	Name=S820;colour=200 150 100;locus_tag=new_1965635_1965882_1;
gi|87201381|gb|CP000253.1|	Mader	newRNA	1968910	1968998	.	-	.	Name=S821;colour=200 150 100;locus_tag=new_1968910_1968998_-1;
gi|87201381|gb|CP000253.1|	Mader	newRNA	1971375	1971573	.	+	.	Name=S822;colour=200 150 100;locus_tag=new_1971375_1971573_1;
gi|87201381|gb|CP000253.1|	Mader	newRNA	1972873	1972961	.	-	.	Name=S823;colour=200 150 100;locus_tag=new_1972873_1972961_-1;
gi|87201381|gb|CP000253.1|	Mader	newRNA	1975724	1975891	.	-	.	Name=S824;colour=200 150 100;locus_tag=new_1975724_1975891_-1;
gi|87201381|gb|CP000253.1|	Mader	newRNA	1976761	1977225	.	+	.	Name=S825;colour=200 150 100;locus_tag=new_1976761_1977225_1;
gi|87201381|gb|CP000253.1|	Mader	newRNA	1976961	1977177	.	-	.	Name=S826;colour=200 150 100;locus_tag=new_1976961_1977177_-1;
gi|87201381|gb|CP000253.1|	Mader	newRNA	1978213	1978582	.	+	.	Name=S827;colour=200 150 100;locus_tag=new_1978213_1978582_1;
gi|87201381|gb|CP000253.1|	Mader	newRNA	1982182	1982300	.	+	.	Name=S828;colour=200 150 100;locus_tag=new_1982182_1982300_1;
gi|87201381|gb|CP000253.1|	Mader	newRNA	1982302	1982507	.	+	.	Name=S829;colour=200 150 100;locus_tag=new_1982302_1982507_1;
gi|87201381|gb|CP000253.1|	Mader	newRNA	1984171	1984262	.	-	.	Name=S830;colour=200 150 100;locus_tag=new_1984171_1984262_-1;
gi|87201381|gb|CP000253.1|	Mader	newRNA	1984305	1984446	.	-	.	Name=S831;colour=200 150 100;locus_tag=new_1984305_1984446_-1;
gi|87201381|gb|CP000253.1|	Mader	newRNA	1985030	1985146	.	-	.	Name=S832;colour=200 150 100;locus_tag=new_1985030_1985146_-1;
gi|87201381|gb|CP000253.1|	Mader	newRNA	1987537	1988118	.	-	.	Name=S833;colour=200 150 100;locus_tag=new_1987537_1988118_-1;
gi|87201381|gb|CP000253.1|	Mader	newRNA	2000075	2000182	.	-	.	Name=S834;colour=200 150 100;locus_tag=new_2000075_2000182_-1;
gi|87201381|gb|CP000253.1|	Mader	newRNA	2001479	2001627	.	-	.	Name=S835;colour=200 150 100;locus_tag=new_2001479_2001627_-1;
gi|87201381|gb|CP000253.1|	Mader	newRNA	2003863	2004006	.	+	.	Name=S836;colour=200 150 100;locus_tag=new_2003863_2004006_1;
gi|87201381|gb|CP000253.1|	Mader	newRNA	2004911	2005180	.	-	.	Name=S837;colour=200 150 100;locus_tag=new_2004911_2005180_-1;
gi|87201381|gb|CP000253.1|	Mader	newRNA	2007438	2007508	.	-	.	Name=S838;colour=200 150 100;locus_tag=new_2007438_2007508_-1;
gi|87201381|gb|CP000253.1|	Mader	newRNA	2009615	2009727	.	-	.	Name=S839;colour=200 150 100;locus_tag=new_2009615_2009727_-1;
gi|87201381|gb|CP000253.1|	Mader	newRNA	2011291	2011494	.	-	.	Name=S840;colour=200 150 100;locus_tag=new_2011291_2011494_-1;
gi|87201381|gb|CP000253.1|	Mader	newRNA	2012869	2012963	.	+	.	Name=S841;colour=200 150 100;locus_tag=new_2012869_2012963_1;
gi|87201381|gb|CP000253.1|	Mader	newRNA	2014762	2014925	.	+	.	Name=S842;colour=200 150 100;locus_tag=new_2014762_2014925_1;
gi|87201381|gb|CP000253.1|	Mader	newRNA	2017489	2018696	.	-	.	Name=S843;colour=200 150 100;locus_tag=new_2017489_2018696_-1;
gi|87201381|gb|CP000253.1|	Mader	newRNA	2018871	2018948	.	-	.	Name=S844;colour=200 150 100;locus_tag=new_2018871_2018948_-1;
gi|87201381|gb|CP000253.1|	Mader	newRNA	2018950	2019235	.	-	.	Name=S845;colour=200 150 100;locus_tag=new_2018950_2019235_-1;
gi|87201381|gb|CP000253.1|	Mader	newRNA	2021740	2021873	.	-	.	Name=S846;colour=200 150 100;locus_tag=new_2021740_2021873_-1;
gi|87201381|gb|CP000253.1|	Mader	newRNA	2027488	2027548	.	-	.	Name=S847;colour=200 150 100;locus_tag=new_2027488_2027548_-1;
gi|87201381|gb|CP000253.1|	Mader	newRNA	2031939	2032098	.	+	.	Name=S848;colour=200 150 100;locus_tag=new_2031939_2032098_1;
gi|87201381|gb|CP000253.1|	Mader	newRNA	2032100	2032203	.	+	.	Name=S849;colour=200 150 100;locus_tag=new_2032100_2032203_1;
gi|87201381|gb|CP000253.1|	Mader	newRNA	2032205	2032309	.	+	.	Name=S850;colour=200 150 100;locus_tag=new_2032205_2032309_1;
gi|87201381|gb|CP000253.1|	Mader	newRNA	2032490	2032799	.	+	.	Name=S851;colour=200 150 100;locus_tag=new_2032490_2032799_1;
gi|87201381|gb|CP000253.1|	Mader	newRNA	2033496	2033651	.	-	.	Name=S852;colour=200 150 100;locus_tag=new_2033496_2033651_-1;
gi|87201381|gb|CP000253.1|	Mader	newRNA	2033653	2033770	.	-	.	Name=S853;colour=200 150 100;locus_tag=new_2033653_2033770_-1;
gi|87201381|gb|CP000253.1|	Mader	newRNA	2034987	2035470	.	-	.	Name=S854;colour=200 150 100;locus_tag=new_2034987_2035470_-1;
gi|87201381|gb|CP000253.1|	Mader	newRNA	2036167	2036252	.	-	.	Name=S855;colour=200 150 100;locus_tag=new_2036167_2036252_-1;
gi|87201381|gb|CP000253.1|	Mader	newRNA	2037483	2037571	.	-	.	Name=S856;colour=200 150 100;locus_tag=new_2037483_2037571_-1;
gi|87201381|gb|CP000253.1|	Mader	newRNA	2037585	2038243	.	+	.	Name=S857;colour=200 150 100;locus_tag=new_2037585_2038243_1;
gi|87201381|gb|CP000253.1|	Mader	newRNA	2065127	2065203	.	+	.	Name=S858;colour=200 150 100;locus_tag=new_2065127_2065203_1;
gi|87201381|gb|CP000253.1|	Mader	newRNA	2068366	2069070	.	-	.	Name=S859;colour=200 150 100;locus_tag=new_2068366_2069070_-1;
gi|87201381|gb|CP000253.1|	Mader	newRNA	2069677	2069847	.	-	.	Name=S860;colour=200 150 100;locus_tag=new_2069677_2069847_-1;
gi|87201381|gb|CP000253.1|	Mader	newRNA	2070205	2070823	.	-	.	Name=S861;colour=200 150 100;locus_tag=new_2070205_2070823_-1;
gi|87201381|gb|CP000253.1|	Mader	newRNA	2072256	2072468	.	+	.	Name=S862;colour=200 150 100;locus_tag=new_2072256_2072468_1;
gi|87201381|gb|CP000253.1|	Mader	newRNA	2074575	2074630	.	+	.	Name=S863;colour=200 150 100;locus_tag=new_2074575_2074630_1;
gi|87201381|gb|CP000253.1|	Mader	newRNA	2077787	2077851	.	-	.	Name=S864;colour=200 150 100;locus_tag=new_2077787_2077851_-1;
gi|87201381|gb|CP000253.1|	Mader	newRNA	2083618	2083824	.	-	.	Name=S865;colour=200 150 100;locus_tag=new_2083618_2083824_-1;
gi|87201381|gb|CP000253.1|	Mader	newRNA	2083826	2083954	.	-	.	Name=S866;colour=200 150 100;locus_tag=new_2083826_2083954_-1;
gi|87201381|gb|CP000253.1|	Mader	newRNA	2084399	2084503	.	-	.	Name=S867;colour=200 150 100;locus_tag=new_2084399_2084503_-1;
gi|87201381|gb|CP000253.1|	Mader	newRNA	2084942	2085258	.	-	.	Name=S868;colour=200 150 100;locus_tag=new_2084942_2085258_-1;
gi|87201381|gb|CP000253.1|	Mader	newRNA	2088377	2088451	.	-	.	Name=S869;colour=200 150 100;locus_tag=new_2088377_2088451_-1;
gi|87201381|gb|CP000253.1|	Mader	newRNA	2090994	2093167	.	-	.	Name=S870;colour=200 150 100;locus_tag=new_2090994_2093167_-1;
gi|87201381|gb|CP000253.1|	Mader	newRNA	2093169	2093503	.	-	.	Name=S871;colour=200 150 100;locus_tag=new_2093169_2093503_-1;
gi|87201381|gb|CP000253.1|	Mader	newRNA	2094581	2094652	.	+	.	Name=S872;colour=200 150 100;locus_tag=new_2094581_2094652_1;
gi|87201381|gb|CP000253.1|	Mader	newRNA	2095898	2096005	.	+	.	Name=S873;colour=200 150 100;locus_tag=new_2095898_2096005_1;
gi|87201381|gb|CP000253.1|	Mader	newRNA	2096610	2096806	.	-	.	Name=S874;colour=200 150 100;locus_tag=new_2096610_2096806_-1;
gi|87201381|gb|CP000253.1|	Mader	newRNA	2096812	2096960	.	+	.	Name=S875;colour=200 150 100;locus_tag=new_2096812_2096960_1;
gi|87201381|gb|CP000253.1|	Mader	newRNA	2096962	2097246	.	+	.	Name=S876;colour=200 150 100;locus_tag=new_2096962_2097246_1;
gi|87201381|gb|CP000253.1|	Mader	newRNA	2099440	2099587	.	-	.	Name=S877;colour=200 150 100;locus_tag=new_2099440_2099587_-1;
gi|87201381|gb|CP000253.1|	Mader	newRNA	2103450	2103589	.	-	.	Name=S878;colour=200 150 100;locus_tag=new_2103450_2103589_-1;
gi|87201381|gb|CP000253.1|	Mader	newRNA	2103776	2103845	.	-	.	Name=S879;colour=200 150 100;locus_tag=new_2103776_2103845_-1;
gi|87201381|gb|CP000253.1|	Mader	newRNA	2104482	2104592	.	-	.	Name=S880;colour=200 150 100;locus_tag=new_2104482_2104592_-1;
gi|87201381|gb|CP000253.1|	Mader	newRNA	2104594	2104762	.	-	.	Name=S881;colour=200 150 100;locus_tag=new_2104594_2104762_-1;
gi|87201381|gb|CP000253.1|	Mader	newRNA	2111269	2111388	.	-	.	Name=S882;colour=200 150 100;locus_tag=new_2111269_2111388_-1;
gi|87201381|gb|CP000253.1|	Mader	newRNA	2111489	2111716	.	+	.	Name=S883;colour=200 150 100;locus_tag=new_2111489_2111716_1;
gi|87201381|gb|CP000253.1|	Mader	newRNA	2111718	2111805	.	+	.	Name=S884;colour=200 150 100;locus_tag=new_2111718_2111805_1;
gi|87201381|gb|CP000253.1|	Mader	newRNA	2115546	2115681	.	+	.	Name=S885;colour=200 150 100;locus_tag=new_2115546_2115681_1;
gi|87201381|gb|CP000253.1|	Mader	newRNA	2125993	2126399	.	-	.	Name=S886;colour=200 150 100;locus_tag=new_2125993_2126399_-1;
gi|87201381|gb|CP000253.1|	Mader	newRNA	2128324	2128494	.	-	.	Name=S887;colour=200 150 100;locus_tag=new_2128324_2128494_-1;
gi|87201381|gb|CP000253.1|	Mader	newRNA	2128757	2128896	.	-	.	Name=S888;colour=200 150 100;locus_tag=new_2128757_2128896_-1;
gi|87201381|gb|CP000253.1|	Mader	newRNA	2131541	2131867	.	-	.	Name=S889;colour=200 150 100;locus_tag=new_2131541_2131867_-1;
gi|87201381|gb|CP000253.1|	Mader	newRNA	2133482	2133599	.	-	.	Name=S890;colour=200 150 100;locus_tag=new_2133482_2133599_-1;
gi|87201381|gb|CP000253.1|	Mader	newRNA	2134654	2134938	.	-	.	Name=S891;colour=200 150 100;locus_tag=new_2134654_2134938_-1;
gi|87201381|gb|CP000253.1|	Mader	newRNA	2139664	2139731	.	-	.	Name=S892;colour=200 150 100;locus_tag=new_2139664_2139731_-1;
gi|87201381|gb|CP000253.1|	Mader	newRNA	2142426	2142497	.	-	.	Name=S893;colour=200 150 100;locus_tag=new_2142426_2142497_-1;
gi|87201381|gb|CP000253.1|	Mader	newRNA	2149688	2149769	.	-	.	Name=S894;colour=200 150 100;locus_tag=new_2149688_2149769_-1;
gi|87201381|gb|CP000253.1|	Mader	newRNA	2149771	2150133	.	-	.	Name=S895;colour=200 150 100;locus_tag=new_2149771_2150133_-1;
gi|87201381|gb|CP000253.1|	Mader	newRNA	2150135	2150203	.	-	.	Name=S896;colour=200 150 100;locus_tag=new_2150135_2150203_-1;
gi|87201381|gb|CP000253.1|	Mader	newRNA	2152648	2152757	.	-	.	Name=S897;colour=200 150 100;locus_tag=new_2152648_2152757_-1;
gi|87201381|gb|CP000253.1|	Mader	newRNA	2154168	2154293	.	+	.	Name=S898;colour=200 150 100;locus_tag=new_2154168_2154293_1;
gi|87201381|gb|CP000253.1|	Mader	newRNA	2157536	2158194	.	+	.	Name=S899;colour=200 150 100;locus_tag=new_2157536_2158194_1;
gi|87201381|gb|CP000253.1|	Mader	newRNA	2162264	2162335	.	-	.	Name=S900;colour=200 150 100;locus_tag=new_2162264_2162335_-1;
gi|87201381|gb|CP000253.1|	Mader	newRNA	2163599	2163705	.	-	.	Name=S901;colour=200 150 100;locus_tag=new_2163599_2163705_-1;
gi|87201381|gb|CP000253.1|	Mader	newRNA	2166534	2166643	.	-	.	Name=S902;colour=200 150 100;locus_tag=new_2166534_2166643_-1;
gi|87201381|gb|CP000253.1|	Mader	newRNA	2170095	2170193	.	-	.	Name=S903;colour=200 150 100;locus_tag=new_2170095_2170193_-1;
gi|87201381|gb|CP000253.1|	Mader	newRNA	2172785	2172981	.	-	.	Name=S904;colour=200 150 100;locus_tag=new_2172785_2172981_-1;
gi|87201381|gb|CP000253.1|	Mader	newRNA	2178104	2178168	.	-	.	Name=S905;colour=200 150 100;locus_tag=new_2178104_2178168_-1;
gi|87201381|gb|CP000253.1|	Mader	newRNA	2180509	2180578	.	-	.	Name=S906;colour=200 150 100;locus_tag=new_2180509_2180578_-1;
gi|87201381|gb|CP000253.1|	Mader	newRNA	2182857	2182973	.	-	.	Name=S907;colour=200 150 100;locus_tag=new_2182857_2182973_-1;
gi|87201381|gb|CP000253.1|	Mader	newRNA	2184291	2184418	.	-	.	Name=S908;colour=200 150 100;locus_tag=new_2184291_2184418_-1;
gi|87201381|gb|CP000253.1|	Mader	newRNA	2186538	2186625	.	-	.	Name=S909;colour=200 150 100;locus_tag=new_2186538_2186625_-1;
gi|87201381|gb|CP000253.1|	Mader	newRNA	2187945	2188198	.	-	.	Name=S910;colour=200 150 100;locus_tag=new_2187945_2188198_-1;
gi|87201381|gb|CP000253.1|	Mader	newRNA	2188200	2188289	.	-	.	Name=S911;colour=200 150 100;locus_tag=new_2188200_2188289_-1;
gi|87201381|gb|CP000253.1|	Mader	newRNA	2189951	2190035	.	+	.	Name=S912;colour=200 150 100;locus_tag=new_2189951_2190035_1;
gi|87201381|gb|CP000253.1|	Mader	newRNA	2191670	2191961	.	-	.	Name=S913;colour=200 150 100;locus_tag=new_2191670_2191961_-1;
gi|87201381|gb|CP000253.1|	Mader	newRNA	2192536	2192612	.	-	.	Name=S914;colour=200 150 100;locus_tag=new_2192536_2192612_-1;
gi|87201381|gb|CP000253.1|	Mader	newRNA	2194765	2194863	.	-	.	Name=S915;colour=200 150 100;locus_tag=new_2194765_2194863_-1;
gi|87201381|gb|CP000253.1|	Mader	newRNA	2195578	2195933	.	-	.	Name=S916;colour=200 150 100;locus_tag=new_2195578_2195933_-1;
gi|87201381|gb|CP000253.1|	Mader	newRNA	2198312	2198388	.	-	.	Name=S917;colour=200 150 100;locus_tag=new_2198312_2198388_-1;
gi|87201381|gb|CP000253.1|	Mader	newRNA	2198509	2198621	.	+	.	Name=S918;colour=200 150 100;locus_tag=new_2198509_2198621_1;
gi|87201381|gb|CP000253.1|	Mader	newRNA	2200910	2201187	.	-	.	Name=S919;colour=200 150 100;locus_tag=new_2200910_2201187_-1;
gi|87201381|gb|CP000253.1|	Mader	newRNA	2201851	2202093	.	-	.	Name=S920;colour=200 150 100;locus_tag=new_2201851_2202093_-1;
gi|87201381|gb|CP000253.1|	Mader	newRNA	2202140	2202943	.	-	.	Name=S921;colour=200 150 100;locus_tag=new_2202140_2202943_-1;
gi|87201381|gb|CP000253.1|	Mader	newRNA	2203502	2203638	.	-	.	Name=S922;colour=200 150 100;locus_tag=new_2203502_2203638_-1;
gi|87201381|gb|CP000253.1|	Mader	newRNA	2204416	2204509	.	-	.	Name=S923;colour=200 150 100;locus_tag=new_2204416_2204509_-1;
gi|87201381|gb|CP000253.1|	Mader	newRNA	2205884	2206216	.	-	.	Name=S924;colour=200 150 100;locus_tag=new_2205884_2206216_-1;
gi|87201381|gb|CP000253.1|	Mader	newRNA	2206447	2206554	.	-	.	Name=S925;colour=200 150 100;locus_tag=new_2206447_2206554_-1;
gi|87201381|gb|CP000253.1|	Mader	newRNA	2207834	2208024	.	-	.	Name=S926;colour=200 150 100;locus_tag=new_2207834_2208024_-1;
gi|87201381|gb|CP000253.1|	Mader	newRNA	2208026	2208147	.	-	.	Name=S927;colour=200 150 100;locus_tag=new_2208026_2208147_-1;
gi|87201381|gb|CP000253.1|	Mader	newRNA	2211724	2211953	.	-	.	Name=S928;colour=200 150 100;locus_tag=new_2211724_2211953_-1;
gi|87201381|gb|CP000253.1|	Mader	newRNA	2211928	2212084	.	+	.	Name=S929;colour=200 150 100;locus_tag=new_2211928_2212084_1;
gi|87201381|gb|CP000253.1|	Mader	newRNA	2211955	2212108	.	-	.	Name=S930;colour=200 150 100;locus_tag=new_2211955_2212108_-1;
gi|87201381|gb|CP000253.1|	Mader	newRNA	2212137	2212868	.	+	.	Name=S931;colour=200 150 100;locus_tag=new_2212137_2212868_1;
gi|87201381|gb|CP000253.1|	Mader	newRNA	2212214	2212290	.	-	.	Name=S932;colour=200 150 100;locus_tag=new_2212214_2212290_-1;
gi|87201381|gb|CP000253.1|	Mader	newRNA	2212292	2212637	.	-	.	Name=S933;colour=200 150 100;locus_tag=new_2212292_2212637_-1;
gi|87201381|gb|CP000253.1|	Mader	newRNA	2214037	2214718	.	-	.	Name=S934;colour=200 150 100;locus_tag=new_2214037_2214718_-1;
gi|87201381|gb|CP000253.1|	Mader	newRNA	2215980	2216046	.	-	.	Name=S935;colour=200 150 100;locus_tag=new_2215980_2216046_-1;
gi|87201381|gb|CP000253.1|	Mader	newRNA	2218867	2219309	.	-	.	Name=S936;colour=200 150 100;locus_tag=new_2218867_2219309_-1;
gi|87201381|gb|CP000253.1|	Mader	newRNA	2224805	2224939	.	+	.	Name=S937;colour=200 150 100;locus_tag=new_2224805_2224939_1;
gi|87201381|gb|CP000253.1|	Mader	newRNA	2244357	2244538	.	-	.	Name=S938;colour=200 150 100;locus_tag=new_2244357_2244538_-1;
gi|87201381|gb|CP000253.1|	Mader	newRNA	2244782	2244931	.	-	.	Name=S939;colour=200 150 100;locus_tag=new_2244782_2244931_-1;
gi|87201381|gb|CP000253.1|	Mader	newRNA	2245820	2245964	.	-	.	Name=S940;colour=200 150 100;locus_tag=new_2245820_2245964_-1;
gi|87201381|gb|CP000253.1|	Mader	newRNA	2247470	2247698	.	-	.	Name=S941;colour=200 150 100;locus_tag=new_2247470_2247698_-1;
gi|87201381|gb|CP000253.1|	Mader	newRNA	2248265	2248362	.	-	.	Name=S942;colour=200 150 100;locus_tag=new_2248265_2248362_-1;
gi|87201381|gb|CP000253.1|	Mader	newRNA	2249707	2249882	.	-	.	Name=S943;colour=200 150 100;locus_tag=new_2249707_2249882_-1;
gi|87201381|gb|CP000253.1|	Mader	newRNA	2252801	2252869	.	+	.	Name=S944;colour=200 150 100;locus_tag=new_2252801_2252869_1;
gi|87201381|gb|CP000253.1|	Mader	newRNA	2254094	2254402	.	-	.	Name=S945;colour=200 150 100;locus_tag=new_2254094_2254402_-1;
gi|87201381|gb|CP000253.1|	Mader	newRNA	2257543	2257855	.	-	.	Name=S946;colour=200 150 100;locus_tag=new_2257543_2257855_-1;
gi|87201381|gb|CP000253.1|	Mader	newRNA	2261817	2261942	.	+	.	Name=S947;colour=200 150 100;locus_tag=new_2261817_2261942_1;
gi|87201381|gb|CP000253.1|	Mader	newRNA	2263982	2264151	.	+	.	Name=S948;colour=200 150 100;locus_tag=new_2263982_2264151_1;
gi|87201381|gb|CP000253.1|	Mader	newRNA	2267458	2267598	.	-	.	Name=S949;colour=200 150 100;locus_tag=new_2267458_2267598_-1;
gi|87201381|gb|CP000253.1|	Mader	newRNA	2270571	2270735	.	-	.	Name=S950;colour=200 150 100;locus_tag=new_2270571_2270735_-1;
gi|87201381|gb|CP000253.1|	Mader	newRNA	2271738	2272019	.	-	.	Name=S951;colour=200 150 100;locus_tag=new_2271738_2272019_-1;
gi|87201381|gb|CP000253.1|	Mader	newRNA	2281671	2281919	.	-	.	Name=S952;colour=200 150 100;locus_tag=new_2281671_2281919_-1;
gi|87201381|gb|CP000253.1|	Mader	newRNA	2282529	2282789	.	-	.	Name=S953;colour=200 150 100;locus_tag=new_2282529_2282789_-1;
gi|87201381|gb|CP000253.1|	Mader	newRNA	2282916	2283007	.	-	.	Name=S954;colour=200 150 100;locus_tag=new_2282916_2283007_-1;
gi|87201381|gb|CP000253.1|	Mader	newRNA	2284470	2284554	.	-	.	Name=S955;colour=200 150 100;locus_tag=new_2284470_2284554_-1;
gi|87201381|gb|CP000253.1|	Mader	newRNA	2288215	2288424	.	-	.	Name=S956;colour=200 150 100;locus_tag=new_2288215_2288424_-1;
gi|87201381|gb|CP000253.1|	Mader	newRNA	2289960	2290178	.	+	.	Name=S957;colour=200 150 100;locus_tag=new_2289960_2290178_1;
gi|87201381|gb|CP000253.1|	Mader	newRNA	2290190	2290322	.	-	.	Name=S958;colour=200 150 100;locus_tag=new_2290190_2290322_-1;
gi|87201381|gb|CP000253.1|	Mader	newRNA	2292729	2292897	.	-	.	Name=S959;colour=200 150 100;locus_tag=new_2292729_2292897_-1;
gi|87201381|gb|CP000253.1|	Mader	newRNA	2293365	2293917	.	-	.	Name=S960;colour=200 150 100;locus_tag=new_2293365_2293917_-1;
gi|87201381|gb|CP000253.1|	Mader	newRNA	2295325	2295452	.	-	.	Name=S961;colour=200 150 100;locus_tag=new_2295325_2295452_-1;
gi|87201381|gb|CP000253.1|	Mader	newRNA	2300177	2300370	.	-	.	Name=S962;colour=200 150 100;locus_tag=new_2300177_2300370_-1;
gi|87201381|gb|CP000253.1|	Mader	newRNA	2304043	2304087	.	-	.	Name=S963;colour=200 150 100;locus_tag=new_2304043_2304087_-1;
gi|87201381|gb|CP000253.1|	Mader	newRNA	2304089	2304223	.	-	.	Name=S964;colour=200 150 100;locus_tag=new_2304089_2304223_-1;
gi|87201381|gb|CP000253.1|	Mader	newRNA	2306793	2306984	.	-	.	Name=S965;colour=200 150 100;locus_tag=new_2306793_2306984_-1;
gi|87201381|gb|CP000253.1|	Mader	newRNA	2315284	2315349	.	-	.	Name=S966;colour=200 150 100;locus_tag=new_2315284_2315349_-1;
gi|87201381|gb|CP000253.1|	Mader	newRNA	2317804	2318365	.	-	.	Name=S967;colour=200 150 100;locus_tag=new_2317804_2318365_-1;
gi|87201381|gb|CP000253.1|	Mader	newRNA	2318886	2319057	.	+	.	Name=S968;colour=200 150 100;locus_tag=new_2318886_2319057_1;
gi|87201381|gb|CP000253.1|	Mader	newRNA	2320256	2320449	.	-	.	Name=S969;colour=200 150 100;locus_tag=new_2320256_2320449_-1;
gi|87201381|gb|CP000253.1|	Mader	newRNA	2324778	2324964	.	+	.	Name=S970;colour=200 150 100;locus_tag=new_2324778_2324964_1;
gi|87201381|gb|CP000253.1|	Mader	newRNA	2324966	2325124	.	+	.	Name=S971;colour=200 150 100;locus_tag=new_2324966_2325124_1;
gi|87201381|gb|CP000253.1|	Mader	newRNA	2326087	2326153	.	-	.	Name=S972;colour=200 150 100;locus_tag=new_2326087_2326153_-1;
gi|87201381|gb|CP000253.1|	Mader	newRNA	2326402	2326645	.	+	.	Name=S973;colour=200 150 100;locus_tag=new_2326402_2326645_1;
gi|87201381|gb|CP000253.1|	Mader	newRNA	2326964	2327124	.	+	.	Name=S974;colour=200 150 100;locus_tag=new_2326964_2327124_1;
gi|87201381|gb|CP000253.1|	Mader	newRNA	2330318	2330386	.	-	.	Name=S975;colour=200 150 100;locus_tag=new_2330318_2330386_-1;
gi|87201381|gb|CP000253.1|	Mader	newRNA	2331700	2332330	.	-	.	Name=S976;colour=200 150 100;locus_tag=new_2331700_2332330_-1;
gi|87201381|gb|CP000253.1|	Mader	newRNA	2332340	2332849	.	+	.	Name=S977;colour=200 150 100;locus_tag=new_2332340_2332849_1;
gi|87201381|gb|CP000253.1|	Mader	newRNA	2335356	2335707	.	-	.	Name=S978;colour=200 150 100;locus_tag=new_2335356_2335707_-1;
gi|87201381|gb|CP000253.1|	Mader	newRNA	2335943	2336045	.	-	.	Name=S979;colour=200 150 100;locus_tag=new_2335943_2336045_-1;
gi|87201381|gb|CP000253.1|	Mader	newRNA	2340135	2340692	.	-	.	Name=S980;colour=200 150 100;locus_tag=new_2340135_2340692_-1;
gi|87201381|gb|CP000253.1|	Mader	newRNA	2342235	2342403	.	-	.	Name=S981;colour=200 150 100;locus_tag=new_2342235_2342403_-1;
gi|87201381|gb|CP000253.1|	Mader	newRNA	2344516	2344632	.	-	.	Name=S982;colour=200 150 100;locus_tag=new_2344516_2344632_-1;
gi|87201381|gb|CP000253.1|	Mader	newRNA	2349892	2350013	.	-	.	Name=S983;colour=200 150 100;locus_tag=new_2349892_2350013_-1;
gi|87201381|gb|CP000253.1|	Mader	newRNA	2350934	2351017	.	-	.	Name=S984;colour=200 150 100;locus_tag=new_2350934_2351017_-1;
gi|87201381|gb|CP000253.1|	Mader	newRNA	2357362	2357498	.	-	.	Name=S985;colour=200 150 100;locus_tag=new_2357362_2357498_-1;
gi|87201381|gb|CP000253.1|	Mader	newRNA	2357847	2357944	.	-	.	Name=S986;colour=200 150 100;locus_tag=new_2357847_2357944_-1;
gi|87201381|gb|CP000253.1|	Mader	newRNA	2357946	2358222	.	-	.	Name=S987;colour=200 150 100;locus_tag=new_2357946_2358222_-1;
gi|87201381|gb|CP000253.1|	Mader	newRNA	2361884	2361997	.	+	.	Name=S988;colour=200 150 100;locus_tag=new_2361884_2361997_1;
gi|87201381|gb|CP000253.1|	Mader	newRNA	2361923	2362817	.	-	.	Name=S989;colour=200 150 100;locus_tag=new_2361923_2362817_-1;
gi|87201381|gb|CP000253.1|	Mader	newRNA	2363061	2363221	.	-	.	Name=S990;colour=200 150 100;locus_tag=new_2363061_2363221_-1;
gi|87201381|gb|CP000253.1|	Mader	newRNA	2364635	2364728	.	-	.	Name=S991;colour=200 150 100;locus_tag=new_2364635_2364728_-1;
gi|87201381|gb|CP000253.1|	Mader	newRNA	2365812	2365916	.	-	.	Name=S992;colour=200 150 100;locus_tag=new_2365812_2365916_-1;
gi|87201381|gb|CP000253.1|	Mader	newRNA	2366622	2366717	.	+	.	Name=S993;colour=200 150 100;locus_tag=new_2366622_2366717_1;
gi|87201381|gb|CP000253.1|	Mader	newRNA	2370699	2370857	.	-	.	Name=S994;colour=200 150 100;locus_tag=new_2370699_2370857_-1;
gi|87201381|gb|CP000253.1|	Mader	newRNA	2374747	2374858	.	-	.	Name=S995;colour=200 150 100;locus_tag=new_2374747_2374858_-1;
gi|87201381|gb|CP000253.1|	Mader	newRNA	2374860	2375096	.	-	.	Name=S996;colour=200 150 100;locus_tag=new_2374860_2375096_-1;
gi|87201381|gb|CP000253.1|	Mader	newRNA	2375241	2375347	.	-	.	Name=S997;colour=200 150 100;locus_tag=new_2375241_2375347_-1;
gi|87201381|gb|CP000253.1|	Mader	newRNA	2376272	2376427	.	-	.	Name=S998;colour=200 150 100;locus_tag=new_2376272_2376427_-1;
gi|87201381|gb|CP000253.1|	Mader	newRNA	2377331	2377476	.	-	.	Name=S999;colour=200 150 100;locus_tag=new_2377331_2377476_-1;
gi|87201381|gb|CP000253.1|	Mader	newRNA	2379741	2379941	.	-	.	Name=S1000;colour=200 150 100;locus_tag=new_2379741_2379941_-1;
gi|87201381|gb|CP000253.1|	Mader	newRNA	2380174	2380508	.	+	.	Name=S1001;colour=200 150 100;locus_tag=new_2380174_2380508_1;
gi|87201381|gb|CP000253.1|	Mader	newRNA	2381382	2381537	.	+	.	Name=S1002;colour=200 150 100;locus_tag=new_2381382_2381537_1;
gi|87201381|gb|CP000253.1|	Mader	newRNA	2381560	2381767	.	-	.	Name=S1003;colour=200 150 100;locus_tag=new_2381560_2381767_-1;
gi|87201381|gb|CP000253.1|	Mader	newRNA	2383190	2384021	.	-	.	Name=S1004;colour=200 150 100;locus_tag=new_2383190_2384021_-1;
gi|87201381|gb|CP000253.1|	Mader	newRNA	2388501	2388686	.	+	.	Name=S1005;colour=200 150 100;locus_tag=new_2388501_2388686_1;
gi|87201381|gb|CP000253.1|	Mader	newRNA	2390050	2390181	.	-	.	Name=S1006;colour=200 150 100;locus_tag=new_2390050_2390181_-1;
gi|87201381|gb|CP000253.1|	Mader	newRNA	2391394	2391524	.	-	.	Name=S1007;colour=200 150 100;locus_tag=new_2391394_2391524_-1;
gi|87201381|gb|CP000253.1|	Mader	newRNA	2391526	2391671	.	-	.	Name=S1008;colour=200 150 100;locus_tag=new_2391526_2391671_-1;
gi|87201381|gb|CP000253.1|	Mader	newRNA	2393698	2393767	.	-	.	Name=S1009;colour=200 150 100;locus_tag=new_2393698_2393767_-1;
gi|87201381|gb|CP000253.1|	Mader	newRNA	2398066	2398148	.	-	.	Name=S1010;colour=200 150 100;locus_tag=new_2398066_2398148_-1;
gi|87201381|gb|CP000253.1|	Mader	newRNA	2400095	2400205	.	-	.	Name=S1011;colour=200 150 100;locus_tag=new_2400095_2400205_-1;
gi|87201381|gb|CP000253.1|	Mader	newRNA	2401142	2401276	.	-	.	Name=S1012;colour=200 150 100;locus_tag=new_2401142_2401276_-1;
gi|87201381|gb|CP000253.1|	Mader	newRNA	2404365	2404504	.	-	.	Name=S1013;colour=200 150 100;locus_tag=new_2404365_2404504_-1;
gi|87201381|gb|CP000253.1|	Mader	newRNA	2409101	2409419	.	-	.	Name=S1014;colour=200 150 100;locus_tag=new_2409101_2409419_-1;
gi|87201381|gb|CP000253.1|	Mader	newRNA	2410363	2410443	.	+	.	Name=S1015;colour=200 150 100;locus_tag=new_2410363_2410443_1;
gi|87201381|gb|CP000253.1|	Mader	newRNA	2415742	2415908	.	-	.	Name=S1016;colour=200 150 100;locus_tag=new_2415742_2415908_-1;
gi|87201381|gb|CP000253.1|	Mader	newRNA	2415837	2415966	.	+	.	Name=S1017;colour=200 150 100;locus_tag=new_2415837_2415966_1;
gi|87201381|gb|CP000253.1|	Mader	newRNA	2419478	2419562	.	+	.	Name=S1018;colour=200 150 100;locus_tag=new_2419478_2419562_1;
gi|87201381|gb|CP000253.1|	Mader	newRNA	2420115	2420241	.	+	.	Name=S1019;colour=200 150 100;locus_tag=new_2420115_2420241_1;
gi|87201381|gb|CP000253.1|	Mader	newRNA	2421552	2421625	.	-	.	Name=S1020;colour=200 150 100;locus_tag=new_2421552_2421625_-1;
gi|87201381|gb|CP000253.1|	Mader	newRNA	2423203	2423416	.	-	.	Name=S1021;colour=200 150 100;locus_tag=new_2423203_2423416_-1;
gi|87201381|gb|CP000253.1|	Mader	newRNA	2423898	2424783	.	-	.	Name=S1022;colour=200 150 100;locus_tag=new_2423898_2424783_-1;
gi|87201381|gb|CP000253.1|	Mader	newRNA	2424785	2425076	.	-	.	Name=S1023;colour=200 150 100;locus_tag=new_2424785_2425076_-1;
gi|87201381|gb|CP000253.1|	Mader	newRNA	2431129	2431632	.	+	.	Name=S1024;colour=200 150 100;locus_tag=new_2431129_2431632_1;
gi|87201381|gb|CP000253.1|	Mader	newRNA	2432630	2432777	.	-	.	Name=S1025;colour=200 150 100;locus_tag=new_2432630_2432777_-1;
gi|87201381|gb|CP000253.1|	Mader	newRNA	2432779	2432892	.	-	.	Name=S1026;colour=200 150 100;locus_tag=new_2432779_2432892_-1;
gi|87201381|gb|CP000253.1|	Mader	newRNA	2434609	2434749	.	-	.	Name=S1027;colour=200 150 100;locus_tag=new_2434609_2434749_-1;
gi|87201381|gb|CP000253.1|	Mader	newRNA	2436599	2436704	.	+	.	Name=S1028;colour=200 150 100;locus_tag=new_2436599_2436704_1;
gi|87201381|gb|CP000253.1|	Mader	newRNA	2437381	2437546	.	-	.	Name=S1029;colour=200 150 100;locus_tag=new_2437381_2437546_-1;
gi|87201381|gb|CP000253.1|	Mader	newRNA	2437548	2437693	.	-	.	Name=S1030;colour=200 150 100;locus_tag=new_2437548_2437693_-1;
gi|87201381|gb|CP000253.1|	Mader	newRNA	2438210	2438285	.	-	.	Name=S1031;colour=200 150 100;locus_tag=new_2438210_2438285_-1;
gi|87201381|gb|CP000253.1|	Mader	newRNA	2438345	2438501	.	+	.	Name=S1032;colour=200 150 100;locus_tag=new_2438345_2438501_1;
gi|87201381|gb|CP000253.1|	Mader	newRNA	2439786	2439886	.	-	.	Name=S1033;colour=200 150 100;locus_tag=new_2439786_2439886_-1;
gi|87201381|gb|CP000253.1|	Mader	newRNA	2443122	2443228	.	+	.	Name=S1034;colour=200 150 100;locus_tag=new_2443122_2443228_1;
gi|87201381|gb|CP000253.1|	Mader	newRNA	2446372	2446927	.	-	.	Name=S1035;colour=200 150 100;locus_tag=new_2446372_2446927_-1;
gi|87201381|gb|CP000253.1|	Mader	newRNA	2446929	2448180	.	-	.	Name=S1036;colour=200 150 100;locus_tag=new_2446929_2448180_-1;
gi|87201381|gb|CP000253.1|	Mader	newRNA	2448341	2448425	.	+	.	Name=S1037;colour=200 150 100;locus_tag=new_2448341_2448425_1;
gi|87201381|gb|CP000253.1|	Mader	newRNA	2451025	2451170	.	+	.	Name=S1038;colour=200 150 100;locus_tag=new_2451025_2451170_1;
gi|87201381|gb|CP000253.1|	Mader	newRNA	2451646	2451713	.	+	.	Name=S1039;colour=200 150 100;locus_tag=new_2451646_2451713_1;
gi|87201381|gb|CP000253.1|	Mader	newRNA	2453327	2453507	.	-	.	Name=S1040;colour=200 150 100;locus_tag=new_2453327_2453507_-1;
gi|87201381|gb|CP000253.1|	Mader	newRNA	2453910	2454027	.	-	.	Name=S1041;colour=200 150 100;locus_tag=new_2453910_2454027_-1;
gi|87201381|gb|CP000253.1|	Mader	newRNA	2454718	2454901	.	+	.	Name=S1042;colour=200 150 100;locus_tag=new_2454718_2454901_1;
gi|87201381|gb|CP000253.1|	Mader	newRNA	2456638	2456781	.	-	.	Name=S1043;colour=200 150 100;locus_tag=new_2456638_2456781_-1;
gi|87201381|gb|CP000253.1|	Mader	newRNA	2459501	2459573	.	-	.	Name=S1044;colour=200 150 100;locus_tag=new_2459501_2459573_-1;
gi|87201381|gb|CP000253.1|	Mader	newRNA	2463788	2463890	.	-	.	Name=S1045;colour=200 150 100;locus_tag=new_2463788_2463890_-1;
gi|87201381|gb|CP000253.1|	Mader	newRNA	2467581	2467678	.	-	.	Name=S1046;colour=200 150 100;locus_tag=new_2467581_2467678_-1;
gi|87201381|gb|CP000253.1|	Mader	newRNA	2474201	2474416	.	-	.	Name=S1047;colour=200 150 100;locus_tag=new_2474201_2474416_-1;
gi|87201381|gb|CP000253.1|	Mader	newRNA	2478940	2479014	.	-	.	Name=S1048;colour=200 150 100;locus_tag=new_2478940_2479014_-1;
gi|87201381|gb|CP000253.1|	Mader	newRNA	2482802	2482880	.	-	.	Name=S1049;colour=200 150 100;locus_tag=new_2482802_2482880_-1;
gi|87201381|gb|CP000253.1|	Mader	newRNA	2484394	2484491	.	-	.	Name=S1050;colour=200 150 100;locus_tag=new_2484394_2484491_-1;
gi|87201381|gb|CP000253.1|	Mader	newRNA	2484493	2484732	.	-	.	Name=S1051;colour=200 150 100;locus_tag=new_2484493_2484732_-1;
gi|87201381|gb|CP000253.1|	Mader	newRNA	2484599	2484726	.	+	.	Name=S1052;colour=200 150 100;locus_tag=new_2484599_2484726_1;
gi|87201381|gb|CP000253.1|	Mader	newRNA	2485439	2485594	.	-	.	Name=S1053;colour=200 150 100;locus_tag=new_2485439_2485594_-1;
gi|87201381|gb|CP000253.1|	Mader	newRNA	2488694	2488781	.	+	.	Name=S1054;colour=200 150 100;locus_tag=new_2488694_2488781_1;
gi|87201381|gb|CP000253.1|	Mader	newRNA	2490212	2490725	.	+	.	Name=S1055;colour=200 150 100;locus_tag=new_2490212_2490725_1;
gi|87201381|gb|CP000253.1|	Mader	newRNA	2492062	2492668	.	-	.	Name=S1056;colour=200 150 100;locus_tag=new_2492062_2492668_-1;
gi|87201381|gb|CP000253.1|	Mader	newRNA	2498390	2498460	.	-	.	Name=S1057;colour=200 150 100;locus_tag=new_2498390_2498460_-1;
gi|87201381|gb|CP000253.1|	Mader	newRNA	2502718	2502777	.	-	.	Name=S1058;colour=200 150 100;locus_tag=new_2502718_2502777_-1;
gi|87201381|gb|CP000253.1|	Mader	newRNA	2503238	2503327	.	-	.	Name=S1059;colour=200 150 100;locus_tag=new_2503238_2503327_-1;
gi|87201381|gb|CP000253.1|	Mader	newRNA	2507419	2507554	.	+	.	Name=S1060;colour=200 150 100;locus_tag=new_2507419_2507554_1;
gi|87201381|gb|CP000253.1|	Mader	newRNA	2509218	2509279	.	+	.	Name=S1061;colour=200 150 100;locus_tag=new_2509218_2509279_1;
gi|87201381|gb|CP000253.1|	Mader	newRNA	2518833	2519027	.	-	.	Name=S1062;colour=200 150 100;locus_tag=new_2518833_2519027_-1;
gi|87201381|gb|CP000253.1|	Mader	newRNA	2524234	2524492	.	-	.	Name=S1063;colour=200 150 100;locus_tag=new_2524234_2524492_-1;
gi|87201381|gb|CP000253.1|	Mader	newRNA	2527320	2527376	.	+	.	Name=S1064;colour=200 150 100;locus_tag=new_2527320_2527376_1;
gi|87201381|gb|CP000253.1|	Mader	newRNA	2527411	2527892	.	+	.	Name=S1065;colour=200 150 100;locus_tag=new_2527411_2527892_1;
gi|87201381|gb|CP000253.1|	Mader	newRNA	2529323	2530783	.	+	.	Name=S1066;colour=200 150 100;locus_tag=new_2529323_2530783_1;
gi|87201381|gb|CP000253.1|	Mader	newRNA	2530469	2530620	.	-	.	Name=S1067;colour=200 150 100;locus_tag=new_2530469_2530620_-1;
gi|87201381|gb|CP000253.1|	Mader	newRNA	2530805	2530923	.	-	.	Name=S1068;colour=200 150 100;locus_tag=new_2530805_2530923_-1;
gi|87201381|gb|CP000253.1|	Mader	newRNA	2533725	2533958	.	-	.	Name=S1069;colour=200 150 100;locus_tag=new_2533725_2533958_-1;
gi|87201381|gb|CP000253.1|	Mader	newRNA	2533960	2534033	.	-	.	Name=S1070;colour=200 150 100;locus_tag=new_2533960_2534033_-1;
gi|87201381|gb|CP000253.1|	Mader	newRNA	2535429	2535538	.	-	.	Name=S1071;colour=200 150 100;locus_tag=new_2535429_2535538_-1;
gi|87201381|gb|CP000253.1|	Mader	newRNA	2537117	2537225	.	-	.	Name=S1072;colour=200 150 100;locus_tag=new_2537117_2537225_-1;
gi|87201381|gb|CP000253.1|	Mader	newRNA	2538124	2538234	.	-	.	Name=S1073;colour=200 150 100;locus_tag=new_2538124_2538234_-1;
gi|87201381|gb|CP000253.1|	Mader	newRNA	2544456	2544597	.	-	.	Name=S1074;colour=200 150 100;locus_tag=new_2544456_2544597_-1;
gi|87201381|gb|CP000253.1|	Mader	newRNA	2545813	2545891	.	-	.	Name=S1075;colour=200 150 100;locus_tag=new_2545813_2545891_-1;
gi|87201381|gb|CP000253.1|	Mader	newRNA	2547543	2547822	.	-	.	Name=S1076;colour=200 150 100;locus_tag=new_2547543_2547822_-1;
gi|87201381|gb|CP000253.1|	Mader	newRNA	2547824	2548037	.	-	.	Name=S1077;colour=200 150 100;locus_tag=new_2547824_2548037_-1;
gi|87201381|gb|CP000253.1|	Mader	newRNA	2548775	2549036	.	-	.	Name=S1078;colour=200 150 100;locus_tag=new_2548775_2549036_-1;
gi|87201381|gb|CP000253.1|	Mader	newRNA	2549676	2549907	.	-	.	Name=S1079;colour=200 150 100;locus_tag=new_2549676_2549907_-1;
gi|87201381|gb|CP000253.1|	Mader	newRNA	2551663	2551737	.	-	.	Name=S1080;colour=200 150 100;locus_tag=new_2551663_2551737_-1;
gi|87201381|gb|CP000253.1|	Mader	newRNA	2552161	2552346	.	-	.	Name=S1081;colour=200 150 100;locus_tag=new_2552161_2552346_-1;
gi|87201381|gb|CP000253.1|	Mader	newRNA	2554158	2554407	.	-	.	Name=S1082;colour=200 150 100;locus_tag=new_2554158_2554407_-1;
gi|87201381|gb|CP000253.1|	Mader	newRNA	2555135	2555344	.	+	.	Name=S1083;colour=200 150 100;locus_tag=new_2555135_2555344_1;
gi|87201381|gb|CP000253.1|	Mader	newRNA	2555169	2555353	.	-	.	Name=S1084;colour=200 150 100;locus_tag=new_2555169_2555353_-1;
gi|87201381|gb|CP000253.1|	Mader	newRNA	2555355	2555766	.	-	.	Name=S1085;colour=200 150 100;locus_tag=new_2555355_2555766_-1;
gi|87201381|gb|CP000253.1|	Mader	newRNA	2555768	2555932	.	-	.	Name=S1086;colour=200 150 100;locus_tag=new_2555768_2555932_-1;
gi|87201381|gb|CP000253.1|	Mader	newRNA	2556125	2556210	.	-	.	Name=S1087;colour=200 150 100;locus_tag=new_2556125_2556210_-1;
gi|87201381|gb|CP000253.1|	Mader	newRNA	2561551	2561927	.	-	.	Name=S1088;colour=200 150 100;locus_tag=new_2561551_2561927_-1;
gi|87201381|gb|CP000253.1|	Mader	newRNA	2567273	2567339	.	+	.	Name=S1089;colour=200 150 100;locus_tag=new_2567273_2567339_1;
gi|87201381|gb|CP000253.1|	Mader	newRNA	2567659	2567801	.	+	.	Name=S1090;colour=200 150 100;locus_tag=new_2567659_2567801_1;
gi|87201381|gb|CP000253.1|	Mader	newRNA	2575518	2575674	.	-	.	Name=S1091;colour=200 150 100;locus_tag=new_2575518_2575674_-1;
gi|87201381|gb|CP000253.1|	Mader	newRNA	2577616	2577753	.	-	.	Name=S1092;colour=200 150 100;locus_tag=new_2577616_2577753_-1;
gi|87201381|gb|CP000253.1|	Mader	newRNA	2586266	2586381	.	-	.	Name=S1093;colour=200 150 100;locus_tag=new_2586266_2586381_-1;
gi|87201381|gb|CP000253.1|	Mader	newRNA	2589558	2589721	.	-	.	Name=S1094;colour=200 150 100;locus_tag=new_2589558_2589721_-1;
gi|87201381|gb|CP000253.1|	Mader	newRNA	2591081	2591610	.	+	.	Name=S1095;colour=200 150 100;locus_tag=new_2591081_2591610_1;
gi|87201381|gb|CP000253.1|	Mader	newRNA	2591096	2591199	.	-	.	Name=S1096;colour=200 150 100;locus_tag=new_2591096_2591199_-1;
gi|87201381|gb|CP000253.1|	Mader	newRNA	2593094	2593206	.	-	.	Name=S1097;colour=200 150 100;locus_tag=new_2593094_2593206_-1;
gi|87201381|gb|CP000253.1|	Mader	newRNA	2594780	2594906	.	-	.	Name=S1098;colour=200 150 100;locus_tag=new_2594780_2594906_-1;
gi|87201381|gb|CP000253.1|	Mader	newRNA	2595204	2595325	.	+	.	Name=S1099;colour=200 150 100;locus_tag=new_2595204_2595325_1;
gi|87201381|gb|CP000253.1|	Mader	newRNA	2599550	2599623	.	+	.	Name=S1100;colour=200 150 100;locus_tag=new_2599550_2599623_1;
gi|87201381|gb|CP000253.1|	Mader	newRNA	2602191	2602403	.	+	.	Name=S1101;colour=200 150 100;locus_tag=new_2602191_2602403_1;
gi|87201381|gb|CP000253.1|	Mader	newRNA	2603310	2603370	.	+	.	Name=S1102;colour=200 150 100;locus_tag=new_2603310_2603370_1;
gi|87201381|gb|CP000253.1|	Mader	newRNA	2607940	2608102	.	+	.	Name=S1103;colour=200 150 100;locus_tag=new_2607940_2608102_1;
gi|87201381|gb|CP000253.1|	Mader	newRNA	2610334	2610419	.	+	.	Name=S1104;colour=200 150 100;locus_tag=new_2610334_2610419_1;
gi|87201381|gb|CP000253.1|	Mader	newRNA	2613258	2613474	.	+	.	Name=S1105;colour=200 150 100;locus_tag=new_2613258_2613474_1;
gi|87201381|gb|CP000253.1|	Mader	newRNA	2616636	2616731	.	-	.	Name=S1106;colour=200 150 100;locus_tag=new_2616636_2616731_-1;
gi|87201381|gb|CP000253.1|	Mader	newRNA	2616733	2617040	.	-	.	Name=S1107;colour=200 150 100;locus_tag=new_2616733_2617040_-1;
gi|87201381|gb|CP000253.1|	Mader	newRNA	2617438	2617500	.	+	.	Name=S1108;colour=200 150 100;locus_tag=new_2617438_2617500_1;
gi|87201381|gb|CP000253.1|	Mader	newRNA	2617553	2617619	.	+	.	Name=S1109;colour=200 150 100;locus_tag=new_2617553_2617619_1;
gi|87201381|gb|CP000253.1|	Mader	newRNA	2619606	2619737	.	-	.	Name=S1110;colour=200 150 100;locus_tag=new_2619606_2619737_-1;
gi|87201381|gb|CP000253.1|	Mader	newRNA	2620794	2620913	.	-	.	Name=S1111;colour=200 150 100;locus_tag=new_2620794_2620913_-1;
gi|87201381|gb|CP000253.1|	Mader	newRNA	2622981	2623068	.	-	.	Name=S1112;colour=200 150 100;locus_tag=new_2622981_2623068_-1;
gi|87201381|gb|CP000253.1|	Mader	newRNA	2627185	2627282	.	-	.	Name=S1113;colour=200 150 100;locus_tag=new_2627185_2627282_-1;
gi|87201381|gb|CP000253.1|	Mader	newRNA	2627621	2627667	.	+	.	Name=S1114;colour=200 150 100;locus_tag=new_2627621_2627667_1;
gi|87201381|gb|CP000253.1|	Mader	newRNA	2628502	2628705	.	-	.	Name=S1115;colour=200 150 100;locus_tag=new_2628502_2628705_-1;
gi|87201381|gb|CP000253.1|	Mader	newRNA	2628811	2628972	.	-	.	Name=S1116;colour=200 150 100;locus_tag=new_2628811_2628972_-1;
gi|87201381|gb|CP000253.1|	Mader	newRNA	2629108	2629200	.	-	.	Name=S1117;colour=200 150 100;locus_tag=new_2629108_2629200_-1;
gi|87201381|gb|CP000253.1|	Mader	newRNA	2629933	2630036	.	-	.	Name=S1118;colour=200 150 100;locus_tag=new_2629933_2630036_-1;
gi|87201381|gb|CP000253.1|	Mader	newRNA	2631315	2631541	.	-	.	Name=S1119;colour=200 150 100;locus_tag=new_2631315_2631541_-1;
gi|87201381|gb|CP000253.1|	Mader	newRNA	2631431	2631515	.	+	.	Name=S1120;colour=200 150 100;locus_tag=new_2631431_2631515_1;
gi|87201381|gb|CP000253.1|	Mader	newRNA	2632790	2632903	.	-	.	Name=S1121;colour=200 150 100;locus_tag=new_2632790_2632903_-1;
gi|87201381|gb|CP000253.1|	Mader	newRNA	2633743	2633833	.	+	.	Name=S1122;colour=200 150 100;locus_tag=new_2633743_2633833_1;
gi|87201381|gb|CP000253.1|	Mader	newRNA	2641109	2641195	.	-	.	Name=S1123;colour=200 150 100;locus_tag=new_2641109_2641195_-1;
gi|87201381|gb|CP000253.1|	Mader	newRNA	2641157	2641273	.	+	.	Name=S1124;colour=200 150 100;locus_tag=new_2641157_2641273_1;
gi|87201381|gb|CP000253.1|	Mader	newRNA	2643723	2643798	.	-	.	Name=S1125;colour=200 150 100;locus_tag=new_2643723_2643798_-1;
gi|87201381|gb|CP000253.1|	Mader	newRNA	2644942	2645057	.	+	.	Name=S1126;colour=200 150 100;locus_tag=new_2644942_2645057_1;
gi|87201381|gb|CP000253.1|	Mader	newRNA	2647590	2647868	.	+	.	Name=S1127;colour=200 150 100;locus_tag=new_2647590_2647868_1;
gi|87201381|gb|CP000253.1|	Mader	newRNA	2650341	2650615	.	-	.	Name=S1128;colour=200 150 100;locus_tag=new_2650341_2650615_-1;
gi|87201381|gb|CP000253.1|	Mader	newRNA	2650686	2650766	.	-	.	Name=S1129;colour=200 150 100;locus_tag=new_2650686_2650766_-1;
gi|87201381|gb|CP000253.1|	Mader	newRNA	2656295	2656361	.	-	.	Name=S1130;colour=200 150 100;locus_tag=new_2656295_2656361_-1;
gi|87201381|gb|CP000253.1|	Mader	newRNA	2657237	2657369	.	-	.	Name=S1131;colour=200 150 100;locus_tag=new_2657237_2657369_-1;
gi|87201381|gb|CP000253.1|	Mader	newRNA	2659409	2659919	.	-	.	Name=S1132;colour=200 150 100;locus_tag=new_2659409_2659919_-1;
gi|87201381|gb|CP000253.1|	Mader	newRNA	2660409	2660625	.	-	.	Name=S1133;colour=200 150 100;locus_tag=new_2660409_2660625_-1;
gi|87201381|gb|CP000253.1|	Mader	newRNA	2661386	2661506	.	-	.	Name=S1134;colour=200 150 100;locus_tag=new_2661386_2661506_-1;
gi|87201381|gb|CP000253.1|	Mader	newRNA	2661807	2661992	.	-	.	Name=S1135;colour=200 150 100;locus_tag=new_2661807_2661992_-1;
gi|87201381|gb|CP000253.1|	Mader	newRNA	2663049	2663174	.	-	.	Name=S1136;colour=200 150 100;locus_tag=new_2663049_2663174_-1;
gi|87201381|gb|CP000253.1|	Mader	newRNA	2666860	2666935	.	-	.	Name=S1137;colour=200 150 100;locus_tag=new_2666860_2666935_-1;
gi|87201381|gb|CP000253.1|	Mader	newRNA	2668270	2668341	.	+	.	Name=S1138;colour=200 150 100;locus_tag=new_2668270_2668341_1;
gi|87201381|gb|CP000253.1|	Mader	newRNA	2670241	2670348	.	-	.	Name=S1139;colour=200 150 100;locus_tag=new_2670241_2670348_-1;
gi|87201381|gb|CP000253.1|	Mader	newRNA	2671240	2671336	.	-	.	Name=S1140;colour=200 150 100;locus_tag=new_2671240_2671336_-1;
gi|87201381|gb|CP000253.1|	Mader	newRNA	2673777	2673854	.	-	.	Name=S1141;colour=200 150 100;locus_tag=new_2673777_2673854_-1;
gi|87201381|gb|CP000253.1|	Mader	newRNA	2673918	2674109	.	-	.	Name=S1142;colour=200 150 100;locus_tag=new_2673918_2674109_-1;
gi|87201381|gb|CP000253.1|	Mader	newRNA	2676413	2676480	.	+	.	Name=S1143;colour=200 150 100;locus_tag=new_2676413_2676480_1;
gi|87201381|gb|CP000253.1|	Mader	newRNA	2677603	2677699	.	+	.	Name=S1144;colour=200 150 100;locus_tag=new_2677603_2677699_1;
gi|87201381|gb|CP000253.1|	Mader	newRNA	2677976	2678065	.	+	.	Name=S1145;colour=200 150 100;locus_tag=new_2677976_2678065_1;
gi|87201381|gb|CP000253.1|	Mader	newRNA	2684388	2684530	.	-	.	Name=S1146;colour=200 150 100;locus_tag=new_2684388_2684530_-1;
gi|87201381|gb|CP000253.1|	Mader	newRNA	2686069	2686217	.	-	.	Name=S1147;colour=200 150 100;locus_tag=new_2686069_2686217_-1;
gi|87201381|gb|CP000253.1|	Mader	newRNA	2687306	2687394	.	-	.	Name=S1148;colour=200 150 100;locus_tag=new_2687306_2687394_-1;
gi|87201381|gb|CP000253.1|	Mader	newRNA	2687806	2687991	.	+	.	Name=S1149;colour=200 150 100;locus_tag=new_2687806_2687991_1;
gi|87201381|gb|CP000253.1|	Mader	newRNA	2690859	2690990	.	-	.	Name=S1150;colour=200 150 100;locus_tag=new_2690859_2690990_-1;
gi|87201381|gb|CP000253.1|	Mader	newRNA	2691533	2691610	.	+	.	Name=S1151;colour=200 150 100;locus_tag=new_2691533_2691610_1;
gi|87201381|gb|CP000253.1|	Mader	newRNA	2694235	2694392	.	-	.	Name=S1152;colour=200 150 100;locus_tag=new_2694235_2694392_-1;
gi|87201381|gb|CP000253.1|	Mader	newRNA	2694394	2694568	.	-	.	Name=S1153;colour=200 150 100;locus_tag=new_2694394_2694568_-1;
gi|87201381|gb|CP000253.1|	Mader	newRNA	2696518	2696585	.	-	.	Name=S1154;colour=200 150 100;locus_tag=new_2696518_2696585_-1;
gi|87201381|gb|CP000253.1|	Mader	newRNA	2696587	2696710	.	-	.	Name=S1155;colour=200 150 100;locus_tag=new_2696587_2696710_-1;
gi|87201381|gb|CP000253.1|	Mader	newRNA	2699635	2699894	.	-	.	Name=S1156;colour=200 150 100;locus_tag=new_2699635_2699894_-1;
gi|87201381|gb|CP000253.1|	Mader	newRNA	2702202	2702293	.	+	.	Name=S1157;colour=200 150 100;locus_tag=new_2702202_2702293_1;
gi|87201381|gb|CP000253.1|	Mader	newRNA	2702303	2702388	.	-	.	Name=S1158;colour=200 150 100;locus_tag=new_2702303_2702388_-1;
gi|87201381|gb|CP000253.1|	Mader	newRNA	2704944	2705049	.	-	.	Name=S1159;colour=200 150 100;locus_tag=new_2704944_2705049_-1;
gi|87201381|gb|CP000253.1|	Mader	newRNA	2709898	2709972	.	-	.	Name=S1160;colour=200 150 100;locus_tag=new_2709898_2709972_-1;
gi|87201381|gb|CP000253.1|	Mader	newRNA	2712522	2712784	.	-	.	Name=S1161;colour=200 150 100;locus_tag=new_2712522_2712784_-1;
gi|87201381|gb|CP000253.1|	Mader	newRNA	2713684	2714013	.	-	.	Name=S1162;colour=200 150 100;locus_tag=new_2713684_2714013_-1;
gi|87201381|gb|CP000253.1|	Mader	newRNA	2714179	2714637	.	-	.	Name=S1163;colour=200 150 100;locus_tag=new_2714179_2714637_-1;
gi|87201381|gb|CP000253.1|	Mader	newRNA	2721131	2721331	.	-	.	Name=S1164;colour=200 150 100;locus_tag=new_2721131_2721331_-1;
gi|87201381|gb|CP000253.1|	Mader	newRNA	2726580	2727151	.	+	.	Name=S1165;colour=200 150 100;locus_tag=new_2726580_2727151_1;
gi|87201381|gb|CP000253.1|	Mader	newRNA	2744059	2744223	.	-	.	Name=S1166;colour=200 150 100;locus_tag=new_2744059_2744223_-1;
gi|87201381|gb|CP000253.1|	Mader	newRNA	2744141	2744268	.	+	.	Name=S1167;colour=200 150 100;locus_tag=new_2744141_2744268_1;
gi|87201381|gb|CP000253.1|	Mader	newRNA	2746249	2746394	.	-	.	Name=S1168;colour=200 150 100;locus_tag=new_2746249_2746394_-1;
gi|87201381|gb|CP000253.1|	Mader	newRNA	2746956	2747096	.	-	.	Name=S1169;colour=200 150 100;locus_tag=new_2746956_2747096_-1;
gi|87201381|gb|CP000253.1|	Mader	newRNA	2749031	2749271	.	-	.	Name=S1170;colour=200 150 100;locus_tag=new_2749031_2749271_-1;
gi|87201381|gb|CP000253.1|	Mader	newRNA	2766745	2767105	.	-	.	Name=S1171;colour=200 150 100;locus_tag=new_2766745_2767105_-1;
gi|87201381|gb|CP000253.1|	Mader	newRNA	2767982	2769561	.	-	.	Name=S1172;colour=200 150 100;locus_tag=new_2767982_2769561_-1;
gi|87201381|gb|CP000253.1|	Mader	newRNA	2774094	2774449	.	-	.	Name=S1173;colour=200 150 100;locus_tag=new_2774094_2774449_-1;
gi|87201381|gb|CP000253.1|	Mader	newRNA	2775011	2775095	.	-	.	Name=S1174;colour=200 150 100;locus_tag=new_2775011_2775095_-1;
gi|87201381|gb|CP000253.1|	Mader	newRNA	2778633	2779035	.	-	.	Name=S1175;colour=200 150 100;locus_tag=new_2778633_2779035_-1;
gi|87201381|gb|CP000253.1|	Mader	newRNA	2781079	2781294	.	-	.	Name=S1176;colour=200 150 100;locus_tag=new_2781079_2781294_-1;
gi|87201381|gb|CP000253.1|	Mader	newRNA	2781715	2781917	.	-	.	Name=S1177;colour=200 150 100;locus_tag=new_2781715_2781917_-1;
gi|87201381|gb|CP000253.1|	Mader	newRNA	2781919	2782170	.	-	.	Name=S1178;colour=200 150 100;locus_tag=new_2781919_2782170_-1;
gi|87201381|gb|CP000253.1|	Mader	newRNA	2789098	2789199	.	-	.	Name=S1179;colour=200 150 100;locus_tag=new_2789098_2789199_-1;
gi|87201381|gb|CP000253.1|	Mader	newRNA	2790527	2790643	.	-	.	Name=S1180;colour=200 150 100;locus_tag=new_2790527_2790643_-1;
gi|87201381|gb|CP000253.1|	Mader	newRNA	2795215	2795302	.	-	.	Name=S1181;colour=200 150 100;locus_tag=new_2795215_2795302_-1;
gi|87201381|gb|CP000253.1|	Mader	newRNA	2795430	2795536	.	+	.	Name=S1182;colour=200 150 100;locus_tag=new_2795430_2795536_1;
gi|87201381|gb|CP000253.1|	Mader	newRNA	2797385	2797472	.	+	.	Name=S1183;colour=200 150 100;locus_tag=new_2797385_2797472_1;
gi|87201381|gb|CP000253.1|	Mader	newRNA	2799255	2799337	.	-	.	Name=S1184;colour=200 150 100;locus_tag=new_2799255_2799337_-1;
gi|87201381|gb|CP000253.1|	Mader	newRNA	2806023	2806120	.	+	.	Name=S1185;colour=200 150 100;locus_tag=new_2806023_2806120_1;
gi|87201381|gb|CP000253.1|	Mader	newRNA	2812923	2813019	.	+	.	Name=S1186;colour=200 150 100;locus_tag=new_2812923_2813019_1;
gi|87201381|gb|CP000253.1|	Mader	newRNA	2813944	2814202	.	-	.	Name=S1187;colour=200 150 100;locus_tag=new_2813944_2814202_-1;
gi|87201381|gb|CP000253.1|	Mader	newRNA	2814599	2814665	.	-	.	Name=S1188;colour=200 150 100;locus_tag=new_2814599_2814665_-1;
gi|87201381|gb|CP000253.1|	Mader	newRNA	2818859	2819017	.	-	.	Name=S1189;colour=200 150 100;locus_tag=new_2818859_2819017_-1;
gi|87201381|gb|CP000253.1|	Mader	newRNA	2820398	2820535	.	-	.	Name=S1190;colour=200 150 100;locus_tag=new_2820398_2820535_-1;
gi|87201381|gb|CP000253.1|	Mader	newRNA	2820890	2820979	.	-	.	Name=S1191;colour=200 150 100;locus_tag=new_2820890_2820979_-1;
gi|87201381|gb|CP000253.1|	Mader	newRNA	2821148	2821347	.	-	.	Name=S1192;colour=200 150 100;locus_tag=new_2821148_2821347_-1;
gi|87201381|gb|CP000253.1|	Carroll	sRNA	12493	12725	.	+	.	ID=SAOUHSCs001; colour=255 255 0;
gi|87201381|gb|CP000253.1|	Carroll	sRNA	14268	14420	.	-	.	ID=SAOUHSCs168; colour=255 255 0;
gi|87201381|gb|CP000253.1|	Carroll	sRNA	15948	16046	.	+	.	ID=SAOUHSCs002; colour=255 255 0;
gi|87201381|gb|CP000253.1|	Carroll	sRNA	33871	34170	.	-	.	ID=SAOUHSCs202; colour=255 255 0;
gi|87201381|gb|CP000253.1|	Carroll	sRNA	42244	42407	.	-	.	ID=SAOUHSCs041; colour=255 255 0;
gi|87201381|gb|CP000253.1|	Carroll	sRNA	42526	42853	.	+	.	ID=SAOUHSCs181; colour=255 255 0;
gi|87201381|gb|CP000253.1|	Carroll	sRNA	58145	60970	.	-	.	ID=SAOUHSCs151; colour=255 255 0;
gi|87201381|gb|CP000253.1|	Carroll	sRNA	65692	65972	.	+	.	ID=SAOUHSCs152; colour=255 255 0;
gi|87201381|gb|CP000253.1|	Carroll	sRNA	66047	66159	.	+	.	ID=SAOUHSCs256; colour=255 255 0;
gi|87201381|gb|CP000253.1|	Carroll	sRNA	101246	101342	.	-	.	ID=SAOUHSCs199; colour=255 255 0;
gi|87201381|gb|CP000253.1|	Carroll	sRNA	112016	113092	.	-	.	ID=SAOUHSCs188; colour=255 255 0;
gi|87201381|gb|CP000253.1|	Carroll	sRNA	115234	115410	.	+	.	ID=SAOUHSCs257; colour=255 255 0;
gi|87201381|gb|CP000253.1|	Carroll	sRNA	115344	115545	.	-	.	ID=SAOUHSCs258; colour=255 255 0;
gi|87201381|gb|CP000253.1|	Carroll	sRNA	132477	132584	.	-	.	ID=SAOUHSCs153; colour=255 255 0;
gi|87201381|gb|CP000253.1|	Carroll	sRNA	160767	160906	.	+	.	ID=SAOUHSCs066; colour=255 255 0;
gi|87201381|gb|CP000253.1|	Carroll	sRNA	168770	168978	.	-	.	ID=SAOUHSCs057; colour=255 255 0;
gi|87201381|gb|CP000253.1|	Carroll	sRNA	173742	174126	.	-	.	ID=SAOUHSCs259; colour=255 255 0;
gi|87201381|gb|CP000253.1|	Carroll	sRNA	180198	180389	.	-	.	ID=SAOUHSCs086; colour=255 255 0;
gi|87201381|gb|CP000253.1|	Carroll	sRNA	186743	188668	.	-	.	ID=SAOUHSCs182; colour=255 255 0;
gi|87201381|gb|CP000253.1|	Carroll	sRNA	201744	201937	.	+	.	ID=SAOUHSCs054; colour=255 255 0;
gi|87201381|gb|CP000253.1|	Carroll	sRNA	213643	213943	.	+	.	ID=SAOUHSCs115; colour=255 255 0;
gi|87201381|gb|CP000253.1|	Carroll	sRNA	217847	222476	.	+	.	ID=SAOUHSCs185; colour=255 255 0;
gi|87201381|gb|CP000253.1|	Carroll	sRNA	228171	228308	.	+	.	ID=SAOUHSCs167; colour=255 255 0;
gi|87201381|gb|CP000253.1|	Carroll	sRNA	231226	231365	.	+	.	ID=SAOUHSCs203; colour=255 255 0;
gi|87201381|gb|CP000253.1|	Carroll	sRNA	238394	239581	.	-	.	ID=SAOUHSCs195; colour=255 255 0;
gi|87201381|gb|CP000253.1|	Carroll	sRNA	258577	258665	.	-	.	ID=SAOUHSCs204; colour=255 255 0;
gi|87201381|gb|CP000253.1|	Carroll	sRNA	285764	286227	.	-	.	ID=SAOUHSCs173; colour=255 255 0;
gi|87201381|gb|CP000253.1|	Carroll	sRNA	291805	291946	.	+	.	ID=SAOUHSCs260; colour=255 255 0;
gi|87201381|gb|CP000253.1|	Carroll	sRNA	298600	298693	.	-	.	ID=SAOUHSCs261; colour=255 255 0;
gi|87201381|gb|CP000253.1|	Carroll	sRNA	310798	311662	.	+	.	ID=SAOUHSCs154; colour=255 255 0;
gi|87201381|gb|CP000253.1|	Carroll	sRNA	312668	313802	.	+	.	ID=SAOUHSCs190; colour=255 255 0;
gi|87201381|gb|CP000253.1|	Carroll	sRNA	349087	356231	.	+	.	ID=SAOUHSCs172; colour=255 255 0;
gi|87201381|gb|CP000253.1|	Carroll	sRNA	356281	356383	.	-	.	ID=SAOUHSCs042; colour=255 255 0;
gi|87201381|gb|CP000253.1|	Carroll	sRNA	356384	356643	.	-	.	ID=SAOUHSCs003; colour=255 255 0;
gi|87201381|gb|CP000253.1|	Carroll	sRNA	359909	360014	.	-	.	ID=SAOUHSCs161; colour=255 255 0;
gi|87201381|gb|CP000253.1|	Carroll	sRNA	361904	361999	.	-	.	ID=SAOUHSCs073; colour=255 255 0;
gi|87201381|gb|CP000253.1|	Carroll	sRNA	367121	367211	.	-	.	ID=SAOUHSCs205; colour=255 255 0;
gi|87201381|gb|CP000253.1|	Carroll	sRNA	374626	374785	.	+	.	ID=SAOUHSCs206; colour=255 255 0;
gi|87201381|gb|CP000253.1|	Carroll	sRNA	377996	378099	.	+	.	ID=SAOUHSCs004; colour=255 255 0;
gi|87201381|gb|CP000253.1|	Carroll	sRNA	384158	384255	.	-	.	ID=SAOUHSCs068; colour=255 255 0;
gi|87201381|gb|CP000253.1|	Carroll	sRNA	385796	385841	.	+	.	ID=SAOUHSCs207; colour=255 255 0;
gi|87201381|gb|CP000253.1|	Carroll	sRNA	386298	386353	.	+	.	ID=SAOUHSCs103; colour=255 255 0;
gi|87201381|gb|CP000253.1|	Carroll	sRNA	392666	392735	.	-	.	ID=SAOUHSCs208; colour=255 255 0;
gi|87201381|gb|CP000253.1|	Carroll	sRNA	398098	398287	.	-	.	ID=SAOUHSCs209; colour=255 255 0;
gi|87201381|gb|CP000253.1|	Carroll	sRNA	399141	399202	.	+	.	ID=SAOUHSCs262; colour=255 255 0;
gi|87201381|gb|CP000253.1|	Carroll	sRNA	403173	404693	.	-	.	ID=SAOUHSCs178; colour=255 255 0;
gi|87201381|gb|CP000253.1|	Carroll	sRNA	413222	413426	.	+	.	ID=SAOUHSCs087; colour=255 255 0;
gi|87201381|gb|CP000253.1|	Carroll	sRNA	416283	418757	.	-	.	ID=SAOUHSCs155; colour=255 255 0;
gi|87201381|gb|CP000253.1|	Carroll	sRNA	420872	420955	.	+	.	ID=SAOUHSCs263; colour=255 255 0;
gi|87201381|gb|CP000253.1|	Carroll	sRNA	428595	428736	.	+	.	ID=SAOUHSCs197; colour=255 255 0;
gi|87201381|gb|CP000253.1|	Carroll	sRNA	444207	444309	.	+	.	ID=SAOUHSCs005; colour=255 255 0;
gi|87201381|gb|CP000253.1|	Carroll	sRNA	454086	454128	.	+	.	ID=SAOUHSCs088; colour=255 255 0;
gi|87201381|gb|CP000253.1|	Carroll	sRNA	454345	454382	.	+	.	ID=SAOUHSCs210; colour=255 255 0;
gi|87201381|gb|CP000253.1|	Carroll	sRNA	498266	498442	.	-	.	ID=SAOUHSCs211; colour=255 255 0;
gi|87201381|gb|CP000253.1|	Carroll	sRNA	511393	512634	.	-	.	ID=SAOUHSCs212; colour=255 255 0;
gi|87201381|gb|CP000253.1|	Carroll	sRNA	512703	512992	.	+	.	ID=SAOUHSCs142; colour=255 255 0;
gi|87201381|gb|CP000253.1|	Carroll	sRNA	520069	520177	.	+	.	ID=SAOUHSCs130; colour=255 255 0;
gi|87201381|gb|CP000253.1|	Carroll	sRNA	522001	522120	.	+	.	ID=SAOUHSCs139; colour=255 255 0;
gi|87201381|gb|CP000253.1|	Carroll	sRNA	525807	525899	.	+	.	ID=SAOUHSCs123; colour=255 255 0;
gi|87201381|gb|CP000253.1|	Carroll	sRNA	530907	532666	.	-	.	ID=SAOUHSCs213; colour=255 255 0;
gi|87201381|gb|CP000253.1|	Carroll	sRNA	565653	565901	.	-	.	ID=SAOUHSCs076; colour=255 255 0;
gi|87201381|gb|CP000253.1|	Carroll	sRNA	569196	569588	.	-	.	ID=SAOUHSCs137; colour=255 255 0;
gi|87201381|gb|CP000253.1|	Carroll	sRNA	569562	569986	.	+	.	ID=SAOUHSCs189; colour=255 255 0;
gi|87201381|gb|CP000253.1|	Carroll	sRNA	575844	575983	.	+	.	ID=SAOUHSCs048; colour=255 255 0;
gi|87201381|gb|CP000253.1|	Carroll	sRNA	576006	576126	.	+	.	ID=SAOUHSCs164; colour=255 255 0;
gi|87201381|gb|CP000253.1|	Carroll	sRNA	611672	611798	.	-	.	ID=SAOUHSCs146; colour=255 255 0;
gi|87201381|gb|CP000253.1|	Carroll	sRNA	611820	612035	.	-	.	ID=SAOUHSCs089; colour=255 255 0;
gi|87201381|gb|CP000253.1|	Carroll	sRNA	623343	624476	.	-	.	ID=SAOUHSCs050; colour=255 255 0;
gi|87201381|gb|CP000253.1|	Carroll	sRNA	624437	624727	.	+	.	ID=SAOUHSCs109; colour=255 255 0;
gi|87201381|gb|CP000253.1|	Carroll	sRNA	628923	629587	.	-	.	ID=SAOUHSCs194; colour=255 255 0;
gi|87201381|gb|CP000253.1|	Carroll	sRNA	639711	639887	.	-	.	ID=SAOUHSCs051; colour=255 255 0;
gi|87201381|gb|CP000253.1|	Carroll	sRNA	646975	647233	.	+	.	ID=SAOUHSCs214; colour=255 255 0;
gi|87201381|gb|CP000253.1|	Carroll	sRNA	656846	657304	.	+	.	ID=SAOUHSCs215; colour=255 255 0;
gi|87201381|gb|CP000253.1|	Carroll	sRNA	659280	660379	.	+	.	ID=SAOUHSCs156; colour=255 255 0;
gi|87201381|gb|CP000253.1|	Carroll	sRNA	705007	705176	.	-	.	ID=SAOUHSCs043; colour=255 255 0;
gi|87201381|gb|CP000253.1|	Carroll	sRNA	707753	707832	.	-	.	ID=SAOUHSCs069; colour=255 255 0;
gi|87201381|gb|CP000253.1|	Carroll	sRNA	720155	720224	.	-	.	ID=SAOUHSCs124; colour=255 255 0;
gi|87201381|gb|CP000253.1|	Carroll	sRNA	720155	720224	.	+	.	ID=SAOUHSCs135; colour=255 255 0;
gi|87201381|gb|CP000253.1|	Carroll	sRNA	721254	721326	.	-	.	ID=SAOUHSCs216; colour=255 255 0;
gi|87201381|gb|CP000253.1|	Carroll	sRNA	722563	722626	.	+	.	ID=SAOUHSCs217; colour=255 255 0;
gi|87201381|gb|CP000253.1|	Carroll	sRNA	726284	726639	.	+	.	ID=SAOUHSCs141; colour=255 255 0;
gi|87201381|gb|CP000253.1|	Carroll	sRNA	730511	730573	.	-	.	ID=SAOUHSCs218; colour=255 255 0;
gi|87201381|gb|CP000253.1|	Carroll	sRNA	734879	735472	.	-	.	ID=SAOUHSCs219; colour=255 255 0;
gi|87201381|gb|CP000253.1|	Carroll	sRNA	768064	768530	.	+	.	ID=SAOUHSCs264; colour=255 255 0;
gi|87201381|gb|CP000253.1|	Carroll	sRNA	773163	774154	.	+	.	ID=SAOUHSCs169; colour=255 255 0;
gi|87201381|gb|CP000253.1|	Carroll	sRNA	774294	774417	.	+	.	ID=SAOUHSCs055; colour=255 255 0;
gi|87201381|gb|CP000253.1|	Carroll	sRNA	783405	783513	.	+	.	ID=SAOUHSCs125; colour=255 255 0;
gi|87201381|gb|CP000253.1|	Carroll	sRNA	788298	788656	.	+	.	ID=SAOUHSCs006; colour=255 255 0;
gi|87201381|gb|CP000253.1|	Carroll	sRNA	801489	801578	.	-	.	ID=SAOUHSCs077; colour=255 255 0;
gi|87201381|gb|CP000253.1|	Carroll	sRNA	802712	803139	.	+	.	ID=SAOUHSCs193; colour=255 255 0;
gi|87201381|gb|CP000253.1|	Carroll	sRNA	803399	803689	.	-	.	ID=SAOUHSCs220; colour=255 255 0;
gi|87201381|gb|CP000253.1|	Carroll	sRNA	803902	804200	.	-	.	ID=SAOUHSCs162; colour=255 255 0;
gi|87201381|gb|CP000253.1|	Carroll	sRNA	803904	804553	.	+	.	ID=SAOUHSCs196; colour=255 255 0;
gi|87201381|gb|CP000253.1|	Carroll	sRNA	812928	813031	.	+	.	ID=SAOUHSCs007; colour=255 255 0;
gi|87201381|gb|CP000253.1|	Carroll	sRNA	816426	817242	.	+	.	ID=SAOUHSCs265; colour=255 255 0;
gi|87201381|gb|CP000253.1|	Carroll	sRNA	817305	817615	.	+	.	ID=SAOUHSCs126; colour=255 255 0;
gi|87201381|gb|CP000253.1|	Carroll	sRNA	831109	831227	.	-	.	ID=SAOUHSCs266; colour=255 255 0;
gi|87201381|gb|CP000253.1|	Carroll	sRNA	893422	893833	.	-	.	ID=SAOUHSCs267; colour=255 255 0;
gi|87201381|gb|CP000253.1|	Carroll	sRNA	911271	911431	.	+	.	ID=SAOUHSCs052; colour=255 255 0;
gi|87201381|gb|CP000253.1|	Carroll	sRNA	911432	911482	.	+	.	ID=SAOUHSCs053; colour=255 255 0;
gi|87201381|gb|CP000253.1|	Carroll	sRNA	923020	923841	.	-	.	ID=SAOUHSCs222; colour=255 255 0;
gi|87201381|gb|CP000253.1|	Carroll	sRNA	925352	925601	.	-	.	ID=SAOUHSCs223; colour=255 255 0;
gi|87201381|gb|CP000253.1|	Carroll	sRNA	931870	932036	.	+	.	ID=SAOUHSCs074; colour=255 255 0;
gi|87201381|gb|CP000253.1|	Carroll	sRNA	942176	942416	.	+	.	ID=SAOUHSCs040; colour=255 255 0;
gi|87201381|gb|CP000253.1|	Carroll	sRNA	942359	942474	.	-	.	ID=SAOUHSCs037; colour=255 255 0;
gi|87201381|gb|CP000253.1|	Carroll	sRNA	942433	942801	.	+	.	ID=SAOUHSCs113; colour=255 255 0;
gi|87201381|gb|CP000253.1|	Carroll	sRNA	942728	942842	.	-	.	ID=SAOUHSCs058; colour=255 255 0;
gi|87201381|gb|CP000253.1|	Carroll	sRNA	943109	943329	.	-	.	ID=SAOUHSCs224; colour=255 255 0;
gi|87201381|gb|CP000253.1|	Carroll	sRNA	949995	950567	.	-	.	ID=SAOUHSCs192; colour=255 255 0;
gi|87201381|gb|CP000253.1|	Carroll	sRNA	950581	950789	.	-	.	ID=SAOUHSCs078; colour=255 255 0;
gi|87201381|gb|CP000253.1|	Carroll	sRNA	967582	967755	.	+	.	ID=SAOUHSCs225; colour=255 255 0;
gi|87201381|gb|CP000253.1|	Carroll	sRNA	990320	990671	.	-	.	ID=SAOUHSCs226; colour=255 255 0;
gi|87201381|gb|CP000253.1|	Carroll	sRNA	993687	993787	.	-	.	ID=SAOUHSCs008; colour=255 255 0;
gi|87201381|gb|CP000253.1|	Carroll	sRNA	994167	994359	.	-	.	ID=SAOUHSCs268; colour=255 255 0;
gi|87201381|gb|CP000253.1|	Carroll	sRNA	995233	995360	.	-	.	ID=SAOUHSCs067; colour=255 255 0;
gi|87201381|gb|CP000253.1|	Carroll	sRNA	1000177	1000269	.	-	.	ID=SAOUHSCs269; colour=255 255 0;
gi|87201381|gb|CP000253.1|	Carroll	sRNA	1003946	1004249	.	+	.	ID=SAOUHSCs134; colour=255 255 0;
gi|87201381|gb|CP000253.1|	Carroll	sRNA	1004238	1004431	.	-	.	ID=SAOUHSCs131; colour=255 255 0;
gi|87201381|gb|CP000253.1|	Carroll	sRNA	1026728	1026859	.	+	.	ID=SAOUHSCs079; colour=255 255 0;
gi|87201381|gb|CP000253.1|	Carroll	sRNA	1039960	1041187	.	+	.	ID=SAOUHSCs187; colour=255 255 0;
gi|87201381|gb|CP000253.1|	Carroll	sRNA	1051600	1051823	.	+	.	ID=SAOUHSCs009; colour=255 255 0;
gi|87201381|gb|CP000253.1|	Carroll	sRNA	1070943	1071206	.	+	.	ID=SAOUHSCs090; colour=255 255 0;
gi|87201381|gb|CP000253.1|	Carroll	sRNA	1074294	1074769	.	-	.	ID=SAOUHSCs270; colour=255 255 0;
gi|87201381|gb|CP000253.1|	Carroll	sRNA	1074873	1076047	.	-	.	ID=SAOUHSCs271; colour=255 255 0;
gi|87201381|gb|CP000253.1|	Carroll	sRNA	1077372	1077692	.	-	.	ID=SAOUHSCs227; colour=255 255 0;
gi|87201381|gb|CP000253.1|	Carroll	sRNA	1077719	1077890	.	+	.	ID=SAOUHSCs228; colour=255 255 0;
gi|87201381|gb|CP000253.1|	Carroll	sRNA	1078442	1078640	.	-	.	ID=SAOUHSCs229; colour=255 255 0;
gi|87201381|gb|CP000253.1|	Carroll	sRNA	1083776	1085473	.	-	.	ID=SAOUHSCs179; colour=255 255 0;
gi|87201381|gb|CP000253.1|	Carroll	sRNA	1085529	1085910	.	+	.	ID=SAOUHSCs272; colour=255 255 0;
gi|87201381|gb|CP000253.1|	Carroll	sRNA	1085894	1086109	.	+	.	ID=SAOUHSCs091; colour=255 255 0;
gi|87201381|gb|CP000253.1|	Carroll	sRNA	1086117	1087596	.	+	.	ID=SAOUHSCs127; colour=255 255 0;
gi|87201381|gb|CP000253.1|	Carroll	sRNA	1106922	1107116	.	+	.	ID=SAOUHSCs010; colour=255 255 0;
gi|87201381|gb|CP000253.1|	Carroll	sRNA	1111309	1111570	.	+	.	ID=SAOUHSCs200; colour=255 255 0;
gi|87201381|gb|CP000253.1|	Carroll	sRNA	1123791	1123976	.	-	.	ID=SAOUHSCs150; colour=255 255 0;
gi|87201381|gb|CP000253.1|	Carroll	sRNA	1133026	1133117	.	-	.	ID=SAOUHSCs163; colour=255 255 0;
gi|87201381|gb|CP000253.1|	Carroll	sRNA	1161459	1161529	.	+	.	ID=SAOUHSCs061; colour=255 255 0;
gi|87201381|gb|CP000253.1|	Carroll	sRNA	1176575	1176599	.	+	.	ID=SAOUHSCs273; colour=255 255 0;
gi|87201381|gb|CP000253.1|	Carroll	sRNA	1201338	1201446	.	+	.	ID=SAOUHSCs132; colour=255 255 0;
gi|87201381|gb|CP000253.1|	Carroll	sRNA	1217332	1217401	.	+	.	ID=SAOUHSCs166; colour=255 255 0;
gi|87201381|gb|CP000253.1|	Carroll	sRNA	1219093	1219219	.	+	.	ID=SAOUHSCs062; colour=255 255 0;
gi|87201381|gb|CP000253.1|	Carroll	sRNA	1244974	1245019	.	+	.	ID=SAOUHSCs092; colour=255 255 0;
gi|87201381|gb|CP000253.1|	Carroll	sRNA	1247821	1247917	.	+	.	ID=SAOUHSCs093; colour=255 255 0;
gi|87201381|gb|CP000253.1|	Carroll	sRNA	1248033	1248133	.	-	.	ID=SAOUHSCs094; colour=255 255 0;
gi|87201381|gb|CP000253.1|	Carroll	sRNA	1252255	1252412	.	+	.	ID=SAOUHSCs165; colour=255 255 0;
gi|87201381|gb|CP000253.1|	Carroll	sRNA	1255734	1257663	.	-	.	ID=SAOUHSCs198; colour=255 255 0;
gi|87201381|gb|CP000253.1|	Carroll	sRNA	1274711	1274820	.	+	.	ID=SAOUHSCs108; colour=255 255 0;
gi|87201381|gb|CP000253.1|	Carroll	sRNA	1291017	1291288	.	-	.	ID=SAOUHSCs116; colour=255 255 0;
gi|87201381|gb|CP000253.1|	Carroll	sRNA	1310015	1310209	.	+	.	ID=SAOUHSCs011; colour=255 255 0;
gi|87201381|gb|CP000253.1|	Carroll	sRNA	1310216	1310420	.	+	.	ID=SAOUHSCs012; colour=255 255 0;
gi|87201381|gb|CP000253.1|	Carroll	sRNA	1310396	1313456	.	-	.	ID=SAOUHSCs177; colour=255 255 0;
gi|87201381|gb|CP000253.1|	Carroll	sRNA	1332616	1333073	.	-	.	ID=SAOUHSCs140; colour=255 255 0;
gi|87201381|gb|CP000253.1|	Carroll	sRNA	1336571	1336746	.	+	.	ID=SAOUHSCs013; colour=255 255 0;
gi|87201381|gb|CP000253.1|	Carroll	sRNA	1349540	1349777	.	+	.	ID=SAOUHSCs274; colour=255 255 0;
gi|87201381|gb|CP000253.1|	Carroll	sRNA	1362885	1363065	.	+	.	ID=SAOUHSCs275; colour=255 255 0;
gi|87201381|gb|CP000253.1|	Carroll	sRNA	1376091	1404698	.	+	.	ID=SAOUHSCs170; colour=255 255 0;
gi|87201381|gb|CP000253.1|	Carroll	sRNA	1418688	1419035	.	-	.	ID=SAOUHSCs014; colour=255 255 0;
gi|87201381|gb|CP000253.1|	Carroll	sRNA	1445639	1445786	.	+	.	ID=SAOUHSCs065; colour=255 255 0;
gi|87201381|gb|CP000253.1|	Carroll	sRNA	1457434	1457617	.	+	.	ID=SAOUHSCs230; colour=255 255 0;
gi|87201381|gb|CP000253.1|	Carroll	sRNA	1458692	1458826	.	-	.	ID=SAOUHSCs015; colour=255 255 0;
gi|87201381|gb|CP000253.1|	Carroll	sRNA	1464050	1464212	.	-	.	ID=SAOUHSCs034; colour=255 255 0;
gi|87201381|gb|CP000253.1|	Carroll	sRNA	1520107	1521280	.	+	.	ID=SAOUHSCs183; colour=255 255 0;
gi|87201381|gb|CP000253.1|	Carroll	sRNA	1525010	1525076	.	-	.	ID=SAOUHSCs095; colour=255 255 0;
gi|87201381|gb|CP000253.1|	Carroll	sRNA	1532720	1532855	.	+	.	ID=SAOUHSCs104; colour=255 255 0;
gi|87201381|gb|CP000253.1|	Carroll	sRNA	1555926	1556158	.	-	.	ID=SAOUHSCs117; colour=255 255 0;
gi|87201381|gb|CP000253.1|	Carroll	sRNA	1579258	1579409	.	+	.	ID=SAOUHSCs044; colour=255 255 0;
gi|87201381|gb|CP000253.1|	Carroll	sRNA	1619103	1619178	.	-	.	ID=SAOUHSCs276; colour=255 255 0;
gi|87201381|gb|CP000253.1|	Carroll	sRNA	1627992	1628190	.	-	.	ID=SAOUHSCs016; colour=255 255 0;
gi|87201381|gb|CP000253.1|	Carroll	sRNA	1639003	1639243	.	-	.	ID=SAOUHSCs026; colour=255 255 0;
gi|87201381|gb|CP000253.1|	Carroll	sRNA	1642449	1642777	.	-	.	ID=SAOUHSCs143; colour=255 255 0;
gi|87201381|gb|CP000253.1|	Carroll	sRNA	1658280	1658517	.	-	.	ID=SAOUHSCs231; colour=255 255 0;
gi|87201381|gb|CP000253.1|	Carroll	sRNA	1659511	1659668	.	-	.	ID=SAOUHSCs136; colour=255 255 0;
gi|87201381|gb|CP000253.1|	Carroll	sRNA	1661192	1661431	.	-	.	ID=SAOUHSCs232; colour=255 255 0;
gi|87201381|gb|CP000253.1|	Carroll	sRNA	1662033	1662291	.	+	.	ID=SAOUHSCs233; colour=255 255 0;
gi|87201381|gb|CP000253.1|	Carroll	sRNA	1668307	1668670	.	-	.	ID=SAOUHSCs118; colour=255 255 0;
gi|87201381|gb|CP000253.1|	Carroll	sRNA	1683658	1683825	.	-	.	ID=SAOUHSCs234; colour=255 255 0;
gi|87201381|gb|CP000253.1|	Carroll	sRNA	1685475	1685650	.	-	.	ID=SAOUHSCs017; colour=255 255 0;
gi|87201381|gb|CP000253.1|	Carroll	sRNA	1687825	1688052	.	-	.	ID=SAOUHSCs018; colour=255 255 0;
gi|87201381|gb|CP000253.1|	Carroll	sRNA	1707632	1707819	.	-	.	ID=SAOUHSCs110; colour=255 255 0;
gi|87201381|gb|CP000253.1|	Carroll	sRNA	1734315	1734535	.	+	.	ID=SAOUHSCs119; colour=255 255 0;
gi|87201381|gb|CP000253.1|	Carroll	sRNA	1745991	1746210	.	-	.	ID=SAOUHSCs019; colour=255 255 0;
gi|87201381|gb|CP000253.1|	Carroll	sRNA	1750160	1750216	.	+	.	ID=SAOUHSCs049; colour=255 255 0;
gi|87201381|gb|CP000253.1|	Carroll	sRNA	1771670	1771728	.	+	.	ID=SAOUHSCs070; colour=255 255 0;
gi|87201381|gb|CP000253.1|	Carroll	sRNA	1791265	1791464	.	-	.	ID=SAOUHSCs045; colour=255 255 0;
gi|87201381|gb|CP000253.1|	Carroll	sRNA	1802089	1802224	.	-	.	ID=SAOUHSCs020; colour=255 255 0;
gi|87201381|gb|CP000253.1|	Carroll	sRNA	1809879	1810855	.	-	.	ID=SAOUHSCs235; colour=255 255 0;
gi|87201381|gb|CP000253.1|	Carroll	sRNA	1813566	1813866	.	+	.	ID=SAOUHSCs201; colour=255 255 0;
gi|87201381|gb|CP000253.1|	Carroll	sRNA	1818869	1818979	.	-	.	ID=SAOUHSCs021; colour=255 255 0;
gi|87201381|gb|CP000253.1|	Carroll	sRNA	1821345	1821444	.	+	.	ID=SAOUHSCs221; colour=255 255 0;
gi|87201381|gb|CP000253.1|	Carroll	sRNA	1832759	1832966	.	+	.	ID=SAOUHSCs027; colour=255 255 0;
gi|87201381|gb|CP000253.1|	Carroll	sRNA	1832932	1832991	.	-	.	ID=SAOUHSCs105; colour=255 255 0;
gi|87201381|gb|CP000253.1|	Carroll	sRNA	1849008	1849117	.	-	.	ID=SAOUHSCs030; colour=255 255 0;
gi|87201381|gb|CP000253.1|	Carroll	sRNA	1858652	1858782	.	-	.	ID=SAOUHSCs277; colour=255 255 0;
gi|87201381|gb|CP000253.1|	Carroll	sRNA	1861429	1861607	.	-	.	ID=SAOUHSCs031; colour=255 255 0;
gi|87201381|gb|CP000253.1|	Carroll	sRNA	1863742	1863897	.	-	.	ID=SAOUHSCs236; colour=255 255 0;
gi|87201381|gb|CP000253.1|	Carroll	sRNA	1884451	1886535	.	+	.	ID=SAOUHSCs186; colour=255 255 0;
gi|87201381|gb|CP000253.1|	Carroll	sRNA	1897264	1897320	.	-	.	ID=SAOUHSCs071; colour=255 255 0;
gi|87201381|gb|CP000253.1|	Carroll	sRNA	1976865	1977032	.	+	.	ID=SAOUHSCs046; colour=255 255 0;
gi|87201381|gb|CP000253.1|	Carroll	sRNA	1988199	1988244	.	+	.	ID=SAOUHSCs096; colour=255 255 0;
gi|87201381|gb|CP000253.1|	Carroll	sRNA	2027313	2027364	.	+	.	ID=SAOUHSCs097; colour=255 255 0;
gi|87201381|gb|CP000253.1|	Carroll	sRNA	2027359	2027591	.	-	.	ID=SAOUHSCs148; colour=255 255 0;
gi|87201381|gb|CP000253.1|	Carroll	sRNA	2033612	2033763	.	-	.	ID=SAOUHSCs032; colour=255 255 0;
gi|87201381|gb|CP000253.1|	Carroll	sRNA	2035218	2035383	.	-	.	ID=SAOUHSCs033; colour=255 255 0;
gi|87201381|gb|CP000253.1|	Carroll	sRNA	2037459	2037600	.	+	.	ID=SAOUHSCs035; colour=255 255 0;
gi|87201381|gb|CP000253.1|	Carroll	sRNA	2037466	2037774	.	-	.	ID=SAOUHSCs038; colour=255 255 0;
gi|87201381|gb|CP000253.1|	Carroll	sRNA	2083494	2083950	.	-	.	ID=SAOUHSCs237; colour=255 255 0;
gi|87201381|gb|CP000253.1|	Carroll	sRNA	2093158	2093646	.	-	.	ID=SAOUHSCs022; colour=255 255 0;
gi|87201381|gb|CP000253.1|	Carroll	sRNA	2100934	2101016	.	+	.	ID=SAOUHSCs157; colour=255 255 0;
gi|87201381|gb|CP000253.1|	Carroll	sRNA	2111499	2111722	.	+	.	ID=SAOUHSCs149; colour=255 255 0;
gi|87201381|gb|CP000253.1|	Carroll	sRNA	2158136	2158168	.	+	.	ID=SAOUHSCs098; colour=255 255 0;
gi|87201381|gb|CP000253.1|	Carroll	sRNA	2162316	2162418	.	-	.	ID=SAOUHSCs023; colour=255 255 0;
gi|87201381|gb|CP000253.1|	Carroll	sRNA	2182811	2182974	.	-	.	ID=SAOUHSCs129; colour=255 255 0;
gi|87201381|gb|CP000253.1|	Carroll	sRNA	2191805	2192003	.	+	.	ID=SAOUHSCs238; colour=255 255 0;
gi|87201381|gb|CP000253.1|	Carroll	sRNA	2191886	2191957	.	-	.	ID=SAOUHSCs278; colour=255 255 0;
gi|87201381|gb|CP000253.1|	Carroll	sRNA	2193606	2193871	.	-	.	ID=SAOUHSCs239; colour=255 255 0;
gi|87201381|gb|CP000253.1|	Carroll	sRNA	2198940	2199284	.	-	.	ID=SAOUHSCs111; colour=255 255 0;
gi|87201381|gb|CP000253.1|	Carroll	sRNA	2204195	2204338	.	+	.	ID=SAOUHSCs240; colour=255 255 0;
gi|87201381|gb|CP000253.1|	Carroll	sRNA	2205953	2206206	.	-	.	ID=SAOUHSCs241; colour=255 255 0;
gi|87201381|gb|CP000253.1|	Carroll	sRNA	2211950	2212114	.	+	.	ID=SAOUHSCs036; colour=255 255 0;
gi|87201381|gb|CP000253.1|	Carroll	sRNA	2212094	2212273	.	-	.	ID=SAOUHSCs039; colour=255 255 0;
gi|87201381|gb|CP000253.1|	Carroll	sRNA	2214716	2214878	.	+	.	ID=SAOUHSCs242; colour=255 255 0;
gi|87201381|gb|CP000253.1|	Carroll	sRNA	2219068	2219284	.	-	.	ID=SAOUHSCs024; colour=255 255 0;
gi|87201381|gb|CP000253.1|	Carroll	sRNA	2237219	2237275	.	-	.	ID=SAOUHSCs072; colour=255 255 0;
gi|87201381|gb|CP000253.1|	Carroll	sRNA	2261977	2264081	.	-	.	ID=SAOUHSCs171; colour=255 255 0;
gi|87201381|gb|CP000253.1|	Carroll	sRNA	2284707	2284857	.	+	.	ID=SAOUHSCs279; colour=255 255 0;
gi|87201381|gb|CP000253.1|	Carroll	sRNA	2293643	2293863	.	-	.	ID=SAOUHSCs083; colour=255 255 0;
gi|87201381|gb|CP000253.1|	Carroll	sRNA	2300241	2300383	.	-	.	ID=SAOUHSCs128; colour=255 255 0;
gi|87201381|gb|CP000253.1|	Carroll	sRNA	2302994	2303058	.	+	.	ID=SAOUHSCs064; colour=255 255 0;
gi|87201381|gb|CP000253.1|	Carroll	sRNA	2304035	2304213	.	-	.	ID=SAOUHSCs063; colour=255 255 0;
gi|87201381|gb|CP000253.1|	Carroll	sRNA	2318187	2318324	.	-	.	ID=SAOUHSCs120; colour=255 255 0;
gi|87201381|gb|CP000253.1|	Carroll	sRNA	2326402	2326646	.	+	.	ID=SAOUHSCs121; colour=255 255 0;
gi|87201381|gb|CP000253.1|	Carroll	sRNA	2332069	2333175	.	+	.	ID=SAOUHSCs243; colour=255 255 0;
gi|87201381|gb|CP000253.1|	Carroll	sRNA	2334929	2334989	.	-	.	ID=SAOUHSCs138; colour=255 255 0;
gi|87201381|gb|CP000253.1|	Carroll	sRNA	2357363	2357447	.	-	.	ID=SAOUHSCs280; colour=255 255 0;
gi|87201381|gb|CP000253.1|	Carroll	sRNA	2361916	2362866	.	-	.	ID=SAOUHSCs160; colour=255 255 0;
gi|87201381|gb|CP000253.1|	Carroll	sRNA	2362909	2363208	.	-	.	ID=SAOUHSCs144; colour=255 255 0;
gi|87201381|gb|CP000253.1|	Carroll	sRNA	2377319	2377462	.	-	.	ID=SAOUHSCs047; colour=255 255 0;
gi|87201381|gb|CP000253.1|	Carroll	sRNA	2386691	2388418	.	+	.	ID=SAOUHSCs244; colour=255 255 0;
gi|87201381|gb|CP000253.1|	Carroll	sRNA	2390271	2391513	.	+	.	ID=SAOUHSCs245; colour=255 255 0;
gi|87201381|gb|CP000253.1|	Carroll	sRNA	2391572	2391667	.	-	.	ID=SAOUHSCs025; colour=255 255 0;
gi|87201381|gb|CP000253.1|	Carroll	sRNA	2424038	2425066	.	-	.	ID=SAOUHSCs246; colour=255 255 0;
gi|87201381|gb|CP000253.1|	Carroll	sRNA	2427953	2430075	.	-	.	ID=SAOUHSCs180; colour=255 255 0;
gi|87201381|gb|CP000253.1|	Carroll	sRNA	2437345	2437530	.	-	.	ID=SAOUHSCs145; colour=255 255 0;
gi|87201381|gb|CP000253.1|	Carroll	sRNA	2446921	2448137	.	-	.	ID=SAOUHSCs084; colour=255 255 0;
gi|87201381|gb|CP000253.1|	Carroll	sRNA	2475236	2475272	.	+	.	ID=SAOUHSCs099; colour=255 255 0;
gi|87201381|gb|CP000253.1|	Carroll	sRNA	2480749	2480995	.	+	.	ID=SAOUHSCs158; colour=255 255 0;
gi|87201381|gb|CP000253.1|	Carroll	sRNA	2484669	2484732	.	+	.	ID=SAOUHSCs100; colour=255 255 0;
gi|87201381|gb|CP000253.1|	Carroll	sRNA	2486704	2487073	.	+	.	ID=SAOUHSCs247; colour=255 255 0;
gi|87201381|gb|CP000253.1|	Carroll	sRNA	2498328	2498405	.	+	.	ID=SAOUHSCs056; colour=255 255 0;
gi|87201381|gb|CP000253.1|	Carroll	sRNA	2502538	2502592	.	+	.	ID=SAOUHSCs112; colour=255 255 0;
gi|87201381|gb|CP000253.1|	Carroll	sRNA	2502541	2502770	.	-	.	ID=SAOUHSCs028; colour=255 255 0;
gi|87201381|gb|CP000253.1|	Carroll	sRNA	2527441	2527608	.	+	.	ID=SAOUHSCs114; colour=255 255 0;
gi|87201381|gb|CP000253.1|	Carroll	sRNA	2538136	2538235	.	+	.	ID=SAOUHSCs281; colour=255 255 0;
gi|87201381|gb|CP000253.1|	Carroll	sRNA	2555151	2555698	.	+	.	ID=SAOUHSCs282; colour=255 255 0;
gi|87201381|gb|CP000253.1|	Carroll	sRNA	2555224	2555749	.	-	.	ID=SAOUHSCs283; colour=255 255 0;
gi|87201381|gb|CP000253.1|	Carroll	sRNA	2555742	2555932	.	-	.	ID=SAOUHSCs080; colour=255 255 0;
gi|87201381|gb|CP000253.1|	Carroll	sRNA	2556335	2556409	.	+	.	ID=SAOUHSCs060; colour=255 255 0;
gi|87201381|gb|CP000253.1|	Carroll	sRNA	2561767	2561825	.	-	.	ID=SAOUHSCs101; colour=255 255 0;
gi|87201381|gb|CP000253.1|	Carroll	sRNA	2567390	2567726	.	+	.	ID=SAOUHSCs284; colour=255 255 0;
gi|87201381|gb|CP000253.1|	Carroll	sRNA	2576694	2576795	.	+	.	ID=SAOUHSCs107; colour=255 255 0;
gi|87201381|gb|CP000253.1|	Carroll	sRNA	2601820	2602050	.	+	.	ID=SAOUHSCs029; colour=255 255 0;
gi|87201381|gb|CP000253.1|	Carroll	sRNA	2601990	2602054	.	-	.	ID=SAOUHSCs106; colour=255 255 0;
gi|87201381|gb|CP000253.1|	Carroll	sRNA	2613264	2613992	.	+	.	ID=SAOUHSCs249; colour=255 255 0;
gi|87201381|gb|CP000253.1|	Carroll	sRNA	2613494	2613583	.	-	.	ID=SAOUHSCs285; colour=255 255 0;
gi|87201381|gb|CP000253.1|	Carroll	sRNA	2613716	2613822	.	-	.	ID=SAOUHSCs248; colour=255 255 0;
gi|87201381|gb|CP000253.1|	Carroll	sRNA	2623018	2623111	.	-	.	ID=SAOUHSCs081; colour=255 255 0;
gi|87201381|gb|CP000253.1|	Carroll	sRNA	2627630	2627682	.	+	.	ID=SAOUHSCs075; colour=255 255 0;
gi|87201381|gb|CP000253.1|	Carroll	sRNA	2629588	2629887	.	+	.	ID=SAOUHSCs250; colour=255 255 0;
gi|87201381|gb|CP000253.1|	Carroll	sRNA	2644943	2645069	.	+	.	ID=SAOUHSCs082; colour=255 255 0;
gi|87201381|gb|CP000253.1|	Carroll	sRNA	2648183	2648708	.	+	.	ID=SAOUHSCs184; colour=255 255 0;
gi|87201381|gb|CP000253.1|	Carroll	sRNA	2662148	2663106	.	+	.	ID=SAOUHSCs191; colour=255 255 0;
gi|87201381|gb|CP000253.1|	Carroll	sRNA	2663089	2663183	.	-	.	ID=SAOUHSCs147; colour=255 255 0;
gi|87201381|gb|CP000253.1|	Carroll	sRNA	2679138	2679712	.	-	.	ID=SAOUHSCs176; colour=255 255 0;
gi|87201381|gb|CP000253.1|	Carroll	sRNA	2691088	2691397	.	+	.	ID=SAOUHSCs251; colour=255 255 0;
gi|87201381|gb|CP000253.1|	Carroll	sRNA	2694407	2694558	.	-	.	ID=SAOUHSCs122; colour=255 255 0;
gi|87201381|gb|CP000253.1|	Carroll	sRNA	2694599	2694918	.	+	.	ID=SAOUHSCs252; colour=255 255 0;
gi|87201381|gb|CP000253.1|	Carroll	sRNA	2714512	2714614	.	-	.	ID=SAOUHSCs085; colour=255 255 0;
gi|87201381|gb|CP000253.1|	Carroll	sRNA	2714837	2717632	.	+	.	ID=SAOUHSCs174; colour=255 255 0;
gi|87201381|gb|CP000253.1|	Carroll	sRNA	2720467	2720570	.	-	.	ID=SAOUHSCs059; colour=255 255 0;
gi|87201381|gb|CP000253.1|	Carroll	sRNA	2726292	2729180	.	+	.	ID=SAOUHSCs253; colour=255 255 0;
gi|87201381|gb|CP000253.1|	Carroll	sRNA	2730676	2731240	.	+	.	ID=SAOUHSCs255; colour=255 255 0;
gi|87201381|gb|CP000253.1|	Carroll	sRNA	2740192	2740757	.	-	.	ID=SAOUHSCs175; colour=255 255 0;
gi|87201381|gb|CP000253.1|	Carroll	sRNA	2746273	2747074	.	+	.	ID=SAOUHSCs254; colour=255 255 0;
gi|87201381|gb|CP000253.1|	Carroll	sRNA	2750222	2750379	.	+	.	ID=SAOUHSCs159; colour=255 255 0;
gi|87201381|gb|CP000253.1|	Carroll	sRNA	2759840	2759892	.	-	.	ID=SAOUHSCs286; colour=255 255 0;
gi|87201381|gb|CP000253.1|	Carroll	sRNA	2774071	2774449	.	-	.	ID=SAOUHSCs102; colour=255 255 0;
gi|87201381|gb|CP000253.1|	Carroll	sRNA	2778660	2779006	.	-	.	ID=SAOUHSCs133; colour=255 255 0;
gi|87201381|gb|CP000253.1|	srd	sRNA	314	512	.	+	0	Name=srn_0010_srd412
gi|87201381|gb|CP000253.1|	srd	sRNA	8415	8586	.	-	0	Name=srn_0020_srd1
gi|87201381|gb|CP000253.1|	srd	sRNA	12492	12717	.	+	0	Name=srn_0030_Teg35
gi|87201381|gb|CP000253.1|	srd	sRNA	14267	14357	.	-	0	Name=srn_0040_Sau6817
gi|87201381|gb|CP000253.1|	srd	sRNA	15806	16034	.	+	0	Name=srn_0050_Teg1
gi|87201381|gb|CP000253.1|	srd	sRNA	21729	21786	.	-	0	Name=srn_0060_Sau65
gi|87201381|gb|CP000253.1|	srd	sRNA	24982	25216	.	-	0	Name=srn_0070_srd4
gi|87201381|gb|CP000253.1|	srd	sRNA	29789	29975	.	+	0	Name=srn_0080_Teg107
gi|87201381|gb|CP000253.1|	srd	sRNA	31580	31912	.	-	0	Name=srn_0090_srd5
gi|87201381|gb|CP000253.1|	srd	sRNA	33871	34170	.	-	0	Name=srn_0100_srd6
gi|87201381|gb|CP000253.1|	srd	sRNA	42660	42721	.	+	0	Name=srn_0250_Sau6372
gi|87201381|gb|CP000253.1|	srd	sRNA	60844	61087	.	-	0	Name=srn_0260_Teg15as
gi|87201381|gb|CP000253.1|	srd	sRNA	65613	65819	.	+	0	Name=srn_0270_Teg16as
gi|87201381|gb|CP000253.1|	srd	sRNA	66047	66159	.	+	0	Name=srn_0275_tsr6
gi|87201381|gb|CP000253.1|	srd	sRNA	73472	73843	.	+	0	Name=srn_0280_srd16
gi|87201381|gb|CP000253.1|	srd	sRNA	86042	86257	.	-	0	Name=srn_0290_srd17
gi|87201381|gb|CP000253.1|	srd	sRNA	87372	87632	.	-	0	Name=srn_0300_srd18
gi|87201381|gb|CP000253.1|	srd	sRNA	105698	105761	.	+	0	Name=srn_0310_Sau6873
gi|87201381|gb|CP000253.1|	srd	sRNA	106205	106435	.	-	0	Name=srn_0320_Sau16
gi|87201381|gb|CP000253.1|	srd	sRNA	112095	112152	.	-	0	Name=srn_0330_Sau6527
gi|87201381|gb|CP000253.1|	srd	sRNA	124566	124632	.	-	0	Name=srn_0340_Sau6442
gi|87201381|gb|CP000253.1|	srd	sRNA	124996	125149	.	-	0	Name=srn_0350_srd20
gi|87201381|gb|CP000253.1|	srd	sRNA	132441	132683	.	-	0	Name=srn_0360_Teg17as
gi|87201381|gb|CP000253.1|	srd	sRNA	137357	137707	.	-	0	Name=srn_0370_srd22
gi|87201381|gb|CP000253.1|	srd	sRNA	148741	148817	.	+	0	Name=srn_0380_Teg140
gi|87201381|gb|CP000253.1|	srd	sRNA	152935	153205	.	-	0	Name=srn_0390_srd24
gi|87201381|gb|CP000253.1|	srd	sRNA	154040	154095	.	-	0	Name=srn_0400_Sau22
gi|87201381|gb|CP000253.1|	srd	sRNA	155766	156080	.	-	0	Name=srn_0410_srd25
gi|87201381|gb|CP000253.1|	srd	sRNA	158541	158793	.	+	0	Name=srn_0420_srd26
gi|87201381|gb|CP000253.1|	srd	sRNA	160579	160770	.	+	0	Name=srn_0430_sau53
gi|87201381|gb|CP000253.1|	srd	sRNA	168768	168979	.	-	0	Name=srn_0440_rsaK
gi|87201381|gb|CP000253.1|	srd	sRNA	173023	173104	.	-	0	Name=srn_0450_srd28
gi|87201381|gb|CP000253.1|	srd	sRNA	173742	174126	.	-	0	Name=srn_0455_tsr9
gi|87201381|gb|CP000253.1|	srd	sRNA	186318	186366	.	-	0	Name=srn_0470_Sau6292
gi|87201381|gb|CP000253.1|	srd	sRNA	191687	191731	.	-	0	Name=srn_0480_Sau6717
gi|87201381|gb|CP000253.1|	srd	sRNA	195961	196003	.	-	0	Name=srn_0490_Sau55
gi|87201381|gb|CP000253.1|	srd	sRNA	198474	198618	.	-	0	Name=srn_0500_srd30
gi|87201381|gb|CP000253.1|	srd	sRNA	201744	201937	.	+	0	Name=srn_0510_rsaG
gi|87201381|gb|CP000253.1|	srd	sRNA	202404	202524	.	+	0	Name=srn_0520_srd32
gi|87201381|gb|CP000253.1|	srd	sRNA	204141	204351	.	+	0	Name=srn_0530_srd33
gi|87201381|gb|CP000253.1|	srd	sRNA	209175	209348	.	-	0	Name=srn_0540_srd34
gi|87201381|gb|CP000253.1|	srd	sRNA	219778	220228	.	+	0	Name=srn_0550_Sau6454
gi|87201381|gb|CP000253.1|	srd	sRNA	224507	224573	.	-	0	Name=srn_0560_Sau6009
gi|87201381|gb|CP000253.1|	srd	sRNA	224631	224825	.	+	0	Name=srn_0570_srd35
gi|87201381|gb|CP000253.1|	srd	sRNA	228171	228336	.	+	0	Name=srn_0580_Sau6569
gi|87201381|gb|CP000253.1|	srd	sRNA	231226	231365	.	+	0	Name=srn_0590_srd37
gi|87201381|gb|CP000253.1|	srd	sRNA	232424	232547	.	-	0	Name=srn_0600_srd38
gi|87201381|gb|CP000253.1|	srd	sRNA	235656	235725	.	+	0	Name=srn_0610_srd39
gi|87201381|gb|CP000253.1|	srd	sRNA	237823	237982	.	-	0	Name=srn_0620_srd40
gi|87201381|gb|CP000253.1|	srd	sRNA	238731	238776	.	-	0	Name=srn_0630_Sau6931
gi|87201381|gb|CP000253.1|	srd	sRNA	243431	243518	.	+	0	Name=srn_0640_srd41
gi|87201381|gb|CP000253.1|	srd	sRNA	245432	245703	.	-	0	Name=srn_0650_srd42
gi|87201381|gb|CP000253.1|	srd	sRNA	246077	246151	.	-	0	Name=srn_0660_Sau6526
gi|87201381|gb|CP000253.1|	srd	sRNA	249369	249672	.	-	0	Name=srn_0670_Sau6994
gi|87201381|gb|CP000253.1|	srd	sRNA	251207	251278	.	-	0	Name=srn_0680_Sau6807
gi|87201381|gb|CP000253.1|	srd	sRNA	252743	253087	.	-	0	Name=srn_0690_srd44
gi|87201381|gb|CP000253.1|	srd	sRNA	264202	264365	.	-	0	Name=srn_1570_RsaOW2
gi|87201381|gb|CP000253.1|	srd	sRNA	267779	268003	.	-	0	Name=srn_0710_srd46
gi|87201381|gb|CP000253.1|	srd	sRNA	271910	272182	.	+	0	Name=srn_0720_srd47
gi|87201381|gb|CP000253.1|	srd	sRNA	275234	275489	.	+	0	Name=srn_0730_srd48
gi|87201381|gb|CP000253.1|	srd	sRNA	286031	286112	.	-	0	Name=srn_0740_Sau29
gi|87201381|gb|CP000253.1|	srd	sRNA	294459	294582	.	+	0	Name=srn_0760_srd51
gi|87201381|gb|CP000253.1|	srd	sRNA	294524	294648	.	-	0	Name=srn_9020_srd52
gi|87201381|gb|CP000253.1|	srd	sRNA	298600	298693	.	-	0	Name=srn_0765_tsr11
gi|87201381|gb|CP000253.1|	srd	sRNA	310797	311661	.	+	0	Name=srn_0770_Teg18as
gi|87201381|gb|CP000253.1|	srd	sRNA	313721	313800	.	+	0	Name=srn_0780_Sau6733
gi|87201381|gb|CP000253.1|	srd	sRNA	314475	314565	.	-	0	Name=srn_0790_Sau6657
gi|87201381|gb|CP000253.1|	srd	sRNA	318870	319044	.	+	0	Name=srn_0800_srd55
gi|87201381|gb|CP000253.1|	srd	sRNA	319239	319526	.	-	0	Name=srn_0810_srd56
gi|87201381|gb|CP000253.1|	srd	sRNA	322794	322902	.	-	0	Name=srn_0820_srd57
gi|87201381|gb|CP000253.1|	srd	sRNA	323439	323556	.	-	0	Name=srn_0830_srd58
gi|87201381|gb|CP000253.1|	srd	sRNA	337416	337545	.	-	0	Name=srn_0850_srd59
gi|87201381|gb|CP000253.1|	srd	sRNA	342373	342407	.	-	0	Name=srn_9040_srd60
gi|87201381|gb|CP000253.1|	srd	sRNA	356255	356675	.	-	0	Name=srn_0860_RsaOB
gi|87201381|gb|CP000253.1|	srd	sRNA	359322	359421	.	-	0	Name=srn_9050_srd62
gi|87201381|gb|CP000253.1|	srd	sRNA	359910	360003	.	-	0	Name=srn_0870_Teg38as
gi|87201381|gb|CP000253.1|	srd	sRNA	361904	361999	.	-	0	Name=srn_0880_Sau5971
gi|87201381|gb|CP000253.1|	srd	sRNA	367121	367211	.	-	0	Name=srn_0890_srd71
gi|87201381|gb|CP000253.1|	srd	sRNA	370043	370073	.	+	0	Name=srn_0900_srd72
gi|87201381|gb|CP000253.1|	srd	sRNA	374626	374785	.	+	0	Name=srn_0910_srd73
gi|87201381|gb|CP000253.1|	srd	sRNA	378025	378247	.	+	0	Name=srn_0930_Teg76
gi|87201381|gb|CP000253.1|	srd	sRNA	382234	382285	.	-	0	Name=srn_9110_srd75
gi|87201381|gb|CP000253.1|	srd	sRNA	382877	382937	.	-	0	Name=srn_0940_Sau6356
gi|87201381|gb|CP000253.1|	srd	sRNA	384163	384255	.	-	0	Name=srn_0950_Sau63
gi|87201381|gb|CP000253.1|	srd	sRNA	386298	386353	.	+	0	Name=srn_0960_Teg147
gi|87201381|gb|CP000253.1|	srd	sRNA	390317	390505	.	-	0	Name=srn_0970_Sau18
gi|87201381|gb|CP000253.1|	srd	sRNA	392666	392735	.	-	0	Name=srn_0980_srd86
gi|87201381|gb|CP000253.1|	srd	sRNA	393582	393803	.	-	0	Name=srn_0990_srd87
gi|87201381|gb|CP000253.1|	srd	sRNA	396165	396210	.	-	0	Name=srn_1000_srd88
gi|87201381|gb|CP000253.1|	srd	sRNA	398098	398287	.	-	0	Name=srn_1010_srd89
gi|87201381|gb|CP000253.1|	srd	sRNA	399141	399202	.	+	0	Name=srn_1015_tsr12
gi|87201381|gb|CP000253.1|	srd	sRNA	404899	404950	.	+	0	Name=srn_1020_srd90
gi|87201381|gb|CP000253.1|	srd	sRNA	407296	407326	.	-	0	Name=srn_1040_srd92
gi|87201381|gb|CP000253.1|	srd	sRNA	408130	408346	.	-	0	Name=srn_1050_srd93
gi|87201381|gb|CP000253.1|	srd	sRNA	412053	412103	.	+	0	Name=srn_1060_Teg149
gi|87201381|gb|CP000253.1|	srd	sRNA	412530	412998	.	-	0	Name=srn_1070_Sau41
gi|87201381|gb|CP000253.1|	srd	sRNA	413222	413426	.	+	0	Name=srn_1080_RsaX05
gi|87201381|gb|CP000253.1|	srd	sRNA	416282	418757	.	-	0	Name=srn_1090_Teg19as
gi|87201381|gb|CP000253.1|	srd	sRNA	420872	420955	.	+	0	Name=srn_1095_tsr13
gi|87201381|gb|CP000253.1|	srd	sRNA	428594	428736	.	+	0	Name=srn_1100_Sau6054
gi|87201381|gb|CP000253.1|	srd	sRNA	441972	442100	.	-	0	Name=srn_1110_Sau57
gi|87201381|gb|CP000253.1|	srd	sRNA	442586	442640	.	-	0	Name=srn_1120_srd97
gi|87201381|gb|CP000253.1|	srd	sRNA	444100	444352	.	+	0	4.5S
gi|87201381|gb|CP000253.1|	srd	sRNA	444122	444203	.	-	0	Name=srn_1130_srd99
gi|87201381|gb|CP000253.1|	srd	sRNA	447320	447462	.	+	0	Name=srn_1140_Sau82
gi|87201381|gb|CP000253.1|	srd	sRNA	449206	449233	.	-	0	Name=srn_1150_srd100
gi|87201381|gb|CP000253.1|	srd	sRNA	451183	451237	.	-	0	Name=srn_9200_srd101
gi|87201381|gb|CP000253.1|	srd	sRNA	453814	453849	.	+	0	Name=srn_1160_srd102
gi|87201381|gb|CP000253.1|	srd	sRNA	454088	454121	.	+	0	Name=srn_1170_srd103
gi|87201381|gb|CP000253.1|	srd	sRNA	463754	463823	.	-	0	Name=srn_1180_Sau83
gi|87201381|gb|CP000253.1|	srd	sRNA	464638	464722	.	-	0	Name=srn_1190_srd104
gi|87201381|gb|CP000253.1|	srd	sRNA	466196	466229	.	-	0	Name=srn_1200_srd105
gi|87201381|gb|CP000253.1|	srd	sRNA	466317	466521	.	-	0	Name=srn_1210_srd106
gi|87201381|gb|CP000253.1|	srd	sRNA	467348	467530	.	-	0	Name=srn_1220_srd107
gi|87201381|gb|CP000253.1|	srd	sRNA	470347	470537	.	-	0	Name=srn_1230_srd108
gi|87201381|gb|CP000253.1|	srd	sRNA	476585	476675	.	-	0	Name=srn_1240_srd109
gi|87201381|gb|CP000253.1|	srd	sRNA	480957	481140	.	-	0	Name=srn_1250_srd110
gi|87201381|gb|CP000253.1|	srd	sRNA	482463	482535	.	-	0	Name=srn_1260_Sau62
gi|87201381|gb|CP000253.1|	srd	sRNA	483226	483451	.	+	0	Name=srn_1270_Teg44
gi|87201381|gb|CP000253.1|	srd	sRNA	489638	489797	.	+	0	Name=srn_1280_srd112
gi|87201381|gb|CP000253.1|	srd	sRNA	491249	491276	.	-	0	Name=srn_1290_srd113
gi|87201381|gb|CP000253.1|	srd	sRNA	491906	491945	.	+	0	Name=srn_9210_srd114
gi|87201381|gb|CP000253.1|	srd	sRNA	493482	493512	.	-	0	Name=srn_1300_srd115
gi|87201381|gb|CP000253.1|	srd	sRNA	494368	494398	.	-	0	Name=srn_1310_srd116
gi|87201381|gb|CP000253.1|	srd	sRNA	495464	495521	.	-	0	Name=srn_1320_srd117
gi|87201381|gb|CP000253.1|	srd	sRNA	498266	498442	.	-	0	Name=srn_1330_srd118
gi|87201381|gb|CP000253.1|	srd	sRNA	511542	511883	.	-	0	Name=srn_1340_srd119
gi|87201381|gb|CP000253.1|	srd	sRNA	512702	512992	.	+	0	Name=srn_1350_Teg45
gi|87201381|gb|CP000253.1|	srd	sRNA	515697	515757	.	-	0	Name=srn_1360_Sau67
gi|87201381|gb|CP000253.1|	srd	sRNA	517425	517455	.	-	0	Name=srn_1370_srd121
gi|87201381|gb|CP000253.1|	srd	sRNA	517525	517648	.	+	0	Name=srn_1380_Teg46
gi|87201381|gb|CP000253.1|	srd	sRNA	517600	517843	.	-	0	Name=srn_1390_srd123
gi|87201381|gb|CP000253.1|	srd	sRNA	519012	519055	.	-	0	Name=srn_1400_srd124
gi|87201381|gb|CP000253.1|	srd	sRNA	520096	520244	.	+	0	Name=srn_1410_Teg77
gi|87201381|gb|CP000253.1|	srd	sRNA	521980	522074	.	+	0	Name=srn_1420_Sau60
gi|87201381|gb|CP000253.1|	srd	sRNA	522786	523080	.	-	0	Name=srn_1430_srd126
gi|87201381|gb|CP000253.1|	srd	sRNA	531569	531600	.	-	0	Name=srn_1440_srd127
gi|87201381|gb|CP000253.1|	srd	sRNA	533235	533291	.	+	0	Name=srn_1450_Sau6057
gi|87201381|gb|CP000253.1|	srd	sRNA	533940	533986	.	-	0	Name=srn_1460_srd128
gi|87201381|gb|CP000253.1|	srd	sRNA	549609	550460	.	-	0	Name=srn_1470_srd129
gi|87201381|gb|CP000253.1|	srd	sRNA	554194	554796	.	-	0	Name=srn_1480_srd130
gi|87201381|gb|CP000253.1|	srd	sRNA	565647	565959	.	-	0	Name=srn_1490_Sau6477
gi|87201381|gb|CP000253.1|	srd	sRNA	569524	569571	.	+	0	Name=srn_1500_Sau6667
gi|87201381|gb|CP000253.1|	srd	sRNA	569584	570066	.	+	0	Name=srn_1505_S204
gi|87201381|gb|CP000253.1|	srd	sRNA	575845	575987	.	+	0	Name=srn_1510_rsaA
gi|87201381|gb|CP000253.1|	srd	sRNA	576005	576126	.	+	0	Name=srn_1520_Sau76
gi|87201381|gb|CP000253.1|	srd	sRNA	599997	600268	.	+	0	Name=srn_1530_srd133
gi|87201381|gb|CP000253.1|	srd	sRNA	611672	611798	.	-	0	Name=srn_1540_Teg48
gi|87201381|gb|CP000253.1|	srd	sRNA	611843	612359	.	-	0	Name=srn_1550_Teg49
gi|87201381|gb|CP000253.1|	srd	sRNA	623356	624454	.	-	0	Name=srn_1590_rsaC
gi|87201381|gb|CP000253.1|	srd	sRNA	623374	624517	.	+	0	Name=srn_1580_sbrC
gi|87201381|gb|CP000253.1|	srd	sRNA	628922	628982	.	-	0	Name=srn_1600_Sau6912
gi|87201381|gb|CP000253.1|	srd	sRNA	633704	633985	.	-	0	Name=srn_1610_srd136
gi|87201381|gb|CP000253.1|	srd	sRNA	636012	636082	.	+	0	Name=srn_1620_Sau6836
gi|87201381|gb|CP000253.1|	srd	sRNA	638179	638276	.	+	0	Name=srn_1630_Teg99
gi|87201381|gb|CP000253.1|	srd	sRNA	639711	639887	.	-	0	Name=srn_1640_rsaD
gi|87201381|gb|CP000253.1|	srd	sRNA	646975	647233	.	+	0	Name=srn_1650_srd139
gi|87201381|gb|CP000253.1|	srd	sRNA	656846	657304	.	-	0	Name=srn_1660_srd140
gi|87201381|gb|CP000253.1|	srd	sRNA	659279	660287	.	+	0	Name=srn_1670_Teg20as
gi|87201381|gb|CP000253.1|	srd	sRNA	660570	660695	.	+	0	Name=srn_1680_srd142
gi|87201381|gb|CP000253.1|	srd	sRNA	666324	666529	.	+	0	Name=srn_1690_srd143
gi|87201381|gb|CP000253.1|	srd	sRNA	672365	672397	.	-	0	Name=srn_1700_srd144
gi|87201381|gb|CP000253.1|	srd	sRNA	680973	681011	.	-	0	Name=srn_1710_srd145
gi|87201381|gb|CP000253.1|	srd	sRNA	685696	685992	.	-	0	Name=srn_1720_srd146
gi|87201381|gb|CP000253.1|	srd	sRNA	693580	693665	.	-	0	Name=srn_1730_Sau7006
gi|87201381|gb|CP000253.1|	srd	sRNA	694817	695008	.	-	0	Name=srn_1740_srd147
gi|87201381|gb|CP000253.1|	srd	sRNA	700927	700955	.	+	0	Name=srn_1750_srd148
gi|87201381|gb|CP000253.1|	srd	sRNA	705032	705158	.	-	0	Name=srn_1760_srd149
gi|87201381|gb|CP000253.1|	srd	sRNA	705053	705151	.	-	0	Name=srn_1770_rsaOC
gi|87201381|gb|CP000253.1|	srd	sRNA	707753	707831	.	-	0	Name=srn_1780_Sau66
gi|87201381|gb|CP000253.1|	srd	sRNA	721056	721147	.	-	0	Name=srn_1930.1_rsaOF
gi|87201381|gb|CP000253.1|	srd	sRNA	721254	721295	.	-	0	Name=srn_1790_srd150
gi|87201381|gb|CP000253.1|	srd	sRNA	722563	722626	.	+	0	Name=srn_1800_srd151
gi|87201381|gb|CP000253.1|	srd	sRNA	726364	726569	.	+	0	Name=srn_1810_Teg51
gi|87201381|gb|CP000253.1|	srd	sRNA	734879	735472	.	-	0	Name=srn_1820_srd154
gi|87201381|gb|CP000253.1|	srd	sRNA	742867	743069	.	+	0	Name=srn_1830_srd155
gi|87201381|gb|CP000253.1|	srd	sRNA	744183	744241	.	+	0	Name=srn_1840_srd156
gi|87201381|gb|CP000253.1|	srd	sRNA	746490	746582	.	-	0	Name=srn_1850_srd157
gi|87201381|gb|CP000253.1|	srd	sRNA	753561	753825	.	-	0	Name=srn_1860_srd158
gi|87201381|gb|CP000253.1|	srd	sRNA	756269	756323	.	+	0	Name=srn_1870_Sau6428
gi|87201381|gb|CP000253.1|	srd	sRNA	758881	758937	.	-	0	Name=srn_1880_srd160
gi|87201381|gb|CP000253.1|	srd	sRNA	767607	767901	.	-	0	Name=srn_1890_srd161
gi|87201381|gb|CP000253.1|	srd	sRNA	773635	773726	.	+	0	Name=srn_1900_Sau15
gi|87201381|gb|CP000253.1|	srd	sRNA	774294	774421	.	+	0	Name=srn_1910_rsaH
gi|87201381|gb|CP000253.1|	srd	sRNA	774656	774843	.	+	0	Name=srn_1920_Teg95
gi|87201381|gb|CP000253.1|	srd	sRNA	781652	781970	.	-	0	Name=srn_1930_rsaOF
gi|87201381|gb|CP000253.1|	srd	sRNA	785140	785365	.	-	0	Name=srn_1940_srd165
gi|87201381|gb|CP000253.1|	srd	sRNA	788298	788656	.	+	0	tmRNA
gi|87201381|gb|CP000253.1|	srd	sRNA	792240	792357	.	-	0	Name=srn_1950_srd167
gi|87201381|gb|CP000253.1|	srd	sRNA	801491	801586	.	-	0	Name=srn_1960_rsaOL
gi|87201381|gb|CP000253.1|	srd	sRNA	802711	802781	.	+	0	Name=srn_1970_Sau6769
gi|87201381|gb|CP000253.1|	srd	sRNA	803399	803689	.	-	0	Name=srn_1980_srd169
gi|87201381|gb|CP000253.1|	srd	sRNA	803901	804200	.	-	0	Name=srn_1990_Teg40as
gi|87201381|gb|CP000253.1|	srd	sRNA	804185	804237	.	-	0	Name=srn_2000_Sau81
gi|87201381|gb|CP000253.1|	srd	sRNA	811523	811585	.	-	0	Name=srn_2020_srd171
gi|87201381|gb|CP000253.1|	srd	sRNA	812906	813053	.	+	0	Name=srn_2030_Teg52
gi|87201381|gb|CP000253.1|	srd	sRNA	816426	817242	.	+	0	Name=srn_2035_tsr15
gi|87201381|gb|CP000253.1|	srd	sRNA	824800	824916	.	-	0	Name=srn_2040_srd176
gi|87201381|gb|CP000253.1|	srd	sRNA	828306	828516	.	-	0	Name=srn_2050_srd177
gi|87201381|gb|CP000253.1|	srd	sRNA	831109	831227	.	-	0	Name=srn_2055_tsr16
gi|87201381|gb|CP000253.1|	srd	sRNA	844545	844728	.	-	0	Name=srn_2060_srd179
gi|87201381|gb|CP000253.1|	srd	sRNA	855163	855309	.	+	0	Name=srn_2070_Sau6851
gi|87201381|gb|CP000253.1|	srd	sRNA	855526	855656	.	+	0	Name=srn_2080_Sau6851
gi|87201381|gb|CP000253.1|	srd	sRNA	858080	858349	.	-	0	Name=srn_2090_srd180
gi|87201381|gb|CP000253.1|	srd	sRNA	872450	872630	.	-	0	Name=srn_2100_srd181
gi|87201381|gb|CP000253.1|	srd	sRNA	873578	873650	.	-	0	Name=srn_2110_srd182
gi|87201381|gb|CP000253.1|	srd	sRNA	890312	890398	.	-	0	Name=srn_2120_Sau6305
gi|87201381|gb|CP000253.1|	srd	sRNA	893422	893833	.	-	0	Name=srn_2125_tsr17
gi|87201381|gb|CP000253.1|	srd	sRNA	911281	911739	.	+	0	Name=srn_2130_rsaE
gi|87201381|gb|CP000253.1|	srd	sRNA	912660	912895	.	+	0	Name=srn_2140_srd184
gi|87201381|gb|CP000253.1|	srd	sRNA	916820	916929	.	-	0	Name=srn_2150_srd185
gi|87201381|gb|CP000253.1|	srd	sRNA	917140	917207	.	-	0	Name=srn_2160_Sau6374
gi|87201381|gb|CP000253.1|	srd	sRNA	923271	923760	.	-	0	Name=srn_2170_srd187
gi|87201381|gb|CP000253.1|	srd	sRNA	925352	925601	.	-	0	Name=srn_2180_srd188
gi|87201381|gb|CP000253.1|	srd	sRNA	926913	926970	.	+	0	Name=srn_2190_Sau6513
gi|87201381|gb|CP000253.1|	srd	sRNA	931870	932036	.	+	0	Name=srn_2200_Sau6053
gi|87201381|gb|CP000253.1|	srd	sRNA	939679	939754	.	-	0	Name=srn_2220_Sau58
gi|87201381|gb|CP000253.1|	srd	sRNA	942176	942416	.	+	0	Name=srn_2230_sprG2
gi|87201381|gb|CP000253.1|	srd	sRNA	942359	942474	.	-	0	Name=srn_2240_sprF2
gi|87201381|gb|CP000253.1|	srd	sRNA	942433	942801	.	+	0	Name=srn_2250_sprG4
gi|87201381|gb|CP000253.1|	srd	sRNA	942728	942842	.	-	0	Name=srn_2260_sprF4
gi|87201381|gb|CP000253.1|	srd	sRNA	943109	943329	.	-	0	Name=srn_2270_srd192
gi|87201381|gb|CP000253.1|	srd	sRNA	950482	950532	.	-	0	Name=srn_2280_Sau6751
gi|87201381|gb|CP000253.1|	srd	sRNA	950609	950756	.	-	0	Name=srn_2290_sbrA
gi|87201381|gb|CP000253.1|	srd	sRNA	967582	967755	.	+	0	Name=srn_2300_srd193
gi|87201381|gb|CP000253.1|	srd	sRNA	969158	969331	.	+	0	Name=srn_2310_srd194
gi|87201381|gb|CP000253.1|	srd	sRNA	990473	990671	.	-	0	Name=srn_2320_srd195
gi|87201381|gb|CP000253.1|	srd	sRNA	993693	993796	.	-	0	Name=srn_2330_Sau11
gi|87201381|gb|CP000253.1|	srd	sRNA	994167	994359	.	-	0	Name=srn_2335_tsr18
gi|87201381|gb|CP000253.1|	srd	sRNA	995233	995360	.	-	0	Name=srn_2340_Sau59
gi|87201381|gb|CP000253.1|	srd	sRNA	1000177	1000269	.	-	0	Name=srn_2345_tsr19
gi|87201381|gb|CP000253.1|	srd	sRNA	1026717	1027134	.	+	0	Name=srn_2350_rsaOP
gi|87201381|gb|CP000253.1|	srd	sRNA	1026760	1026791	.	-	0	Name=srn_2360_srd197
gi|87201381|gb|CP000253.1|	srd	sRNA	1028553	1028677	.	+	0	Name=srn_2370_Teg55
gi|87201381|gb|CP000253.1|	srd	sRNA	1030063	1030255	.	-	0	Name=srn_2380_srd199
gi|87201381|gb|CP000253.1|	srd	sRNA	1033312	1033591	.	-	0	Name=srn_2390_srd200
gi|87201381|gb|CP000253.1|	srd	sRNA	1038231	1038339	.	-	0	Name=srn_2400_Teg37as
gi|87201381|gb|CP000253.1|	srd	sRNA	1040158	1040330	.	+	0	Name=srn_2410_Sau6524
gi|87201381|gb|CP000253.1|	srd	sRNA	1045019	1045289	.	+	0	Name=srn_2420_srd201
gi|87201381|gb|CP000253.1|	srd	sRNA	1048903	1049165	.	-	0	Name=srn_2430_srd202
gi|87201381|gb|CP000253.1|	srd	sRNA	1051537	1051769	.	+	0	Name=srn_2440_Teg56
gi|87201381|gb|CP000253.1|	srd	sRNA	1064422	1064660	.	+	0	Name=srn_2450_Sau6229
gi|87201381|gb|CP000253.1|	srd	sRNA	1070943	1071105	.	+	0	Name=srn_2460_Teg58
gi|87201381|gb|CP000253.1|	srd	sRNA	1074294	1074735	.	-	0	Name=srn_1930.2_rsaOF
gi|87201381|gb|CP000253.1|	srd	sRNA	1074873	1076047	.	-	0	Name=srn_2465_tsr21
gi|87201381|gb|CP000253.1|	srd	sRNA	1077372	1077692	.	-	0	Name=srn_2480_srd205
gi|87201381|gb|CP000253.1|	srd	sRNA	1077719	1077890	.	+	0	Name=srn_2490_srd206
gi|87201381|gb|CP000253.1|	srd	sRNA	1078442	1078718	.	-	0	Name=srn_2500_srd207
gi|87201381|gb|CP000253.1|	srd	sRNA	1085279	1085369	.	-	0	Name=srn_2510_Sau6297
gi|87201381|gb|CP000253.1|	srd	sRNA	1085894	1086109	.	+	0	Name=srn_2520_Teg60
gi|87201381|gb|CP000253.1|	srd	sRNA	1087700	1088003	.	-	0	Name=srn_2530_srd209
gi|87201381|gb|CP000253.1|	srd	sRNA	1088206	1088314	.	-	0	Name=srn_2540_srd210
gi|87201381|gb|CP000253.1|	srd	sRNA	1106915	1107073	.	+	0	Name=srn_2550_Teg80
gi|87201381|gb|CP000253.1|	srd	sRNA	1113282	1113599	.	+	0	Name=srn_2560_srd212
gi|87201381|gb|CP000253.1|	srd	sRNA	1122603	1122830	.	-	0	Name=srn_2570_srd213
gi|87201381|gb|CP000253.1|	srd	sRNA	1123823	1123967	.	-	0	Name=srn_2580_Teg103
gi|87201381|gb|CP000253.1|	srd	sRNA	1133026	1133090	.	-	0	Name=srn_2590_Sau46
gi|87201381|gb|CP000253.1|	srd	sRNA	1155824	1155886	.	-	0	Name=srn_2600_srd215
gi|87201381|gb|CP000253.1|	srd	sRNA	1161479	1161521	.	+	0	Name=srn_2610_Sau24
gi|87201381|gb|CP000253.1|	srd	sRNA	1180714	1180823	.	+	0	Name=srn_2620_Teg61
gi|87201381|gb|CP000253.1|	srd	sRNA	1180984	1181069	.	-	0	Name=srn_2630_srd217
gi|87201381|gb|CP000253.1|	srd	sRNA	1192168	1192268	.	-	0	Name=srn_2640_Sau6554
gi|87201381|gb|CP000253.1|	srd	sRNA	1201139	1201361	.	-	0	Name=srn_2650_srd218
gi|87201381|gb|CP000253.1|	srd	sRNA	1201813	1201961	.	+	0	Name=srn_2660_srd219
gi|87201381|gb|CP000253.1|	srd	sRNA	1216647	1216758	.	-	0	Name=srn_2670_Sau12
gi|87201381|gb|CP000253.1|	srd	sRNA	1217331	1217401	.	+	0	Name=srn_2680_Sau6041
gi|87201381|gb|CP000253.1|	srd	sRNA	1219192	1219282	.	+	0	Name=srn_2690_Sau27
gi|87201381|gb|CP000253.1|	srd	sRNA	1232241	1232326	.	+	0	Name=srn_2700_Teg62
gi|87201381|gb|CP000253.1|	srd	sRNA	1233360	1233419	.	-	0	Name=srn_2710_Sau6710
gi|87201381|gb|CP000253.1|	srd	sRNA	1234808	1234889	.	+	0	Name=srn_2720_Teg104
gi|87201381|gb|CP000253.1|	srd	sRNA	1247880	1247925	.	+	0	Name=srn_2730_Teg106
gi|87201381|gb|CP000253.1|	srd	sRNA	1248032	1248134	.	-	0	Name=srn_2740_Teg108
gi|87201381|gb|CP000253.1|	srd	sRNA	1252022	1252231	.	+	0	Name=srn_2750_srd223
gi|87201381|gb|CP000253.1|	srd	sRNA	1252254	1252305	.	+	0	Name=srn_2760_Sau85
gi|87201381|gb|CP000253.1|	srd	sRNA	1256058	1256100	.	-	0	Name=srn_2770_Sau6904
gi|87201381|gb|CP000253.1|	srd	sRNA	1260933	1261002	.	-	0	Name=srn_2780_Sau6282
gi|87201381|gb|CP000253.1|	srd	sRNA	1260987	1261203	.	+	0	Name=srn_2790_srd224
gi|87201381|gb|CP000253.1|	srd	sRNA	1264440	1264538	.	-	0	Name=srn_2800_Sau14
gi|87201381|gb|CP000253.1|	srd	sRNA	1270315	1270412	.	-	0	Name=srn_2810_Sau6742
gi|87201381|gb|CP000253.1|	srd	sRNA	1272560	1272596	.	+	0	Name=srn_2820_Teg110
gi|87201381|gb|CP000253.1|	srd	sRNA	1274702	1274819	.	+	0	Name=srn_2830_SbrB
gi|87201381|gb|CP000253.1|	srd	sRNA	1286772	1286837	.	+	0	Name=srn_2840_srd226
gi|87201381|gb|CP000253.1|	srd	sRNA	1296632	1296884	.	+	0	Name=srn_2850_Teg112
gi|87201381|gb|CP000253.1|	srd	sRNA	1305730	1305808	.	-	0	Name=srn_2860_srd229
gi|87201381|gb|CP000253.1|	srd	sRNA	1309993	1310101	.	-	0	Name=srn_2870_Sau28
gi|87201381|gb|CP000253.1|	srd	sRNA	1310008	1310373	.	+	0	Name=srn_2880_RsaOQ
gi|87201381|gb|CP000253.1|	srd	sRNA	1312986	1313110	.	-	0	Name=srn_2890_Sau72
gi|87201381|gb|CP000253.1|	srd	sRNA	1316778	1316851	.	+	0	Name=srn_2900_Teg113
gi|87201381|gb|CP000253.1|	srd	sRNA	1316912	1317056	.	+	0	Name=srn_2910_Teg63
gi|87201381|gb|CP000253.1|	srd	sRNA	1323161	1323215	.	+	0	Name=srn_2920_Sau6318
gi|87201381|gb|CP000253.1|	srd	sRNA	1332568	1332667	.	+	0	Name=srn_2930_srd233
gi|87201381|gb|CP000253.1|	srd	sRNA	1336573	1336744	.	+	0	Name=srn_2950_Teg6
gi|87201381|gb|CP000253.1|	srd	sRNA	1355816	1355914	.	-	0	Name=srn_2960_Sau6528
gi|87201381|gb|CP000253.1|	srd	sRNA	1356117	1356356	.	+	0	Name=srn_2970_srd235
gi|87201381|gb|CP000253.1|	srd	sRNA	1362885	1363065	.	+	0	Name=srn_2975_tsr25
gi|87201381|gb|CP000253.1|	srd	sRNA	1364964	1365218	.	+	0	Name=srn_2980_srd238
gi|87201381|gb|CP000253.1|	srd	sRNA	1394773	1394824	.	+	0	Name=srn_2990_Sau17
gi|87201381|gb|CP000253.1|	srd	sRNA	1411794	1411846	.	+	0	Name=srn_3000_Sau6863
gi|87201381|gb|CP000253.1|	srd	sRNA	1415074	1415159	.	-	0	Name=srn_3010_Teg64
gi|87201381|gb|CP000253.1|	srd	sRNA	1418474	1418908	.	-	0	RNAseP
gi|87201381|gb|CP000253.1|	srd	sRNA	1418677	1418758	.	+	0	Name=srn_3020_Teg65
gi|87201381|gb|CP000253.1|	srd	sRNA	1434795	1434829	.	-	0	Name=srn_3030_Sau6387
gi|87201381|gb|CP000253.1|	srd	sRNA	1445639	1445786	.	+	0	Name=srn_3040_Sau50
gi|87201381|gb|CP000253.1|	srd	sRNA	1449613	1449775	.	+	0	Name=srn_3050_srd242
gi|87201381|gb|CP000253.1|	srd	sRNA	1457434	1457617	.	+	0	Name=srn_3060_srd243
gi|87201381|gb|CP000253.1|	srd	sRNA	1458010	1458073	.	-	0	Name=srn_3070_Sau6889
gi|87201381|gb|CP000253.1|	srd	sRNA	1458692	1458830	.	-	0	Name=srn_3080_Teg66
gi|87201381|gb|CP000253.1|	srd	sRNA	1464059	1464207	.	-	0	Name=srn_3820.1_SprX2
gi|87201381|gb|CP000253.1|	srd	sRNA	1513187	1513346	.	+	0	Name=srn_3090_srd245
gi|87201381|gb|CP000253.1|	srd	sRNA	1516092	1516338	.	+	0	Name=srn_3100_srd246
gi|87201381|gb|CP000253.1|	srd	sRNA	1520134	1520209	.	-	0	Name=srn_3110_Sau6353
gi|87201381|gb|CP000253.1|	srd	sRNA	1520358	1520445	.	+	0	Name=srn_3120_Sau6405
gi|87201381|gb|CP000253.1|	srd	sRNA	1525086	1525140	.	-	0	Name=srn_3130_Teg116
gi|87201381|gb|CP000253.1|	srd	sRNA	1532720	1532855	.	+	0	Name=srn_3140_Teg151
gi|87201381|gb|CP000253.1|	srd	sRNA	1555945	1556067	.	-	0	Name=srn_3150_Teg83
gi|87201381|gb|CP000253.1|	srd	sRNA	1579260	1579474	.	+	0	Name=srn_3160_RsaOD
gi|87201381|gb|CP000253.1|	srd	sRNA	1597660	1597696	.	+	0	Name=srn_9310_srd251
gi|87201381|gb|CP000253.1|	srd	sRNA	1612451	1612501	.	+	0	Name=srn_3170_Sau6463
gi|87201381|gb|CP000253.1|	srd	sRNA	1618785	1618854	.	+	0	Name=srn_3180_Sau6940
gi|87201381|gb|CP000253.1|	srd	sRNA	1619103	1619178	.	-	0	Name=srn_3185_tsr28
gi|87201381|gb|CP000253.1|	srd	sRNA	1628038	1628232	.	-	0	Name=srn_3190_Teg68
gi|87201381|gb|CP000253.1|	srd	sRNA	1629579	1629774	.	+	0	Name=srn_3200_srd253
gi|87201381|gb|CP000253.1|	srd	sRNA	1631551	1631838	.	-	0	Name=srn_3210_srd254
gi|87201381|gb|CP000253.1|	srd	sRNA	1636216	1636267	.	+	0	Name=srn_3230_Sau6936
gi|87201381|gb|CP000253.1|	srd	sRNA	1638298	1638514	.	+	0	Name=srn_3240_srd255
gi|87201381|gb|CP000253.1|	srd	sRNA	1639020	1639237	.	-	0	Name=srn_6S
gi|87201381|gb|CP000253.1|	srd	sRNA	1642484	1642756	.	-	0	Name=srn_3260_Teg69
gi|87201381|gb|CP000253.1|	srd	sRNA	1658382	1658417	.	-	0	Name=srn_9320_srd258
gi|87201381|gb|CP000253.1|	srd	sRNA	1661192	1661431	.	-	0	Name=srn_3270_srd259
gi|87201381|gb|CP000253.1|	srd	sRNA	1662033	1662291	.	+	0	Name=srn_3280_srd260
gi|87201381|gb|CP000253.1|	srd	sRNA	1668300	1668647	.	-	0	Name=srn_3300_Teg70
gi|87201381|gb|CP000253.1|	srd	sRNA	1683658	1683825	.	-	0	Name=srn_3310_srd263
gi|87201381|gb|CP000253.1|	srd	sRNA	1685441	1685723	.	-	0	Name=srn_3320_srd264
gi|87201381|gb|CP000253.1|	srd	sRNA	1687871	1688059	.	-	0	Name=srn_3330_Teg71
gi|87201381|gb|CP000253.1|	srd	sRNA	1698381	1698528	.	-	0	Name=srn_3340_Teg72
gi|87201381|gb|CP000253.1|	srd	sRNA	1700439	1700684	.	+	0	Name=srn_3350_srd266
gi|87201381|gb|CP000253.1|	srd	sRNA	1714211	1714493	.	-	0	Name=srn_3360_srd267
gi|87201381|gb|CP000253.1|	srd	sRNA	1746035	1746227	.	-	0	Name=srn_3390_Teg7
gi|87201381|gb|CP000253.1|	srd	sRNA	1749075	1749312	.	+	0	Name=srn_3400_srd269
gi|87201381|gb|CP000253.1|	srd	sRNA	1750160	1750216	.	+	0	Name=srn_3410_rsaB
gi|87201381|gb|CP000253.1|	srd	sRNA	1750359	1750437	.	-	0	Name=srn_3420_Teg89
gi|87201381|gb|CP000253.1|	srd	sRNA	1752378	1752549	.	-	0	Name=srn_3430_srd271
gi|87201381|gb|CP000253.1|	srd	sRNA	1759560	1759606	.	-	0	Name=srn_3440_Sau6128
gi|87201381|gb|CP000253.1|	srd	sRNA	1763029	1763116	.	+	0	Name=srn_3450_Sau84
gi|87201381|gb|CP000253.1|	srd	sRNA	1771663	1771770	.	+	0	Name=srn_3460_Sau5949
gi|87201381|gb|CP000253.1|	srd	sRNA	1773328	1773694	.	-	0	Name=srn_3470_srd274
gi|87201381|gb|CP000253.1|	srd	sRNA	1776233	1776594	.	-	0	Name=srn_3480_srd275
gi|87201381|gb|CP000253.1|	srd	sRNA	1791236	1791455	.	-	0	Name=srn_3490_RsaOE
gi|87201381|gb|CP000253.1|	srd	sRNA	1794850	1795093	.	-	0	Name=srn_3500_srd277
gi|87201381|gb|CP000253.1|	srd	sRNA	1801961	1802261	.	-	0	Name=srn_3510_Teg74
gi|87201381|gb|CP000253.1|	srd	sRNA	1804451	1804783	.	+	0	Name=srn_3520_srd279
gi|87201381|gb|CP000253.1|	srd	sRNA	1809879	1810144	.	-	0	Name=srn_3530_srd281
gi|87201381|gb|CP000253.1|	srd	sRNA	1813412	1813685	.	+	0	Name=srn_3540_srd280
gi|87201381|gb|CP000253.1|	srd	sRNA	1818834	1818977	.	-	0	Name=srn_3550_Teg75
gi|87201381|gb|CP000253.1|	srd	sRNA	1821804	1821953	.	+	0	Name=srn_3560_srd283
gi|87201381|gb|CP000253.1|	srd	sRNA	1832047	1832459	.	-	0	Name=srn_3570_srd284
gi|87201381|gb|CP000253.1|	srd	sRNA	1832760	1832966	.	+	0	Name=srn_3580_SprA1
gi|87201381|gb|CP000253.1|	srd	sRNA	1832931	1832992	.	-	0	Name=srn_3590_sprAs1
gi|87201381|gb|CP000253.1|	srd	sRNA	1849001	1849117	.	-	0	Name=srn_3600_SprB
gi|87201381|gb|CP000253.1|	srd	sRNA	1857773	1857902	.	-	0	Name=srn_9335.1_tsr29
gi|87201381|gb|CP000253.1|	srd	sRNA	1858652	1858782	.	-	0	Name=srn_9335_tsr29
gi|87201381|gb|CP000253.1|	srd	sRNA	1861445	1861598	.	-	0	Name=srn_3610_SprC
gi|87201381|gb|CP000253.1|	srd	sRNA	1863529	1863897	.	-	0	Name=srn_9340_srd287
gi|87201381|gb|CP000253.1|	srd	sRNA	1867408	1867482	.	+	0	Name=srn_3620_Sau7005
gi|87201381|gb|CP000253.1|	srd	sRNA	1875110	1875207	.	+	0	Name=srn_3630_Sau69
gi|87201381|gb|CP000253.1|	srd	sRNA	1881390	1881596	.	-	0	Name=srn_3640_srd288
gi|87201381|gb|CP000253.1|	srd	sRNA	1884347	1884572	.	-	0	Name=srn_3650_srd289
gi|87201381|gb|CP000253.1|	srd	sRNA	1885899	1886111	.	+	0	Name=srn_3660_Sau6515
gi|87201381|gb|CP000253.1|	srd	sRNA	1890533	1890610	.	-	0	Name=srn_3670_Sau6930
gi|87201381|gb|CP000253.1|	srd	sRNA	1896837	1897209	.	-	0	Name=srn_3690_rsaOW6
gi|87201381|gb|CP000253.1|	srd	sRNA	1897271	1897327	.	-	0	Name=srn_3700_Teg142
gi|87201381|gb|CP000253.1|	srd	sRNA	1917202	1917269	.	-	0	Name=srn_3710_Sau6799
gi|87201381|gb|CP000253.1|	srd	sRNA	1923624	1923878	.	-	0	Name=srn_9345_S808
gi|87201381|gb|CP000253.1|	srd	sRNA	1960622	1960656	.	+	0	Name=srn_3850_Teg123
gi|87201381|gb|CP000253.1|	srd	sRNA	1976777	1977101	.	+	0	Name=srn_1930.3_rsaOF
gi|87201381|gb|CP000253.1|	srd	sRNA	1978218	1978580	.	+	0	Name=srn_3870_srd296
gi|87201381|gb|CP000253.1|	srd	sRNA	1988199	1988244	.	+	0	Name=srn_3720_Teg121
gi|87201381|gb|CP000253.1|	srd	sRNA	2000146	2000370	.	+	0	Name=srn_3730_srd297
gi|87201381|gb|CP000253.1|	srd	sRNA	2000596	2000726	.	+	0	Name=srn_3740_Sau6492
gi|87201381|gb|CP000253.1|	srd	sRNA	2005965	2006038	.	+	0	Name=srn_3750_Sau6291
gi|87201381|gb|CP000253.1|	srd	sRNA	2022583	2022632	.	-	0	Name=srn_3760_Sau7009
gi|87201381|gb|CP000253.1|	srd	sRNA	2027313	2027364	.	+	0	Name=srn_3770_Teg122
gi|87201381|gb|CP000253.1|	srd	sRNA	2027389	2027536	.	-	0	Name=srn_3780_Teg13
gi|87201381|gb|CP000253.1|	srd	sRNA	2032220	2032751	.	+	0	Name=srn_3790_srd301
gi|87201381|gb|CP000253.1|	srd	sRNA	2033619	2033763	.	-	0	Name=srn_3800_sprD
gi|87201381|gb|CP000253.1|	srd	sRNA	2033838	2033897	.	-	0	Name=srn_3810_Teg124
gi|87201381|gb|CP000253.1|	srd	sRNA	2035229	2035378	.	-	0	Name=srn_3820_SprX
gi|87201381|gb|CP000253.1|	srd	sRNA	2037465	2037602	.	+	0	Name=srn_3830_sprF1
gi|87201381|gb|CP000253.1|	srd	sRNA	2037466	2037774	.	-	0	Name=srn_3840_sprG1
gi|87201381|gb|CP000253.1|	srd	sRNA	2072325	2072446	.	+	0	Name=srn_3860_srd315
gi|87201381|gb|CP000253.1|	srd	sRNA	2083494	2083950	.	-	0	Name=srn_9460_srd316
gi|87201381|gb|CP000253.1|	srd	sRNA	2093158	2093673	.	-	0	Name=srn_3910_RNAIII
gi|87201381|gb|CP000253.1|	srd	sRNA	2100930	2100966	.	+	0	Name=srn_3920_Teg23as
gi|87201381|gb|CP000253.1|	srd	sRNA	2102376	2102601	.	+	0	Name=srn_3930_srd319
gi|87201381|gb|CP000253.1|	srd	sRNA	2110146	2110212	.	+	0	Name=srn_3940_srd320
gi|87201381|gb|CP000253.1|	srd	sRNA	2111499	2111723	.	+	0	Name=srn_3950_Teg16
gi|87201381|gb|CP000253.1|	srd	sRNA	2125346	2125400	.	+	0	Name=srn_9470_srd322
gi|87201381|gb|CP000253.1|	srd	sRNA	2127390	2127573	.	+	0	Name=srn_3960_srd323
gi|87201381|gb|CP000253.1|	srd	sRNA	2129398	2129494	.	-	0	Name=srn_3970_Sau6929
gi|87201381|gb|CP000253.1|	srd	sRNA	2152214	2152379	.	+	0	Name=srn_3980_srd324
gi|87201381|gb|CP000253.1|	srd	sRNA	2158147	2158180	.	+	0	Name=srn_3990_Teg125
gi|87201381|gb|CP000253.1|	srd	sRNA	2185561	2185813	.	+	0	Name=srn_4000_srd326
gi|87201381|gb|CP000253.1|	srd	sRNA	2191805	2192003	.	+	0	Name=srn_4010_srd327
gi|87201381|gb|CP000253.1|	srd	sRNA	2191886	2191957	.	-	0	Name=srn_4015_tsr31
gi|87201381|gb|CP000253.1|	srd	sRNA	2193704	2193871	.	-	0	Name=srn_4020_srd328
gi|87201381|gb|CP000253.1|	srd	sRNA	2197093	2197242	.	+	0	Name=srn_4030_srd329
gi|87201381|gb|CP000253.1|	srd	sRNA	2197631	2197700	.	+	0	Name=srn_4040_Sau6469
gi|87201381|gb|CP000253.1|	srd	sRNA	2198939	2199284	.	-	0	Name=srn_4050_artR
gi|87201381|gb|CP000253.1|	srd	sRNA	2200100	2200178	.	+	0	Name=srn_4060_Sau6723
gi|87201381|gb|CP000253.1|	srd	sRNA	2204195	2204338	.	+	0	Name=srn_4070_srd330
gi|87201381|gb|CP000253.1|	srd	sRNA	2206137	2206206	.	-	0	Name=srn_4080_srd331
gi|87201381|gb|CP000253.1|	srd	sRNA	2212011	2212257	.	+	0	Name=srn_4090_sprF3
gi|87201381|gb|CP000253.1|	srd	sRNA	2212016	2212271	.	-	0	Name=srn_4100_sprG3
gi|87201381|gb|CP000253.1|	srd	sRNA	2214716	2214878	.	+	0	Name=srn_9480_srd334
gi|87201381|gb|CP000253.1|	srd	sRNA	2215709	2215906	.	+	0	Name=srn_4110_srd335
gi|87201381|gb|CP000253.1|	srd	sRNA	2219152	2219300	.	-	0	Name=srn_4120_Teg20
gi|87201381|gb|CP000253.1|	srd	sRNA	2232542	2232660	.	-	0	Name=srn_4130_Teg21
gi|87201381|gb|CP000253.1|	srd	sRNA	2237226	2237282	.	-	0	Name=srn_9490_srd337
gi|87201381|gb|CP000253.1|	srd	sRNA	2240615	2240682	.	+	0	Name=srn_4140_srd338
gi|87201381|gb|CP000253.1|	srd	sRNA	2241835	2241889	.	+	0	Name=srn_4150_srd339
gi|87201381|gb|CP000253.1|	srd	sRNA	2244359	2244525	.	-	0	Name=srn_4160_Sau25
gi|87201381|gb|CP000253.1|	srd	sRNA	2262900	2262953	.	-	0	Name=srn_4170_Sau23
gi|87201381|gb|CP000253.1|	srd	sRNA	2263988	2264194	.	+	0	Name=srn_4180_srd341
gi|87201381|gb|CP000253.1|	srd	sRNA	2266925	2267183	.	+	0	Name=srn_4190_srd342
gi|87201381|gb|CP000253.1|	srd	sRNA	2279277	2279489	.	+	0	Name=srn_4200_srd343
gi|87201381|gb|CP000253.1|	srd	sRNA	2284707	2284857	.	+	0	Name=srn_4205_tsr32
gi|87201381|gb|CP000253.1|	srd	sRNA	2293660	2293756	.	-	0	Name=srn_4220_srd345
gi|87201381|gb|CP000253.1|	srd	sRNA	2293692	2293733	.	+	0	Name=srn_4230_srd344
gi|87201381|gb|CP000253.1|	srd	sRNA	2299283	2299377	.	-	0	Name=srn_4210_Teg22
gi|87201381|gb|CP000253.1|	srd	sRNA	2300282	2300360	.	-	0	Name=srn_4240_Teg84
gi|87201381|gb|CP000253.1|	srd	sRNA	2302994	2303058	.	+	0	Name=srn_4250_Sau31
gi|87201381|gb|CP000253.1|	srd	sRNA	2304035	2304098	.	-	0	Name=srn_4260_Sau30
gi|87201381|gb|CP000253.1|	srd	sRNA	2304067	2304157	.	+	0	Name=srn_4270_srd347
gi|87201381|gb|CP000253.1|	srd	sRNA	2317941	2318030	.	+	0	Name=srn_4280_Sau73
gi|87201381|gb|CP000253.1|	srd	sRNA	2332069	2332147	.	+	0	Name=srn_4290_srd348
gi|87201381|gb|CP000253.1|	srd	sRNA	2335517	2335865	.	+	0	Name=srn_4300_srd349
gi|87201381|gb|CP000253.1|	srd	sRNA	2349923	2349970	.	+	0	Name=srn_4310_Sau6715
gi|87201381|gb|CP000253.1|	srd	sRNA	2353012	2353147	.	-	0	Name=srn_4320_srd350
gi|87201381|gb|CP000253.1|	srd	sRNA	2357363	2357447	.	-	0	Name=srn_4325_tsr33
gi|87201381|gb|CP000253.1|	srd	sRNA	2362067	2362518	.	-	0	Name=srn_4330_Teg36as
gi|87201381|gb|CP000253.1|	srd	sRNA	2362896	2363202	.	-	0	Name=srn_4340_Teg23
gi|87201381|gb|CP000253.1|	srd	sRNA	2366870	2366969	.	-	0	Name=srn_4350_srd353
gi|87201381|gb|CP000253.1|	srd	sRNA	2370910	2371155	.	+	0	Name=srn_4360_srd354
gi|87201381|gb|CP000253.1|	srd	sRNA	2374750	2375070	.	-	0	Name=srn_4370_srd355
gi|87201381|gb|CP000253.1|	srd	sRNA	2375781	2375828	.	+	0	Name=srn_4380_Sau92
gi|87201381|gb|CP000253.1|	srd	sRNA	2377341	2377451	.	-	0	Name=srn_4390_rsaOG
gi|87201381|gb|CP000253.1|	srd	sRNA	2386691	2386862	.	+	0	Name=srn_4400_srd357
gi|87201381|gb|CP000253.1|	srd	sRNA	2390853	2390950	.	+	0	Name=srn_4410_srd358
gi|87201381|gb|CP000253.1|	srd	sRNA	2391517	2391670	.	-	0	Name=srn_4420_Teg25
gi|87201381|gb|CP000253.1|	srd	sRNA	2397193	2397388	.	+	0	Name=srn_4430_srd360
gi|87201381|gb|CP000253.1|	srd	sRNA	2424958	2425066	.	-	0	Name=srn_4440_srd361
gi|87201381|gb|CP000253.1|	srd	sRNA	2429669	2429743	.	-	0	Name=srn_4450_Sau6307
gi|87201381|gb|CP000253.1|	srd	sRNA	2437358	2437523	.	-	0	Name=srn_4460_Teg26
gi|87201381|gb|CP000253.1|	srd	sRNA	2446961	2448137	.	-	0	Name=srn_4470_RsaX28
gi|87201381|gb|CP000253.1|	srd	sRNA	2456679	2456769	.	-	0	Name=srn_4480_Teg126
gi|87201381|gb|CP000253.1|	srd	sRNA	2466083	2466311	.	+	0	Name=srn_4490_srd365
gi|87201381|gb|CP000253.1|	srd	sRNA	2475236	2475272	.	+	0	Name=srn_4500_Teg127
gi|87201381|gb|CP000253.1|	srd	sRNA	2480879	2480996	.	+	0	Name=srn_4510_Teg25as
gi|87201381|gb|CP000253.1|	srd	sRNA	2484471	2484732	.	+	0	Name=srn_4520_RsaX20
gi|87201381|gb|CP000253.1|	srd	sRNA	2486772	2487073	.	-	0	Name=srn_9500_srd368
gi|87201381|gb|CP000253.1|	srd	sRNA	2498267	2498398	.	+	0	Name=srn_4530_sprAs2prime
gi|87201381|gb|CP000253.1|	srd	sRNA	2502532	2502593	.	+	0	Name=srn_4540_sprAs2
gi|87201381|gb|CP000253.1|	srd	sRNA	2502541	2502770	.	-	0	Name=srn_4550_sprA2
gi|87201381|gb|CP000253.1|	srd	sRNA	2503236	2503395	.	-	0	Name=srn_4560_srd372
gi|87201381|gb|CP000253.1|	srd	sRNA	2507586	2507790	.	-	0	Name=srn_4570_Teg27
gi|87201381|gb|CP000253.1|	srd	sRNA	2518377	2518640	.	+	0	Name=srn_4580_srd374
gi|87201381|gb|CP000253.1|	srd	sRNA	2524350	2524477	.	-	0	Name=srn_4590_Teg28
gi|87201381|gb|CP000253.1|	srd	sRNA	2524933	2525214	.	+	0	Name=srn_4600_srd376
gi|87201381|gb|CP000253.1|	srd	sRNA	2527455	2527661	.	-	0	Name=srn_4610_srd377
gi|87201381|gb|CP000253.1|	srd	sRNA	2538136	2538235	.	+	0	Name=srn_4605_tsr34
gi|87201381|gb|CP000253.1|	srd	sRNA	2544110	2544341	.	+	0	Name=srn_4620_srd378
gi|87201381|gb|CP000253.1|	srd	sRNA	2546486	2546644	.	+	0	Name=srn_4630_srd379
gi|87201381|gb|CP000253.1|	srd	sRNA	2547824	2548037	.	-	0	Name=srn_4635_S1077
gi|87201381|gb|CP000253.1|	srd	sRNA	2549315	2549378	.	+	0	Name=srn_4640_Sau6488
gi|87201381|gb|CP000253.1|	srd	sRNA	2551649	2551718	.	-	0	Name=srn_4650_Sau6902
gi|87201381|gb|CP000253.1|	srd	sRNA	2552153	2552330	.	-	0	Name=srn_4660_srd380
gi|87201381|gb|CP000253.1|	srd	sRNA	2555151	2555698	.	+	0	Name=srn_4665_tsr35
gi|87201381|gb|CP000253.1|	srd	sRNA	2555224	2555749	.	-	0	Name=srn_4666_tsr36
gi|87201381|gb|CP000253.1|	srd	sRNA	2555767	2555912	.	-	0	Name=srn_4670_RsaOT
gi|87201381|gb|CP000253.1|	srd	sRNA	2556335	2556409	.	+	0	Name=srn_4680_Sau19
gi|87201381|gb|CP000253.1|	srd	sRNA	2561803	2561839	.	-	0	Name=srn_4690_Teg132
gi|87201381|gb|CP000253.1|	srd	sRNA	2565238	2565324	.	-	0	Name=srn_4700_Sau6987
gi|87201381|gb|CP000253.1|	srd	sRNA	2567390	2567726	.	+	0	Name=srn_4705_tsr37
gi|87201381|gb|CP000253.1|	srd	sRNA	2569928	2572834	.	-	0	Name=srn_4710_Teg34
gi|87201381|gb|CP000253.1|	srd	sRNA	2580123	2580677	.	+	0	Name=srn_4720_srd383
gi|87201381|gb|CP000253.1|	srd	sRNA	2584130	2584412	.	+	0	Name=srn_4720.1_srd383
gi|87201381|gb|CP000253.1|	srd	sRNA	2601819	2602050	.	+	0	Name=srn_4740_sprA3
gi|87201381|gb|CP000253.1|	srd	sRNA	2601898	2602048	.	-	0	Name=srn_4750_srd384
gi|87201381|gb|CP000253.1|	srd	sRNA	2601990	2602054	.	-	0	Name=srn_4760_RsaX23
gi|87201381|gb|CP000253.1|	srd	sRNA	2613264	2613992	.	+	0	Name=srn_4770_srd385
gi|87201381|gb|CP000253.1|	srd	sRNA	2613754	2613868	.	-	0	Name=srn_4780_Teg31
gi|87201381|gb|CP000253.1|	srd	sRNA	2617199	2617503	.	+	0	Name=srn_4790_srd387
gi|87201381|gb|CP000253.1|	srd	sRNA	2622981	2623280	.	+	0	Name=srn_4800_rsaOU
gi|87201381|gb|CP000253.1|	srd	sRNA	2624380	2624581	.	+	0	Name=srn_4810_srd388
gi|87201381|gb|CP000253.1|	srd	sRNA	2625118	2625191	.	+	0	Name=srn_4820_Sau6648
gi|87201381|gb|CP000253.1|	srd	sRNA	2627375	2627669	.	+	0	Name=srn_4830_Sau6072
gi|87201381|gb|CP000253.1|	srd	sRNA	2629651	2629724	.	+	0	Name=srn_9510_srd390
gi|87201381|gb|CP000253.1|	srd	sRNA	2644957	2645011	.	+	0	Name=srn_4840_RsaOV
gi|87201381|gb|CP000253.1|	srd	sRNA	2648323	2648399	.	+	0	Name=srn_4850_Sau6416
gi|87201381|gb|CP000253.1|	srd	sRNA	2649610	2649799	.	+	0	Name=srn_4860_srd391
gi|87201381|gb|CP000253.1|	srd	sRNA	2662932	2662987	.	+	0	Name=srn_4880_Sau6745
gi|87201381|gb|CP000253.1|	srd	sRNA	2663114	2663195	.	-	0	Name=srn_4890_Teg134
gi|87201381|gb|CP000253.1|	srd	sRNA	2674275	2674517	.	+	0	Name=srn_4900_srd394
gi|87201381|gb|CP000253.1|	srd	sRNA	2675979	2676159	.	+	0	Name=srn_4910_srd395
gi|87201381|gb|CP000253.1|	srd	sRNA	2679384	2679436	.	-	0	Name=srn_4920_Sau39
gi|87201381|gb|CP000253.1|	srd	sRNA	2680803	2680913	.	-	0	Name=srn_4930_Sau6872
gi|87201381|gb|CP000253.1|	srd	sRNA	2691088	2691397	.	+	0	Name=srn_4940_srd396
gi|87201381|gb|CP000253.1|	srd	sRNA	2694612	2694918	.	+	0	Name=srn_4950_srd397
gi|87201381|gb|CP000253.1|	srd	sRNA	2707449	2707500	.	+	0	Name=srn_4960_Sau6590
gi|87201381|gb|CP000253.1|	srd	sRNA	2713545	2713688	.	-	0	Name=srn_4970_srd398
gi|87201381|gb|CP000253.1|	srd	sRNA	2714402	2714625	.	-	0	Name=srn_4980_Teg32
gi|87201381|gb|CP000253.1|	srd	sRNA	2715809	2715885	.	+	0	Name=srn_4990_Sau34
gi|87201381|gb|CP000253.1|	srd	sRNA	2720467	2720570	.	-	0	Name=srn_5000_Sau13
gi|87201381|gb|CP000253.1|	srd	sRNA	2721118	2721313	.	-	0	Name=srn_5010_Teg33
gi|87201381|gb|CP000253.1|	srd	sRNA	2726292	2726861	.	+	0	Name=srn_5020_srd401
gi|87201381|gb|CP000253.1|	srd	sRNA	2740309	2740381	.	-	0	Name=srn_5030_Sau37
gi|87201381|gb|CP000253.1|	srd	sRNA	2746698	2746835	.	+	0	Name=srn_5040_srd403
gi|87201381|gb|CP000253.1|	srd	sRNA	2750280	2750316	.	+	0	Name=srn_5050_Teg28as
gi|87201381|gb|CP000253.1|	srd	sRNA	2759840	2759892	.	-	0	Name=srn_5055_tsr39
gi|87201381|gb|CP000253.1|	srd	sRNA	2763092	2763380	.	+	0	Name=srn_5060_srd405
gi|87201381|gb|CP000253.1|	srd	sRNA	2774071	2774449	.	-	0	Name=srn_5070_RsaX25
gi|87201381|gb|CP000253.1|	srd	sRNA	2789946	2789991	.	+	0	Name=srn_5080_Sau6518
[truncated: 5 more rows]
