# Supplementary material for: Assessment of Bona Fide sRNAs in Staphylococcus aureus
Source: Front Microbiol. 2018 Feb 20;9:228. doi: 10.3389/fmicb.2018.00228 (PMC5826253; doi:10.3389/fmicb.2018.00228)
Supplement: Supplementary file 3 [file DataSheet2.XLSX]

## Sheet: Presentation
RNA predator analysis
http://nibiru.tbi.univie.ac.at/cgi-bin/RNApredator/target_search.cgi
Reference genome: NCTC8325, accession # NC_007795
Suboptimal interactions are not included
Eggenhofer F, Tafer H, Stadler PF, Hofacker IL.
Nucleic Acids Res. 2011 Jul;39(Web Server issue):W149-54. doi: 10.1093/nar/gkr467. Epub 2011 Jun 14.
RNApredator: fast accessibility-based prediction of sRNA targets.

## Sheet: RNAIII
Rank	Accession #	Gene coordinates	Interaction dot bracket	mRNA start	mRNA end	sRNA start	sRNA end	energy kJ/mol	energy kJ/mol (unfolded)	z-score	Annotation	Locus tag
1	NC_007795	1070337-1070866	((...(((((((((((((((((((((((&))))))))))))))))))))))).))	-18	9	413	438	-19.08	-27	-5.16	fibrinogen binding protein related SAOUHSC	SAOUHSC_01110
2	NC_007795	454530-456067	((((((((((((((.((((..(((((&)))))..)))).....))))))))))))))	864	889	114	143	-18.77	-30.7	-5	Orn/Lys/Arg decarboxylase putative SAOUHSC	SAOUHSC_00450
3	NC_007795	c701135-700249	((((((((((((((..((((((&))))))..))))))))))))))	310	331	292	313	-18.27	-29	-4.76	response regulator putative SAOUHSC	SAOUHSC_00715
4	NC_007795	610062-611050	((((((((((((((((.((((..((((&))))..)))).))))))))))))))))	503	529	304	330	-17.84	-32.9	-4.55	hypothetical protein SAOUHSC 00619 SAOUHSC	SAOUHSC_00619
5	NC_007795	570890-571746	(((((((((..(((((((&))))))).)))))))))	-188	-171	78	94	-16.65	-26.8	-3.96	uracil DNA glycosylase SAOUHSC	SAOUHSC_00564
6	NC_007795	2777337-2778589	((((((.((((.((((((((((((((&)))))))))))))).))))))))))	265	290	456	480	-16.55	-28.8	-3.91	intercellular adhesion protein C putative SAOUHSC	SAOUHSC_03005
7	NC_007795	901489-902675	(((((((((((&)))))))))))	-9	1	428	438	-16.45	-19.1	-3.86	oligopeptide ABC transporter ATP binding protein putative SAOUHSC	SAOUHSC_00929
8	NC_007795	c952940-951802	((.(((((..(..(((((((((((((&)))))))))))))..)..)))))))	-188	-163	72	96	-16.09	-25.6	-3.68	14 dihydroxy 2 naphthoate octaprenyltransferase SAOUHSC	SAOUHSC_00980
9	NC_007795	904425-905506	(((((((((((&)))))))))))	753	763	428	438	-15.97	-19.3	-3.62	oligopeptide ABC transporter permease protein putative SAOUHSC	SAOUHSC_00932
10	NC_007795	407145-408082	((((((((..((.(((((((((&))))))))).))....))))))))	-14	7	415	438	-15.95	-23.2	-3.61	hypothetical protein SAOUHSC 00405 SAOUHSC	SAOUHSC_00405
11	NC_007795	2537111-2538060	((((..((((((.(((((((((((((((((&)))))))))))))))))))))))..))))	494	523	14	42	-15.59	-33.1	-3.44	hypothetical protein SAOUHSC 02761 SAOUHSC	SAOUHSC_02761
12	NC_007795	c137041-136458	(((.((((((((((((((((((((&))))))))))))))))))))....)))	-109	-86	116	142	-15.52	-27.6	-3.4	hypothetical protein SAOUHSC 00131 SAOUHSC	SAOUHSC_00131
13	NC_007795	c158918-157954	(((((((((...((((((((((((((((&))))).)))))))))))...)))))))))	310	337	7	35	-15.35	-30	-3.32	acetylglutamate kinase putative SAOUHSC	SAOUHSC_00147
14	NC_007795	1018078-1019297	(((((.((((((((((((&)))))))))))))))))	74	91	424	440	-15.25	-21.3	-3.27	hypothetical protein SAOUHSC 01050 SAOUHSC	SAOUHSC_01050
15	NC_007795	1204325-1206096	((((((((((&))))))))))	1243	1252	431	440	-15.22	-17.7	-3.25	hypothetical protein SAOUHSC 01252 SAOUHSC	SAOUHSC_01252
16	NC_007795	2155176-2156860	(((((((...(((((.(...((((((((((&))))))))))...).))))))))))))	-180	-151	75	101	-15.19	-28.9	-3.24	cardiolipin synthetase putative SAOUHSC	SAOUHSC_02323
17	NC_007795	c1729460-1728490	((((((((((&))))))))))	-13	-4	429	438	-15.08	-18.3	-3.19	hypothetical protein SAOUHSC 01823 SAOUHSC	SAOUHSC_01823
18	NC_007795	c2594979-2593502	((((((((((&))))))))))	199	208	429	438	-14.83	-18.1	-3.06	hypothetical protein SAOUHSC 02815 SAOUHSC	SAOUHSC_02815
19	NC_007795	834075-835732	((((((((..(((((..((((((((&)))))))).....)))))..))))))))	182	206	89	116	-14.82	-32.5	-3.06	D alanine D alanyl carrier protein ligase SAOUHSC	SAOUHSC_00869
20	NC_007795	403007-404715	((((.((((((((((((&))))))))))))))))	-74	-58	424	439	-14.69	-20.6	-2.99	hypothetical protein SAOUHSC 00400 SAOUHSC	SAOUHSC_00400
21	NC_007795	c2469066-2467889	(((((.(((((((((((&))))))))))).)))))	707	723	422	438	-14.68	-21.4	-2.99	uroporphyrin III C methyltransferase putative SAOUHSC	SAOUHSC_02682
22	NC_007795	c1797454-1796427	(((((((.((((((((&)))))))).)))))))	324	339	423	438	-14.66	-19.5	-2.98	hypothetical protein SAOUHSC 01882 SAOUHSC	SAOUHSC_01882
23	NC_007795	c2580832-2577879	(((((((((((.((((((((((((&)))))))))))).)))))))))))	1613	1636	412	435	-14.65	-23.4	-2.97	fibronectin binding protein B putative SAOUHSC	SAOUHSC_02802
24	NC_007795	c2584555-2581383	(((((((((((.((((((((((((&)))))))))))).)))))))))))	1790	1813	412	435	-14.51	-23.4	-2.9	fibronectin binding protein precursor putative SAOUHSC	SAOUHSC_02803
25	NC_007795	2800400-2801064	(((((((.(((((..(..((((((&))))))..)..))))).)))))))	-25	-2	424	447	-14.41	-18.8	-2.86	hypothetical protein SAOUHSC 03028 SAOUHSC	SAOUHSC_03028
26	NC_007795	1219665-1220662	(((((((((&)))))))))	478	486	240	248	-14.37	-19.4	-2.84	hypothetical protein SAOUHSC 01265 SAOUHSC	SAOUHSC_01265
27	NC_007795	c1495972-1495425	(((.((((...(((((((((..(((((((&)))))))))))))))))))))))	-151	-123	292	314	-14.35	-27.2	-2.83	hypothetical protein SAOUHSC 01555 SAOUHSC	SAOUHSC_01555
28	NC_007795	124303-125612	((((((((((((..(((((&)))))..))))))))))))	544	562	78	96	-14.34	-28.1	-2.82	capsular polysaccharide synthesis enzyme Cap8F SAOUHSC	SAOUHSC_00119
29	NC_007795	1093292-1093893	(((((((&)))))))	338	344	432	438	-14.27	-14.9	-2.79	cell division protein SAOUHSC	SAOUHSC_01144
30	NC_007795	c1797576-1797257	(((((((((.(((((((((&)).)))))))....)))))))))	-117	-99	74	96	-14.15	-27.9	-2.73	hypothetical protein SAOUHSC 01883 SAOUHSC	SAOUHSC_01883
31	NC_007795	c2155410-2154917	((((.(((.(((...(((((((&)))))))...)))))).))))	-191	-170	294	314	-14.11	-22.1	-2.71	hypothetical protein SAOUHSC 02322 SAOUHSC	SAOUHSC_02322
32	NC_007795	c1788342-1781582	((((((((((((..((((....((((((&))))))))))..))))))))))))	1448	1475	24	47	-14.11	-26.4	-2.71	hypothetical protein SAOUHSC 01873 SAOUHSC	SAOUHSC_01873
33	NC_007795	1093674-1096108	(((((((&)))))))	-44	-38	432	438	-14.09	-14.9	-2.7	penicillin binding protein 1 SAOUHSC	SAOUHSC_01145
34	NC_007795	c367395-366986	(((((...((((((((((.(((((&)))))))))))))))....)))))	-181	-158	71	94	-14.03	-24.6	-2.67	hypothetical protein SAOUHSC A00354 SAOUHSC	SAOUHSC_A00354
35	NC_007795	481096-482591	(((((..(((((.((((((((&)))))))).)))))..)))))	-12	8	457	477	-13.99	-22.3	-2.65	hypothetical protein SAOUHSC 00484 SAOUHSC	SAOUHSC_00484
36	NC_007795	439944-441571	((((((((((((&))))))))))))	-18	-7	468	479	-13.86	-17.4	-2.58	hypothetical protein SAOUHSC 00437 SAOUHSC	SAOUHSC_00437
37	NC_007795	c1375486-1375155	(((((((((&)))))))))	54	62	241	249	-13.77	-16.1	-2.54	hypothetical protein SAOUHSC 01441 SAOUHSC	SAOUHSC_01441
38	NC_007795	c1953270-1952825	(((((((((((&)))))))))))	128	138	468	478	-13.74	-16.1	-2.52	phi PVL orf 52 like protein SAOUHSC	SAOUHSC_02059
39	NC_007795	c1634301-1632959	(((((((((((&)))))))))))	727	737	240	250	-13.72	-22.6	-2.51	hypothetical protein SAOUHSC 01727 SAOUHSC	SAOUHSC_01727
40	NC_007795	c1610079-1609352	(((((((((&)))))))))	131	139	429	437	-13.71	-13.9	-2.51	hypothetical protein SAOUHSC 01701 SAOUHSC	SAOUHSC_01701
41	NC_007795	c2657436-2656469	((.((((..(((((((((((((((((&)))))))))))))))))....))))))	-13	12	412	438	-13.71	-21.9	-2.51	LysM domain containing protein SAOUHSC	SAOUHSC_02883
42	NC_007795	680830-681938	(((((((&)))))))	-19	-13	241	247	-13.7	-14.6	-2.5	hypothetical protein SAOUHSC 00696 SAOUHSC	SAOUHSC_00696
43	NC_007795	c2050591-2049438	((((((((&))))))))	219	226	432	439	-13.65	-15.7	-2.48	phi PVL orf 13 like protein SAOUHSC	SAOUHSC_02185
44	NC_007795	c2059851-2059445	(((((((((((&)))))))))))	188	198	467	477	-13.65	-16.6	-2.48	hypothetical protein SAOUHSC 02203 SAOUHSC	SAOUHSC_02203
45	NC_007795	c1490608-1489041	((((.((((((((.(((((((((((&))))))))))).))))))))))))	1233	1257	16	39	-13.61	-27	-2.46	SNF2 family protein SAOUHSC	SAOUHSC_01542
46	NC_007795	2223498-2224804	((((((((&))))))))	-172	-165	240	247	-13.6	-18.4	-2.46	mannitol 1 phosphate 5 dehydrogenase SAOUHSC	SAOUHSC_02403
47	NC_007795	c78711-77516	(((((((((((....((((((((&)))))))))))))))))))	363	385	426	444	-13.6	-20	-2.46	lipoprotein SirB putative SAOUHSC	SAOUHSC_00072
48	NC_007795	746197-746780	((((((((((((((((((.(((((((&))))))).)))...)))))))))))))))	-158	-133	76	104	-13.57	-29.6	-2.44	hypothetical protein SAOUHSC 00764 SAOUHSC	SAOUHSC_00764
49	NC_007795	1346559-1347028	(((((((&)))))))	138	144	432	438	-13.57	-14.9	-2.44	acylphosphatase SAOUHSC	SAOUHSC_01406
50	NC_007795	c363498-362987	(((((((((((&)))).)))))))	301	311	429	440	-13.56	-14.3	-2.44	integrase like protein SAOUHSC	SAOUHSC_00352
51	NC_007795	c2061018-2060564	(((((((((((&)))))))))))	128	138	468	478	-13.56	-16.1	-2.44	phi PVL/orf 52 like protein SAOUHSC	SAOUHSC_02207
52	NC_007795	c804636-804200	((((((((((((((&))))))))))))))	56	69	461	474	-13.54	-19.2	-2.43	hypothetical protein SAOUHSC 00826 SAOUHSC	SAOUHSC_00826
53	NC_007795	c2186164-2184537	((((((((((((((&))))))))))))))	920	933	132	145	-13.51	-23.8	-2.41	aldehyde dehydrogenase putative SAOUHSC	SAOUHSC_02363
54	NC_007795	c1495086-1494344	(((((((((((&)))))))))))	-113	-103	468	478	-13.45	-16.1	-2.38	bacteriophage L54a deoxyuridine 5 triphosphate nucleotidohydrolase SAOUHSC	SAOUHSC_01552
55	NC_007795	708475-709679	((((((((&))))))))	673	680	432	439	-13.44	-15.7	-2.38	hypothetical protein SAOUHSC 00727 SAOUHSC	SAOUHSC_00727
56	NC_007795	79685-80730	(((((.((((((((((((((&)).)))))))))))))))))	-69	-50	24	43	-13.43	-23.2	-2.37	hypothetical protein SAOUHSC 00075 SAOUHSC	SAOUHSC_00075
57	NC_007795	c48422-47689	(((((((&)))))))	195	201	432	438	-13.43	-14.9	-2.37	hypothetical protein SAOUHSC 00045 SAOUHSC	SAOUHSC_00045
58	NC_007795	c363148-362010	(((((((((((.((((((((((((((&))))))))).)))))..)))).)))))))	-49	-24	412	440	-13.42	-22.3	-2.37	hypothetical protein SAOUHSC 00351 SAOUHSC	SAOUHSC_00351
59	NC_007795	c1495327-1494891	(((((((((((&)))))))))))	128	138	468	478	-13.42	-16.1	-2.37	PVL orf 52 like protein SAOUHSC	SAOUHSC_01553
60	NC_007795	c2024960-2023888	((((((((&))))))))	365	372	432	439	-13.42	-15.7	-2.37	ABC transporter ATP binding protein putative SAOUHSC	SAOUHSC_02152
61	NC_007795	c2807905-2807193	(((((((.(((((((&))))))).)))))))	211	225	433	447	-13.41	-18.6	-2.36	hypothetical protein SAOUHSC 03035 SAOUHSC	SAOUHSC_03035
62	NC_007795	c2060801-2060407	(((((((((((&)))))))))))	-89	-79	468	478	-13.38	-16.1	-2.35	hypothetical protein SAOUHSC 02206 SAOUHSC	SAOUHSC_02206
63	NC_007795	c2184490-2182974	((((((((((.((((&)))).)).))))))))	68	82	295	310	-13.34	-19.9	-2.33	transcription termination factor Rho SAOUHSC	SAOUHSC_02362
64	NC_007795	997226-997968	(((((((((&)))))))))	289	297	432	440	-13.33	-16.4	-2.32	hypothetical protein SAOUHSC 01027 SAOUHSC	SAOUHSC_01027
65	NC_007795	2457515-2457921	((((((((((&))))))))))	-184	-175	240	249	-13.33	-20	-2.32	hypothetical protein SAOUHSC 02673 SAOUHSC	SAOUHSC_02673
66	NC_007795	1991673-1993411	((((((((..(((((((...((((((&)))))))))))))))))))))	752	777	427	447	-13.32	-19.9	-2.32	high affinity proline permease SAOUHSC	SAOUHSC_02119
67	NC_007795	c1996915-1994712	((((((((&))))))))	-2	5	240	247	-13.32	-18.1	-2.32	DNA ligase NAD dependent SAOUHSC	SAOUHSC_02122
68	NC_007795	343418-344331	(((((((((((.(((((&))))))))))))))))	-21	-5	468	483	-13.31	-17	-2.31	hypothetical protein SAOUHSC 00332 SAOUHSC	SAOUHSC_00332
69	NC_007795	1298609-1299660	(((((((((&)))))))))	108	116	468	476	-13.28	-14.7	-2.3	transcription antiterminator SAOUHSC	SAOUHSC_01356
70	NC_007795	c2623180-2620914	(((((((((&)))))))))	-10	-2	430	438	-13.28	-16.2	-2.3	PTS system glucose specific IIABC component SAOUHSC	SAOUHSC_02848
71	NC_007795	c1656642-1655840	(((((((((((&)))))))))))	296	306	86	96	-13.26	-18.9	-2.29	Holliday junction DNA helicase RuvA SAOUHSC	SAOUHSC_01751
72	NC_007795	c1953028-1952586	(((((((((((&)))))))))))	-114	-104	468	478	-13.25	-16.1	-2.28	hypothetical protein SAOUHSC 02058 SAOUHSC	SAOUHSC_02058
73	NC_007795	c374753-373165	((((((((((.(((((((.((&)).)))))))))))))))))	-197	-177	24	43	-13.21	-21	-2.26	hypothetical protein SAOUHSC 00367 SAOUHSC	SAOUHSC_00367
74	NC_007795	670665-671308	((((((((....(((((.(((((((((((&))))))))))).))))).....))))))))	202	230	412	441	-13.11	-23.4	-2.21	hypothetical protein SAOUHSC 00684 SAOUHSC	SAOUHSC_00684
75	NC_007795	688684-689336	(((((((&)))))))	-4	2	432	438	-13.08	-14.9	-2.2	hypothetical protein SAOUHSC 00704 SAOUHSC	SAOUHSC_00704
76	NC_007795	338531-339960	(((((..(.(((((((((((&))))))))))).)..)))))	894	913	295	314	-13.06	-22.2	-2.19	hypothetical protein SAOUHSC 00326 SAOUHSC	SAOUHSC_00326
77	NC_007795	c791134-790206	(((((((.((((((&)))))).)))))))	14	27	426	439	-13.02	-16.3	-2.17	hypothetical protein SAOUHSC 00808 SAOUHSC	SAOUHSC_00808
78	NC_007795	c2781278-2779036	(((((((((((((((&)))))))...))))))))	155	169	433	450	-13	-19.7	-2.16	lipase SAOUHSC	SAOUHSC_03006
79	NC_007795	178825-180137	((((.(((((((((((((((((((((&))))))))))))))))).))))...))))	1044	1069	413	441	-13	-19.1	-2.16	hypothetical protein SAOUHSC 00166 SAOUHSC	SAOUHSC_00166
80	NC_007795	1087143-1087531	((((((((&))))))))	-13	-6	431	438	-12.97	-15.4	-2.14	hypothetical protein SAOUHSC 01134 SAOUHSC	SAOUHSC_01134
81	NC_007795	c1933103-1931080	((((((((&))))))))	1811	1818	241	248	-12.96	-14.8	-2.14	phiETA ORF57 like protein SAOUHSC	SAOUHSC_02028
82	NC_007795	c2297534-2296639	(((((((((...((((&))))....)))))))))	479	494	460	476	-12.93	-17.5	-2.13	hypothetical protein SAOUHSC 02474 SAOUHSC	SAOUHSC_02474
83	NC_007795	c1795792-1795368	(((((((((((((.((.(((((..(((&)))..))))).)).)))))))))))))	71	97	187	213	-12.91	-23.7	-2.12	hypothetical protein SAOUHSC 01880 SAOUHSC	SAOUHSC_01880
84	NC_007795	c2006202-2005181	((((((((((((((((&))))))...))))))))))	-135	-120	432	450	-12.91	-20.4	-2.12	NAD synthetase SAOUHSC	SAOUHSC_02132
85	NC_007795	c2604207-2603414	((((((((((&))))))))))	459	468	89	98	-12.91	-15.1	-2.12	hypothetical protein SAOUHSC 02824 SAOUHSC	SAOUHSC_02824
86	NC_007795	c2712721-2710641	(((.((((((((((((((((((&)))))))))))))))))).)))	633	654	413	434	-12.9	-18.5	-2.11	sulfite reductase (NADPH) flavoprotein alpha component putative SAOUHSC	SAOUHSC_02947
87	NC_007795	c2561750-2560849	(((((((((&)))))))))	-85	-77	431	439	-12.89	-16.8	-2.11	hypothetical protein SAOUHSC 02789 SAOUHSC	SAOUHSC_02789
88	NC_007795	705662-707013	((((((.((((((((&)))))))).))))))	1135	1149	428	442	-12.89	-15.9	-2.11	hypothetical protein SAOUHSC 00723 SAOUHSC	SAOUHSC_00723
89	NC_007795	c2188085-2186626	((((((.((((&)))).))))))	45	55	429	439	-12.87	-14.8	-2.1	UDP N acetylglucosamine 1 carboxyvinyltransferase SAOUHSC	SAOUHSC_02365
90	NC_007795	952872-954283	(((((((.(((((((.((((&)))).))))))).)))))))	293	312	457	476	-12.86	-20.9	-2.09	hypothetical protein SAOUHSC 00982 SAOUHSC	SAOUHSC_00982
91	NC_007795	1161845-1162206	(((((((((((&)))))))))))	40	50	86	96	-12.83	-18.8	-2.08	hypothetical protein SAOUHSC 01212 SAOUHSC	SAOUHSC_01212
92	NC_007795	2428454-2430027	((((((((((.(((((((&))))))).))))))))))	1114	1131	79	96	-12.81	-26.3	-2.07	sensor histidine kinase putative SAOUHSC	SAOUHSC_02644
93	NC_007795	1346847-1347676	(((((((&)))))))	-150	-144	432	438	-12.79	-14.9	-2.06	hypothetical protein SAOUHSC 01407 SAOUHSC	SAOUHSC_01407
94	NC_007795	c328826-326671	((((((.(((((&))))).))))))	-111	-100	90	101	-12.78	-15.8	-2.05	hypothetical protein SAOUHSC 00313 SAOUHSC	SAOUHSC_00313
95	NC_007795	c2471780-2469175	(((((((((((&)))))))))))	1699	1709	429	439	-12.78	-18.1	-2.05	assimilatory nitrite reductase SAOUHSC	SAOUHSC_02684
96	NC_007795	c2441121-2439887	(((((.(((((((((&))))))))))))))	-145	-131	424	437	-12.76	-15.4	-2.04	hypothetical protein SAOUHSC 02654 SAOUHSC	SAOUHSC_02654
97	NC_007795	339771-341653	(((((.((((((((&))))))))...)))))	1336	1349	432	447	-12.74	-18.2	-2.03	hypothetical protein SAOUHSC 00327 SAOUHSC	SAOUHSC_00327
98	NC_007795	799834-800720	((((((((&))))))))	60	67	240	247	-12.72	-18.1	-2.02	thermonuclease precursor SAOUHSC	SAOUHSC_00818
99	NC_007795	979591-980915	((((..(((((((.(((((&))))).)).)))))..))))	1106	1124	425	444	-12.71	-13.4	-2.02	phosphoribosylaminoimidazole carboxylase ATPase subunit SAOUHSC	SAOUHSC_01009
100	NC_007795	c1826564-1825909	(((((((&)))))))	-3	3	432	438	-12.71	-14.9	-2.02	hypothetical protein SAOUHSC 01917 SAOUHSC	SAOUHSC_01917
101	NC_007795	c2423402-2421820	(((((..((((((.(((..(((((((((&)))))))))..))).)))))).)))))	-25	2	185	211	-12.71	-23.9	-2.02	hypothetical protein SAOUHSC 02635 SAOUHSC	SAOUHSC_02635
102	NC_007795	256827-258463	((((((((&))))))))	287	294	432	439	-12.7	-15.7	-2.01	6 phospho beta glucosidase SAOUHSC	SAOUHSC_00236
103	NC_007795	2223064-2223698	((((((((&))))))))	262	269	240	247	-12.67	-18.4	-2	PTS system mannitol specific IIA component putative SAOUHSC	SAOUHSC_02402
104	NC_007795	c2790726-2789402	(((((((&)))))))	729	735	241	247	-12.64	-14.7	-1.98	hypothetical protein SAOUHSC 03016 SAOUHSC	SAOUHSC_03016
105	NC_007795	c2610299-2609299	(((((((((.((((((&)))))).)))))))))	154	169	433	448	-12.63	-19.6	-1.98	hypothetical protein SAOUHSC 02831 SAOUHSC	SAOUHSC_02831
106	NC_007795	2679037-2679686	(((((((((&)))))))))	363	371	240	248	-12.61	-18.6	-1.97	hypothetical protein SAOUHSC 02912 SAOUHSC	SAOUHSC_02912
107	NC_007795	989109-990556	((((((((((((((((&))))))))))))))))	493	508	81	96	-12.6	-22.3	-1.96	phosphoribosylamine glycine ligase SAOUHSC	SAOUHSC_01018
108	NC_007795	810260-810573	(((((.((((&)))).)))))	103	112	429	438	-12.57	-13.8	-1.95	hypothetical protein SAOUHSC 00837 SAOUHSC	SAOUHSC_00837
109	NC_007795	2781564-2782003	((((.((((((((((((..(((.((((((&)))))).)))..)))))))))))).))))	-69	-41	432	460	-12.55	-24.9	-1.94	hypothetical protein SAOUHSC A02856 SAOUHSC	SAOUHSC_A02856
110	NC_007795	2292761-2293200	((((((((..((((((((.((.((((((((&)))))))).))))))))))))))))))	19	48	411	437	-12.55	-20.9	-1.94	hypothetical protein SAOUHSC 02469 SAOUHSC	SAOUHSC_02469
111	NC_007795	653739-654700	(((((((&)))))))	681	687	432	438	-12.51	-14.9	-1.92	ABC transporter ATP binding protein putative SAOUHSC	SAOUHSC_00667
112	NC_007795	c2296789-2295453	(((((((((((((((((&)))))))))))))))))	-80	-64	297	313	-12.46	-21.2	-1.89	hypothetical protein SAOUHSC 02472 SAOUHSC	SAOUHSC_02472
113	NC_007795	c2673976-2672670	((((((((((((((&))))))))))))))	-15	-2	466	479	-12.46	-19.5	-1.89	hypothetical protein SAOUHSC 02904 SAOUHSC	SAOUHSC_02904
114	NC_007795	c2683734-2682683	((((((((&))))))))	382	389	241	248	-12.46	-14.3	-1.89	pantoate beta alanine ligase SAOUHSC	SAOUHSC_02918
115	NC_007795	1769925-1770436	(((((((.((((((((((.((&)).)))))))))).)))))))	42	62	74	94	-12.45	-24.9	-1.89	hypothetical protein SAOUHSC 01863 SAOUHSC	SAOUHSC_01863
116	NC_007795	c1931280-1930703	((((((((&))))))))	-12	-5	241	248	-12.44	-14.8	-1.88	SLT orf 129 like protein SAOUHSC	SAOUHSC_02027
117	NC_007795	880419-882433	(((((((((((.(((((&))))))))))))))))	529	545	434	449	-12.43	-18	-1.88	hypothetical protein SAOUHSC 00911 SAOUHSC	SAOUHSC_00911
118	NC_007795	c1520682-1520234	(((((((((&)))))))))	-9	-1	240	248	-12.43	-19.3	-1.88	hypothetical protein SAOUHSC 01595 SAOUHSC	SAOUHSC_01595
119	NC_007795	650949-652072	(((((((&)))))))	497	503	241	247	-12.43	-14.6	-1.88	hypothetical protein SAOUHSC 00664 SAOUHSC	SAOUHSC_00664
120	NC_007795	c2364834-2363234	((((((((&))))))))	446	453	240	247	-12.41	-18.6	-1.87	Na+/H+ antiporter NhaC SAOUHSC	SAOUHSC_02573
121	NC_007795	868171-871847	((((((((((&))))))))))	3459	3468	432	441	-12.41	-16.9	-1.87	exonuclease RexB putative SAOUHSC	SAOUHSC_00904
122	NC_007795	645095-645879	(((((((((&)))))))))	211	219	432	440	-12.41	-15.2	-1.87	hypothetical protein SAOUHSC 00656 SAOUHSC	SAOUHSC_00656
123	NC_007795	c2705161-2703339	((((((((.(((((.((&)).))))).))))))))	156	172	432	448	-12.39	-16	-1.86	choline transporter SAOUHSC	SAOUHSC_02937
124	NC_007795	c2616835-2615640	((((((((.((((((((&))))))))))))))))	979	995	465	480	-12.39	-17.2	-1.86	hypothetical protein SAOUHSC 02841 SAOUHSC	SAOUHSC_02841
125	NC_007795	c1960766-1960237	((((((((((((....((((.((((&)))).))))...))))))))))))	268	292	188	211	-12.38	-20.6	-1.85	hypothetical protein SAOUHSC 02075 SAOUHSC	SAOUHSC_02075
126	NC_007795	c1518581-1517932	(((((.((((((((((&)))))))))).)))))	-22	-7	468	483	-12.36	-17.4	-1.84	transcriptional regulator Fur putative SAOUHSC	SAOUHSC_01592
127	NC_007795	c1838685-1834373	(((((((((((((&)))))))))))))	1142	1154	436	448	-12.36	-17.4	-1.84	hypothetical protein SAOUHSC 01931 SAOUHSC	SAOUHSC_01931
128	NC_007795	c2161754-2160724	(((((((&)))))))	237	243	432	438	-12.36	-15	-1.84	phosphomethylpyrimidine kinase SAOUHSC	SAOUHSC_02330
129	NC_007795	521960-525711	(((((((.((((((&)))))))))))))	-21	-8	432	444	-12.35	-15.9	-1.84	DNA directed RNA polymerase subunit beta SAOUHSC	SAOUHSC_00524
130	NC_007795	907398-908317	((((((((((((((((&))))))))))))))))	453	468	420	435	-12.35	-18.1	-1.84	adaptor protein SAOUHSC	SAOUHSC_00935
131	NC_007795	c2615837-2614957	((((((((.((((((((&))))))))))))))))	-19	-3	465	480	-12.33	-17.9	-1.83	L serine dehydratase iron sulfur dependent beta subunit SAOUHSC	SAOUHSC_02840
132	NC_007795	1118750-1122123	((((((((&))))))))	3049	3056	240	247	-12.33	-18.1	-1.83	carbamoyl phosphate synthase large subunit SAOUHSC	SAOUHSC_01170
133	NC_007795	c2305753-2304609	(((((((((((((((((&))))))))..)))))))))	172	188	461	479	-12.31	-19.2	-1.82	DNA directed RNA polymerase subunit alpha SAOUHSC	SAOUHSC_02485
134	NC_007795	639886-640919	(((((((&)))))))	-12	-6	432	438	-12.3	-15.1	-1.81	hypothetical protein SAOUHSC 00651 SAOUHSC	SAOUHSC_00651
135	NC_007795	654490-656579	(((((((&)))))))	-70	-64	432	438	-12.29	-14.9	-1.81	ABC transporter permease putative SAOUHSC	SAOUHSC_00668
136	NC_007795	c705134-704266	(((((((((&)))))))))	584	592	432	440	-12.28	-16.8	-1.8	hypothetical protein SAOUHSC 00721 SAOUHSC	SAOUHSC_00721
137	NC_007795	c2163517-2162622	((.((((.(((.((((((((((((((&))))))))))))))..))).))))))	-15	10	413	438	-12.27	-20	-1.8	sceD protein putative SAOUHSC	SAOUHSC_02333
138	NC_007795	273173-274026	(((((((..((((....((((((((&))))))))...))))..)))))))	-19	5	417	440	-12.26	-20.9	-1.79	hypothetical protein SAOUHSC 00254 SAOUHSC	SAOUHSC_00254
139	NC_007795	c2463987-2462342	(((((((((&)))))))))	240	248	301	309	-12.26	-13.7	-1.79	nitrate reductase beta subunit SAOUHSC	SAOUHSC_02680
140	NC_007795	191291-192588	((((((((((((..(((((((((&)))))))))....))))))))))))	953	975	303	327	-12.26	-29.4	-1.79	multiple sugar binding transport ATP binding protein putative SAOUHSC	SAOUHSC_00175
141	NC_007795	314126-316398	(((((((((&)))))))))	983	991	241	249	-12.22	-15.4	-1.78	lipase precursor SAOUHSC	SAOUHSC_00300
142	NC_007795	749740-752471	((((((((.(((((((((((((((&))))))))))..))))).))))))))	757	780	188	213	-12.22	-22.6	-1.78	preprotein translocase subunit SecA SAOUHSC	SAOUHSC_00769
143	NC_007795	88021-88997	(((((((&)))))))	762	768	432	438	-12.2	-14.9	-1.77	hypothetical protein SAOUHSC 00081 SAOUHSC	SAOUHSC_00081
144	NC_007795	c2207873-2206816	((((((((((((&))))))))))))	11	22	466	477	-12.19	-16.6	-1.76	mannose 6 phosphate isomerase class I SAOUHSC	SAOUHSC_02385
145	NC_007795	c1367391-1365701	(((((((((((((((&)))))))))).)))))	69	83	295	310	-12.19	-19.1	-1.76	hypothetical protein SAOUHSC 01427 SAOUHSC	SAOUHSC_01427
146	NC_007795	c2151762-2150204	((((((((&))))))))	495	502	431	438	-12.19	-15.2	-1.76	UDP N acetylmuramoylalanyl D glutamyl 26 diaminopimelate D alanyl D alanyl ligase SAOUHSC	SAOUHSC_02317
147	NC_007795	c864709-863304	(((((((((&)))))))))	356	364	468	476	-12.19	-14.1	-1.76	argininosuccinate synthase SAOUHSC	SAOUHSC_00899
148	NC_007795	2326446-2326963	((((..((((((((&))))))))..))))	103	116	426	439	-12.17	-15.8	-1.75	hypothetical protein SAOUHSC 02524 SAOUHSC	SAOUHSC_02524
149	NC_007795	c2475350-2474683	(((((((((&)))))))))	-102	-94	468	476	-12.16	-14.5	-1.75	hypothetical protein SAOUHSC 02689 SAOUHSC	SAOUHSC_02689
150	NC_007795	c75179-73429	((((((((((((((((((((((&))))))))).)))))))...))))))	-11	10	413	438	-12.16	-20.3	-1.75	protein A SAOUHSC	SAOUHSC_00069
151	NC_007795	1083617-1085307	(((((((((((&))))).))))))	897	907	428	439	-12.16	-15.2	-1.75	hypothetical protein SAOUHSC 01130 SAOUHSC	SAOUHSC_01130
152	NC_007795	287043-287560	((((((((((&))))))))))	305	314	471	480	-12.16	-13.5	-1.75	hypothetical protein SAOUHSC 00267 SAOUHSC	SAOUHSC_00267
153	NC_007795	c1479707-1473307	(..(((((((((((((((((((&)))))))))))))))))))..)	4092	4113	226	247	-12.15	-27.8	-1.74	phage tail tape meausure protein SAOUHSC	SAOUHSC_01525
154	NC_007795	860287-860678	((((((((((&))))))))))	120	129	241	250	-12.15	-18.9	-1.74	hypothetical protein SAOUHSC 00896 SAOUHSC	SAOUHSC_00896
155	NC_007795	c2198511-2197127	(((((((((&)))))))))	1169	1177	468	476	-12.15	-14.3	-1.74	aminobenzoyl glutamate utilization protein B putative SAOUHSC	SAOUHSC_02374
156	NC_007795	c1960516-1959996	((((((((((((....((((.((((&)))).))))...))))))))))))	18	42	188	211	-12.13	-20.6	-1.73	phi PVL orf 39 like protein SAOUHSC	SAOUHSC_02074
157	NC_007795	1964529-1965634	(((((((&)))))))	-3	3	241	247	-12.12	-14.6	-1.73	hypothetical protein SAOUHSC 02087 SAOUHSC	SAOUHSC_02087
158	NC_007795	c1707525-1706498	(((((((((((((.((.(((((..(((&)))..))))).)).)))))))))))))	560	586	187	213	-12.11	-23.7	-1.72	putative transposase putative SAOUHSC	SAOUHSC_01805
159	NC_007795	c2007664-2005995	((((((((((((((((&))))))...))))))))))	1327	1342	432	450	-12.1	-20.4	-1.72	nicotinate phosphoribosyltransferase SAOUHSC	SAOUHSC_02133
160	NC_007795	1342539-1343824	(((..((((((((&))))))))...)))	-198	-186	434	447	-12.1	-14.5	-1.72	alanine racemase putative SAOUHSC	SAOUHSC_01400
161	NC_007795	980719-981623	((((..(((((((.(((((&))))).)).)))))..))))	-22	-4	425	444	-12.09	-14.2	-1.71	phosphoribosylaminoimidazole succinocarboxamide synthase SAOUHSC	SAOUHSC_01010
162	NC_007795	588812-589641	((((((.(((..((((((&))))))..)))))))))	-156	-139	424	440	-12.08	-18	-1.71	hypothetical protein SAOUHSC 00588 SAOUHSC	SAOUHSC_00588
163	NC_007795	1813764-1814788	(((((((((((((.((.(((((..(((&)))..))))).)).)))))))))))))	391	417	187	213	-12.08	-23.7	-1.71	putative transposase putative SAOUHSC	SAOUHSC_01905
164	NC_007795	c2386090-2384973	(((((((...((((((((&)))))))))))))))	38	55	429	443	-12.07	-15.9	-1.7	hypothetical protein SAOUHSC 02595 SAOUHSC	SAOUHSC_02595
165	NC_007795	420344-420657	((((((((&))))))))	37	44	433	440	-12.07	-13.3	-1.7	hypothetical protein SAOUHSC 00418 SAOUHSC	SAOUHSC_00418
166	NC_007795	c2729342-2727712	(((((((((((&)))).)))))))	-100	-90	429	440	-12.06	-15.1	-1.7	arginine/ornithine antiporter putative SAOUHSC	SAOUHSC_02967
167	NC_007795	c2306992-2306574	(((((.((((&)))).)))))	-13	-4	429	438	-12.06	-13.8	-1.7	translation initiation factor IF 1 SAOUHSC	SAOUHSC_02489
168	NC_007795	c2620282-2619738	(((((((((&)))))))))	148	156	89	97	-12.05	-14.2	-1.69	hypothetical protein SAOUHSC 02845 SAOUHSC	SAOUHSC_02845
169	NC_007795	951000-951751	(((((((((&)))))))))	-17	-9	468	476	-12.05	-14.1	-1.69	hypothetical protein SAOUHSC 00979 SAOUHSC	SAOUHSC_00979
170	NC_007795	c1493669-1491472	((((((((&))))))))	1441	1448	241	248	-12.03	-15.3	-1.68	hypothetical protein SAOUHSC 01547 SAOUHSC	SAOUHSC_01547
171	NC_007795	641001-641998	(((((((..((((&))))..)))))))	-82	-70	425	437	-12.03	-13.7	-1.68	iron compound ABC transporter ATP binding protein SAOUHSC	SAOUHSC_00652
172	NC_007795	286055-286569	(((((((((((&)))))))))))	-184	-174	470	480	-12.01	-14.4	-1.67	hypothetical protein SAOUHSC 00265 SAOUHSC	SAOUHSC_00265
173	NC_007795	248527-250451	((((((.(((.(((((((((((((&)))))))))))))..)))))))))	531	554	188	211	-12.01	-21	-1.67	hypothetical protein SAOUHSC 00228 SAOUHSC	SAOUHSC_00228
174	NC_007795	c2086049-2085259	((((((((&))))))))	-12	-5	432	439	-12.01	-15	-1.67	phage terminase small subunit putative SAOUHSC	SAOUHSC_02250
175	NC_007795	931872-932875	(((((((((..(((.((((..(.((((((&)))))).)..)))).)))..)))))))))	-187	-159	295	323	-12.01	-30	-1.67	hypothetical protein SAOUHSC 00957 SAOUHSC	SAOUHSC_00957
176	NC_007795	c1722187-1721298	((((((.((((((((&)))))))).))))))	159	173	428	442	-11.94	-15.7	-1.64	hypothetical protein SAOUHSC 01815 SAOUHSC	SAOUHSC_01815
177	NC_007795	c1945448-1944274	((((((((((((((&))))))))))))))	559	572	198	211	-11.93	-17.1	-1.63	phage head protein putative SAOUHSC	SAOUHSC_02043
178	NC_007795	c1586069-1585171	((((....((((((((((((((&))))))))))))))...))))	505	526	353	373	-11.92	-20.7	-1.63	hypothetical protein SAOUHSC 01675 SAOUHSC	SAOUHSC_01675
179	NC_007795	c1556108-1554817	(((((((((&)))))))))	633	641	241	249	-11.92	-15.4	-1.63	glycine cleavage system aminomethyltransferase T SAOUHSC	SAOUHSC_01634
180	NC_007795	c743003-742042	((((((((...((.((((((((((&)))))))))).))..))))))))	381	404	73	95	-11.91	-29.2	-1.62	hypothetical protein SAOUHSC 00759 SAOUHSC	SAOUHSC_00759
181	NC_007795	2527727-2529279	(((((((((&)))))))))	-28	-20	432	440	-11.91	-16.6	-1.62	hypothetical protein SAOUHSC 02751 SAOUHSC	SAOUHSC_02751
182	NC_007795	c326421-325937	(((((((.((.((((((((&)))))))))).)))))))	-137	-119	79	96	-11.91	-23	-1.62	hypothetical protein SAOUHSC 00311 SAOUHSC	SAOUHSC_00311
183	NC_007795	137068-138755	((((((...((((((..(((((((&)))))))..))))))...))))))	44	67	425	448	-11.9	-16	-1.62	aldehyde dehydrogenase putative SAOUHSC	SAOUHSC_00132
184	NC_007795	592158-592987	((((.(((((((((.((((((&)))))).))))))))).))))	297	317	92	112	-11.9	-23.2	-1.62	hypothetical protein SAOUHSC 00596 SAOUHSC	SAOUHSC_00596
185	NC_007795	289924-290807	(((((((((((&)))))))))))	451	461	240	250	-11.9	-20.5	-1.62	hypothetical protein SAOUHSC 00270 SAOUHSC	SAOUHSC_00270
186	NC_007795	c1973791-1972962	((((((((((((.(((((((&)))))))))))))))))))	293	312	127	145	-11.89	-22.4	-1.61	DNA binding response regulator VraR putative SAOUHSC	SAOUHSC_02098
187	NC_007795	222579-223921	((((((((&))))))))	-4	3	431	438	-11.88	-15.4	-1.61	hypothetical protein SAOUHSC 00200 SAOUHSC	SAOUHSC_00200
188	NC_007795	902478-903658	(((((((((&)))))))))	-163	-155	90	98	-11.87	-13.6	-1.6	oligopeptide ABC transporter ATP binding protein putative SAOUHSC	SAOUHSC_00930
189	NC_007795	c1662106-1661433	((((((((((.(((.((((((((((&)))))))))).)))))))))).)))	70	94	70	94	-11.84	-25.7	-1.59	hypothetical protein SAOUHSC 01761 SAOUHSC	SAOUHSC_01761
190	NC_007795	c536171-534796	(.(((((((((.(((((((((((((&))))))...))))))).))))))))).)	135	159	77	104	-11.83	-26.7	-1.58	hypothetical protein SAOUHSC 00531 SAOUHSC	SAOUHSC_00531
191	NC_007795	c1922181-1921172	(((((((((&)))))))))	544	552	433	441	-11.83	-14.1	-1.58	glycosyltransferase SAOUHSC	SAOUHSC_02012
192	NC_007795	2365859-2366481	(((((...(((((((((((.((((((((&)))))))).)))))))))))..)))))	154	181	346	372	-11.82	-27.1	-1.58	hypothetical protein SAOUHSC 02575 SAOUHSC	SAOUHSC_02575
193	NC_007795	385733-386193	((((((((((((&))))))))))))	-130	-119	86	97	-11.82	-17.3	-1.58	hypothetical protein SAOUHSC 00380 SAOUHSC	SAOUHSC_00380
194	NC_007795	c1795048-1794447	(((((.((((((.(..(((((((((((&)))))))))))..)....)))))))))))	-15	11	412	440	-11.82	-22.1	-1.58	virulence factor regulator protein SAOUHSC	SAOUHSC_01879
195	NC_007795	193675-195143	((((((((((((.(((&)))))))))))))))	148	163	430	444	-11.82	-18.2	-1.58	maltose ABC transporter permease protein putative SAOUHSC	SAOUHSC_00177
196	NC_007795	2331888-2332339	(((((((((.((((((((((&)))))))))))))))))))	138	157	117	135	-11.81	-20.3	-1.57	hypothetical protein SAOUHSC 02528 SAOUHSC	SAOUHSC_02528
197	NC_007795	c326122-324576	((((((((&))))))))	-103	-96	431	438	-11.81	-15.4	-1.57	ascorbate specific PTS system enzyme IIC SAOUHSC	SAOUHSC_00310
198	NC_007795	c1538099-1536907	((((((((((&))))))))))	161	170	240	249	-11.81	-20	-1.57	2 oxoisovalerate dehydrogenase E1 component alpha subunit putative SAOUHSC	SAOUHSC_01613
199	NC_007795	814651-815672	((((((((......(((((((((((&)))))))))))........))))))))	-16	8	414	440	-11.8	-20.34	-1.57	hypothetical protein SAOUHSC 00844 SAOUHSC	SAOUHSC_00844
200	NC_007795	38170-39437	(((((((.((((.(((((((&))))))).)))).)))))))	-19	0	426	445	-11.79	-17.2	-1.56	hypothetical protein SAOUHSC 00035 SAOUHSC	SAOUHSC_00035
201	NC_007795	c1617600-1616039	(((((((&)))))))	1348	1354	241	247	-11.78	-14	-1.56	acetyl CoA carboxylase biotin carboxylase putative SAOUHSC	SAOUHSC_01709
202	NC_007795	1065136-1067102	(((((((((((&)))))))))))	-19	-9	468	478	-11.76	-15.8	-1.55	succinate dehydrogenase flavoprotein subunit SAOUHSC	SAOUHSC_01104
203	NC_007795	c1948971-1947236	(((((((((((((((((&)))))))))))))))))	242	258	317	333	-11.76	-22.4	-1.55	SPP1 family phage portal protein SAOUHSC	SAOUHSC_02048
204	NC_007795	c1521453-1520498	((((((((((.......(((((&))))).......))))))))))	-180	-159	78	99	-11.75	-25.54	-1.54	hypothetical protein SAOUHSC 01596 SAOUHSC	SAOUHSC_01596
205	NC_007795	c2428051-2426796	(((((((((((((&)))))))))))))	510	522	86	98	-11.75	-17.9	-1.54	permease domain containing protein SAOUHSC	SAOUHSC_02641
206	NC_007795	c1564121-1562911	(((.((((((((&)))))))))))	715	726	429	439	-11.74	-15.3	-1.54	rhomboid family protein SAOUHSC	SAOUHSC_01649
207	NC_007795	c343377-342788	(((((((&)))))))	90	96	432	438	-11.72	-14.7	-1.53	hypothetical protein SAOUHSC 00330 SAOUHSC	SAOUHSC_00330
208	NC_007795	c2035186-2034690	(((((((((&)))))))))	95	103	239	247	-11.71	-19.3	-1.52	peptidoglycan hydrolase putative SAOUHSC	SAOUHSC_02170
209	NC_007795	c1652261-1649782	(((((((..((((((((((&))))))))))...)))))))	919	937	292	311	-11.71	-23.2	-1.52	bifunctional preprotein translocase subunit SecD/SecF SAOUHSC	SAOUHSC_01746
210	NC_007795	893811-894937	(((((((((&)))))))))	-48	-40	468	476	-11.7	-14.4	-1.52	hypothetical protein SAOUHSC 00923 SAOUHSC	SAOUHSC_00923
211	NC_007795	c2208033-2207609	((((((((((((&))))))))))))	171	182	466	477	-11.7	-16.6	-1.52	hypothetical protein SAOUHSC 02386 SAOUHSC	SAOUHSC_02386
212	NC_007795	c1539536-1537915	(((((((((&)))))))))	1123	1131	468	476	-11.69	-14.5	-1.51	dihydrolipoamide dehydrogenase SAOUHSC	SAOUHSC_01614
213	NC_007795	391481-392607	(((((((&)))))))	-196	-190	91	97	-11.69	-12.3	-1.51	superantigen like protein SAOUHSC	SAOUHSC_00389
214	NC_007795	1301284-1304006	((((((((&))))))))	1186	1193	89	96	-11.69	-13.5	-1.51	hypothetical protein SAOUHSC 01359 SAOUHSC	SAOUHSC_01359
215	NC_007795	998191-1000109	(((((((.((((((((&)))))))))))))))	474	489	468	482	-11.68	-17.2	-1.51	phosphoenolpyruvate protein phosphotransferase SAOUHSC	SAOUHSC_01029
216	NC_007795	810375-811453	(((((.((((&)))).)))))	-12	-3	429	438	-11.68	-13.8	-1.51	hypothetical protein SAOUHSC 00838 SAOUHSC	SAOUHSC_00838
217	NC_007795	677331-679204	(.((((((((((((&)))))))))))).)	1409	1422	425	438	-11.64	-15.7	-1.49	hypothetical protein SAOUHSC 00693 SAOUHSC	SAOUHSC_00693
218	NC_007795	1869908-1870611	((((.(((((((((((((&)))..)))))))))).))))	64	81	24	43	-11.64	-20.3	-1.49	hypothetical protein SAOUHSC 01964 SAOUHSC	SAOUHSC_01964
219	NC_007795	2398025-2399109	((((((((((&))))))))))	508	517	301	310	-11.63	-17.3	-1.48	hypothetical protein SAOUHSC 02608 SAOUHSC	SAOUHSC_02608
220	NC_007795	c2269394-2267632	((((((((((&))))))))))	557	566	87	96	-11.63	-17.5	-1.48	BCCT family osmoprotectant transporter SAOUHSC	SAOUHSC_02444
221	NC_007795	c2691058-2689521	((((((((((&))))))))))	-10	-1	467	476	-11.61	-15	-1.47	4 aminobutyrate aminotransferase SAOUHSC	SAOUHSC_02924
222	NC_007795	1112085-1113202	((((.(((((((((((&)))))))))))))))	794	809	357	371	-11.58	-21.1	-1.46	hypothetical protein SAOUHSC 01163 SAOUHSC	SAOUHSC_01163
223	NC_007795	c1489228-1488591	((((.((((((((.(((((((((((&))))))))))).))))))))))))	-147	-123	16	39	-11.57	-27	-1.45	hypothetical protein SAOUHSC 01541 SAOUHSC	SAOUHSC_01541
224	NC_007795	c2273104-2272020	((((((((....(((((((((((((((&))))))))))))))).....)))).))))	3	29	409	437	-11.56	-21.2	-1.45	hypothetical protein SAOUHSC 02448 SAOUHSC	SAOUHSC_02448
225	NC_007795	c687416-686794	(((((.((((((((((..(((((((((&)))))))))..))).))))))).)))))	186	212	297	324	-11.56	-28.6	-1.45	hypothetical protein SAOUHSC 00702 SAOUHSC	SAOUHSC_00702
226	NC_007795	c1511629-1510560	(((((((((&)))))))))	-13	-5	430	438	-11.54	-16	-1.44	hypothetical protein SAOUHSC 01584 SAOUHSC	SAOUHSC_01584
227	NC_007795	1306059-1307521	(((((((((((((((((&)))))))....))))))))))	586	602	424	444	-11.53	-15.6	-1.43	hypothetical protein SAOUHSC 01363 SAOUHSC	SAOUHSC_01363
228	NC_007795	211532-213642	(((((((((((&)))))))))))	274	284	470	480	-11.53	-14.5	-1.43	staphylocoagulase precursor SAOUHSC	SAOUHSC_00192
229	NC_007795	90963-91570	(((((((((((&)))))))))))	-184	-174	470	480	-11.53	-14.7	-1.43	hypothetical protein SAOUHSC 00084 SAOUHSC	SAOUHSC_00084
230	NC_007795	c2059648-2059299	(((((((((((.(((((.((((..((((((&)))))).))))..))))).)))))))))))	-80	-51	303	332	-11.52	-26.6	-1.43	hypothetical protein SAOUHSC 02202 SAOUHSC	SAOUHSC_02202
231	NC_007795	318841-320042	(((((((((&)))))))))	-72	-64	468	476	-11.52	-14.7	-1.43	hypothetical protein SAOUHSC 00304 SAOUHSC	SAOUHSC_00304
232	NC_007795	c2337268-2336046	((((((((((((((&))))))))).)))))	817	830	460	474	-11.52	-18.8	-1.43	molybdenum cofactor biosynthesis protein A SAOUHSC	SAOUHSC_02536
233	NC_007795	709953-712093	(((((((((&)))))))))	722	730	240	248	-11.51	-18.8	-1.43	hypothetical protein SAOUHSC 00728 SAOUHSC	SAOUHSC_00728
234	NC_007795	c1496370-1495769	(((.((((...(((((((((..(((((((&)))))))))))))))))))))))	247	275	292	314	-11.5	-27.2	-1.42	PVL orf 52 like protein SAOUHSC	SAOUHSC_01556
235	NC_007795	c2037312-2036357	((.(((....((((((((((((((((((&))))))))))))))))))..))).))	722	749	412	437	-11.5	-19.8	-1.42	amidase SAOUHSC	SAOUHSC_02173
236	NC_007795	c2042731-2038746	(((((((((((((((&)))))))))))))))	388	402	363	377	-11.5	-22.2	-1.42	phage minor structural protein SAOUHSC	SAOUHSC_02180
237	NC_007795	1233081-1234777	((((((((..((.(((((&))))).))))))))))	26	43	295	310	-11.5	-19.3	-1.42	glycerol kinase SAOUHSC	SAOUHSC_01276
238	NC_007795	1334167-1335968	((((((((&))))))))	1051	1058	433	440	-11.49	-13.4	-1.42	ABC transporter ATP binding protein putative SAOUHSC	SAOUHSC_01392
239	NC_007795	c1709923-1707966	(((((((.((((((((&))))))))....)))))))	1230	1245	434	452	-11.49	-19.4	-1.42	pyruvate kinase SAOUHSC	SAOUHSC_01806
240	NC_007795	785149-787721	(((((.((((&)))).)))))	387	396	429	438	-11.49	-14	-1.42	ribonuclease R SAOUHSC	SAOUHSC_00803
241	NC_007795	209071-211034	(((...(((((((((((((((((&)))))))))))))))))......)))	-11	11	411	436	-11.49	-18.9	-1.42	hypothetical protein SAOUHSC 00190 SAOUHSC	SAOUHSC_00190
242	NC_007795	320999-322143	((((((((((&))))))))))	600	609	241	250	-11.48	-18.8	-1.41	hypothetical protein SAOUHSC 00307 SAOUHSC	SAOUHSC_00307
243	NC_007795	332812-333938	(((((((((.((((((&)))))))))))))))	133	148	434	448	-11.47	-15.7	-1.41	hypothetical protein SAOUHSC 00318 SAOUHSC	SAOUHSC_00318
244	NC_007795	1244441-1244838	((((((((((((((&))))))))))))))	-135	-122	469	482	-11.47	-16.5	-1.41	hypothetical protein SAOUHSC 01288 SAOUHSC	SAOUHSC_01288
245	NC_007795	994280-995775	((((((((((&))))))))))	715	724	467	476	-11.46	-14.6	-1.4	hypothetical protein SAOUHSC 01025 SAOUHSC	SAOUHSC_01025
246	NC_007795	c1897036-1895775	(((((((.((((((&)))))).)))))))	189	202	435	448	-11.46	-14	-1.4	phosphotransferase system EIIC domain containing protein SAOUHSC	SAOUHSC_01992
247	NC_007795	c1741009-1739679	((...((((((((((((((((((((((&))))))))))))))))))))))....))	-8	18	405	432	-11.46	-22.2	-1.4	hypothetical protein SAOUHSC 01835 SAOUHSC	SAOUHSC_01835
248	NC_007795	c1495628-1495120	((((((((&))))))))	125	132	433	440	-11.46	-13.4	-1.4	PV83 orf 27 like protein SAOUHSC	SAOUHSC_01554
249	NC_007795	241636-243377	((((((((((&))))))))))	1459	1468	89	98	-11.46	-14.4	-1.4	tagB protein putative SAOUHSC	SAOUHSC_00222
250	NC_007795	c1071836-1071235	((((......(((((((((((((&)))))))))))))........))))	-12	10	413	437	-11.46	-17.34	-1.4	formyl peptide receptor like 1 inhibitory protein SAOUHSC	SAOUHSC_01112
251	NC_007795	148845-156220	((((((((((&))))))))))	784	793	89	98	-11.46	-14.7	-1.4	hypothetical protein SAOUHSC 00144 SAOUHSC	SAOUHSC_00144
252	NC_007795	c2011490-2009728	((((((((((((((((&))))))).))).))))))	1092	1107	423	440	-11.45	-15.4	-1.4	sodium dependent transporter (huNaDC 1) putative SAOUHSC	SAOUHSC_02137
253	NC_007795	c2541246-2540231	((((((((((((((.((((&)))).).)))))))))))))	-142	-124	91	110	-11.45	-21.7	-1.4	peptide ABC transporter ATP binding protein putative SAOUHSC	SAOUHSC_02764
254	NC_007795	1502787-1503352	((((((((((...(((.....(((((((((&))))))))).....))).))))))))))	-67	-38	74	101	-11.45	-27.1	-1.4	hypothetical protein SAOUHSC 01572 SAOUHSC	SAOUHSC_01572
255	NC_007795	2479006-2480456	(((((((&)))))))	-13	-7	241	247	-11.44	-14.8	-1.39	fmhA protein putative SAOUHSC	SAOUHSC_02696
256	NC_007795	c722678-721561	(((((((.((((&)))).)))))))	74	85	429	440	-11.43	-15.4	-1.39	hypothetical protein SAOUHSC 00736 SAOUHSC	SAOUHSC_00736
257	NC_007795	303559-304877	((((((((((&))))))))))	-8	1	428	437	-11.43	-15.1	-1.39	PfkB family carbohydrate kinase SAOUHSC	SAOUHSC_00291
258	NC_007795	c2766944-2759929	((((.(((((((((.(((((&))))))))))))))))))	482	501	292	309	-11.43	-21.2	-1.39	hypothetical protein SAOUHSC 02990 SAOUHSC	SAOUHSC_02990
259	NC_007795	1910692-1911935	(((((((&)))))))	136	142	90	96	-11.43	-12.3	-1.39	hypothetical protein SAOUHSC 02001 SAOUHSC	SAOUHSC_02001
260	NC_007795	922223-923991	((((((((((.(((((&))))).))))))))))	580	595	431	446	-11.42	-15.7	-1.38	hypothetical protein SAOUHSC 00949 SAOUHSC	SAOUHSC_00949
261	NC_007795	c1861100-1859995	(((((((...((((((((((&))))).)))))..)))))))	516	535	429	448	-11.42	-18.5	-1.38	leukotoxin LukE putative SAOUHSC	SAOUHSC_01955
262	NC_007795	541583-542859	((((((.((((&)))).))))))	236	246	429	439	-11.41	-14.2	-1.38	branched chain amino acid aminotransferase SAOUHSC	SAOUHSC_00536
263	NC_007795	2617420-2618555	(((((.(((((((&))))))).)))))	69	81	433	445	-11.41	-14.3	-1.38	hypothetical protein SAOUHSC 02843 SAOUHSC	SAOUHSC_02843
264	NC_007795	c2495200-2493885	((((((((&))))))))	698	705	431	438	-11.4	-15.5	-1.37	hypothetical protein SAOUHSC 02713 SAOUHSC	SAOUHSC_02713
265	NC_007795	c2730443-2729233	((((((((((&))).)))))))	1001	1010	430	440	-11.4	-12.9	-1.37	ornithine carbamoyltransferase SAOUHSC	SAOUHSC_02968
266	NC_007795	c1656008-1654804	((((((((((.(((((.((((.(((((&))))).)))).)))))))))))))))	704	730	188	213	-11.39	-22.9	-1.37	Holliday junction DNA helicase B SAOUHSC	SAOUHSC_01750
267	NC_007795	c2098158-2096999	(((((((&)))))))	772	778	432	438	-11.39	-14.2	-1.37	fructokinase putative SAOUHSC	SAOUHSC_02267
268	NC_007795	c2298982-2297685	(((((((((&)))))))))	1038	1046	241	249	-11.39	-15.5	-1.37	hypothetical protein SAOUHSC 02476 SAOUHSC	SAOUHSC_02476
269	NC_007795	447972-448270	(((((((&)))))))	-63	-57	241	247	-11.39	-14.8	-1.37	hypothetical protein SAOUHSC 00446 SAOUHSC	SAOUHSC_00446
270	NC_007795	c1844232-1843316	(((((.(((((..(((((((((((((&))))))))))))).....))))).)))))	-107	-82	8	36	-11.37	-28	-1.36	serine protease SplE SAOUHSC	SAOUHSC_01936
271	NC_007795	c2537316-2535539	(((((((((&)))))))))	-18	-10	434	442	-11.37	-13.3	-1.36	glutamate synthase alpha subunit putative SAOUHSC	SAOUHSC_02760
272	NC_007795	c2820597-2819018	(((((((((((..((&))..)))))))))))	83	97	80	94	-11.37	-22.2	-1.36	tRNA modification GTPase TrmE SAOUHSC	SAOUHSC_03053
273	NC_007795	1210535-1212021	(((((((((((&)))))))))))	864	874	434	444	-11.37	-16.1	-1.36	hypothetical protein SAOUHSC 01256 SAOUHSC	SAOUHSC_01256
274	NC_007795	c1448572-1447062	(.(((((((((((&))))))))))).)	247	259	426	438	-11.37	-14.2	-1.36	GTP binding protein EngA SAOUHSC	SAOUHSC_01492
275	NC_007795	1116381-1117855	((((((&))))))	1263	1268	433	438	-11.36	-11.5	-1.35	dihydroorotase SAOUHSC	SAOUHSC_01168
276	NC_007795	871648-875501	((((((..((((.(((((((&))))))).))))..))))))	1280	1299	429	448	-11.36	-17.2	-1.35	ATP dependent nuclease subunit A putative SAOUHSC	SAOUHSC_00905
277	NC_007795	c1151723-1151425	(((...((((.((((((((((.(((.((((&)))).))).))))))..))))))))..)))	-164	-135	114	143	-11.36	-20.1	-1.35	hypothetical protein SAOUHSC 01200 SAOUHSC	SAOUHSC_01200
278	NC_007795	c1710868-1709745	((((((((&))))))))	125	132	433	440	-11.35	-13.3	-1.35	6 phosphofructokinase SAOUHSC	SAOUHSC_01807
279	NC_007795	c308843-307111	((((((((((&))))))))))	-12	-3	429	438	-11.34	-17.7	-1.34	hypothetical protein SAOUHSC 00294 SAOUHSC	SAOUHSC_00294
280	NC_007795	1049855-1050378	(((......(((((((((((((((&)))))))))))))))..)))	224	247	352	371	-11.34	-20.1	-1.34	heme degrading monooxygenase IsdG SAOUHSC	SAOUHSC_01089
281	NC_007795	c2176486-2175657	(((((((((((((((((&)))))))))))))))))	340	356	117	133	-11.34	-22.6	-1.34	uracil phosphoribosyltransferase SAOUHSC	SAOUHSC_02353
282	NC_007795	2456807-2457645	((((((((((&))))))))))	524	533	240	249	-11.33	-20	-1.34	hypothetical protein SAOUHSC 02672 SAOUHSC	SAOUHSC_02672
283	NC_007795	378129-378907	(((((((((&)))))))))	-73	-65	433	441	-11.32	-13.6	-1.33	xanthine phosphoribosyltransferase SAOUHSC	SAOUHSC_00372
284	NC_007795	1724592-1725292	(((((((((&)))))))))	-16	-8	301	309	-11.32	-14	-1.33	hypothetical protein SAOUHSC 01819 SAOUHSC	SAOUHSC_01819
285	NC_007795	c2453526-2452049	(((((((&)))))))	204	210	434	440	-11.31	-12.3	-1.33	hypothetical protein SAOUHSC 02667 SAOUHSC	SAOUHSC_02667
286	NC_007795	690042-691006	(((.((((.((.((((((.(((((((((&))))))))))))))).)).)))))))	-5	22	413	438	-11.28	-20.5	-1.31	hypothetical protein SAOUHSC 00706 SAOUHSC	SAOUHSC_00706
287	NC_007795	c2785031-2784253	((((((((((.(((&))).)))).))))))	561	574	424	438	-11.28	-12.2	-1.31	imidazole glycerol phosphate synthase subunit HisH SAOUHSC	SAOUHSC_03010
288	NC_007795	343218-343621	(((((((((((.(((((&))))))))))))))))	179	195	468	483	-11.28	-17	-1.31	hypothetical protein SAOUHSC 00331 SAOUHSC	SAOUHSC_00331
289	NC_007795	c1832059-1831476	(((((((&)))))))	370	376	433	439	-11.27	-12.5	-1.31	hypothetical protein SAOUHSC 01926 SAOUHSC	SAOUHSC_01926
290	NC_007795	c2770928-2770252	((((((((((&))))).)))))	35	44	429	439	-11.26	-13.7	-1.3	methionine sulfoxide reductase A SAOUHSC	SAOUHSC_02996
291	NC_007795	477021-478747	((((((((&))))))))	753	760	89	96	-11.26	-12.9	-1.3	hypothetical protein SAOUHSC 00479 SAOUHSC	SAOUHSC_00479
292	NC_007795	890945-892086	((((((&))))))	930	935	434	439	-11.24	-11.5	-1.29	3 oxoacyl (acyl carrier protein) synthase III SAOUHSC	SAOUHSC_00920
293	NC_007795	c1927161-1926566	((((((((((&))))))))))	334	343	428	437	-11.24	-15.1	-1.29	phi ETA orf 63 like protein SAOUHSC	SAOUHSC_02021
294	NC_007795	c2250766-2249883	(((((((((....((((((&)))))))))))))))	378	396	434	448	-11.24	-14.2	-1.29	hypothetical protein SAOUHSC 02422 SAOUHSC	SAOUHSC_02422
295	NC_007795	c2288414-2287360	((((((((&))))))))	823	830	431	438	-11.24	-16	-1.29	hypothetical protein SAOUHSC 02464 SAOUHSC	SAOUHSC_02464
296	NC_007795	c166589-164749	((..((((((....(((((((..((((((&))))))..)))))))..))))))))	-199	-171	70	94	-11.23	-24.4	-1.29	indolepyruvate decarboxylase putative SAOUHSC	SAOUHSC_00153
297	NC_007795	239769-240643	((((((&))))))	1	6	434	439	-11.2	-11.5	-1.27	2 C methyl D erythritol 4 phosphate cytidylyltransferase SAOUHSC	SAOUHSC_00220
298	NC_007795	c38433-37973	(((..((((((((..((((((((&)))))))).))))))))..)))	-182	-160	114	135	-11.2	-19.3	-1.27	hypothetical protein SAOUHSC 00034 SAOUHSC	SAOUHSC_00034
299	NC_007795	664061-664686	(((.((((((((((&)))))))))).)))	45	58	432	445	-11.2	-16.9	-1.27	hypothetical protein SAOUHSC 00674 SAOUHSC	SAOUHSC_00674
300	NC_007795	170149-171245	(((((((((&)))))))))	-17	-9	467	475	-11.2	-13.6	-1.27	N acetylmuramic acid 6 phosphate etherase SAOUHSC	SAOUHSC_00157
301	NC_007795	2323714-2324777	((((((((((&))))))))))	-45	-36	470	479	-11.19	-12.7	-1.27	sugar transporter putative SAOUHSC	SAOUHSC_02520
302	NC_007795	c77635-76521	(((((((((((&)))))))))))	530	540	88	98	-11.19	-16.9	-1.27	lipoprotein SirC putative SAOUHSC	SAOUHSC_00071
303	NC_007795	192401-193872	((((((((((((..(((((((((&)))))))))....))))))))))))	-157	-135	303	327	-11.19	-29.4	-1.27	extracellular solute binding protein putative SAOUHSC	SAOUHSC_00176
304	NC_007795	c168860-166663	(((((((((&)))))))))	1915	1923	301	309	-11.19	-14.4	-1.27	PTS system glucose specific component SAOUHSC	SAOUHSC_00155
305	NC_007795	813938-814833	((((..((((.((..((((((((&))))))))..)).))))..))))	133	155	426	448	-11.19	-14.4	-1.27	hypothetical protein SAOUHSC 00843 SAOUHSC	SAOUHSC_00843
306	NC_007795	c2297888-2297395	(((((((((&)))))))))	-56	-48	241	249	-11.17	-15.5	-1.26	hypothetical protein SAOUHSC 02475 SAOUHSC	SAOUHSC_02475
307	NC_007795	c1950686-1950046	((((((((((((.(((((((&))))))).)).)))))))).))	244	263	353	374	-11.17	-19.2	-1.26	terminase small subunit putative SAOUHSC	SAOUHSC_02050
308	NC_007795	2352378-2352988	(((((((&)))))))	218	224	433	439	-11.17	-12.3	-1.26	urease subunit beta SAOUHSC	SAOUHSC_02559
309	NC_007795	1310237-1311843	(((((((((&)))))))))	664	672	90	98	-11.17	-13.5	-1.26	anthranilate synthase component I SAOUHSC	SAOUHSC_01366
310	NC_007795	c704464-703845	(((((((((&)))))))))	-86	-78	432	440	-11.16	-16.8	-1.25	6 pyruvoyl tetrahydropterin synthase SAOUHSC	SAOUHSC_00720
311	NC_007795	661831-664181	(((((.((((((((&)))))))))))))	-51	-38	468	480	-11.16	-15	-1.25	hypothetical protein SAOUHSC 00673 SAOUHSC	SAOUHSC_00673
312	NC_007795	2261805-2263981	(((((...(((((((((((((((&)).))))))))))))))))))	765	787	24	44	-11.15	-22.5	-1.25	hypothetical protein SAOUHSC 02436 SAOUHSC	SAOUHSC_02436
313	NC_007795	897856-899711	((((((((((&))))))))))	-23	-14	470	479	-11.15	-12.7	-1.25	oligopeptide ABC transporter substrate binding protein putative SAOUHSC	SAOUHSC_00927
314	NC_007795	666978-668044	((((((((((((((((&))))))))))).......)))))	-9	6	416	438	-11.15	-17.21	-1.25	hypothetical protein SAOUHSC 00679 SAOUHSC	SAOUHSC_00679
315	NC_007795	c2349701-2348593	(((((((((&)))))))))	-127	-119	429	437	-11.15	-14.1	-1.25	hypothetical protein SAOUHSC 02554 SAOUHSC	SAOUHSC_02554
316	NC_007795	c309764-308683	((((((((&))))))))	212	219	433	440	-11.15	-13.3	-1.25	N acetylneuraminate lyase SAOUHSC	SAOUHSC_00295
317	NC_007795	2457700-2458640	(((((((.((((.(((((((&))))))).)))).)))....))))	-175	-156	424	447	-11.14	-13.8	-1.24	hypothetical protein SAOUHSC 02674 SAOUHSC	SAOUHSC_02674
318	NC_007795	c2392489-2391720	((((.((((((((&)))))))).))))	-10	2	426	438	-11.14	-16.8	-1.24	hypothetical protein SAOUHSC 02603 SAOUHSC	SAOUHSC_02603
319	NC_007795	550905-555154	(((((.(((((((((((((((&))))))))))))))))))))	1232	1252	352	371	-11.14	-21.8	-1.24	sdrD protein putative SAOUHSC	SAOUHSC_00545
320	NC_007795	752821-753896	(((((..((((((((&))))))))....)))))	265	279	432	448	-11.13	-17.4	-1.24	peptide chain release factor 2 putative SAOUHSC	SAOUHSC_00771
321	NC_007795	2003336-2003862	((((((((((((((&))))))))))))))	68	81	470	483	-11.13	-16.9	-1.24	hypothetical protein SAOUHSC 02129 SAOUHSC	SAOUHSC_02129
322	NC_007795	83305-84761	((((((((.((((((((((((&)))))))))))).)))..)))))	339	359	424	446	-11.12	-19.3	-1.23	hypothetical protein SAOUHSC 00078 SAOUHSC	SAOUHSC_00078
323	NC_007795	2509080-2510689	((((((.(((&))).))))))	145	154	431	440	-11.12	-13.2	-1.23	amino acid ABC transporter like protein putative SAOUHSC	SAOUHSC_02729
324	NC_007795	181751-183429	(((((((((&)))))))))	784	792	468	476	-11.12	-14.1	-1.23	hypothetical protein SAOUHSC 00168 SAOUHSC	SAOUHSC_00168
325	NC_007795	c1730727-1729304	(((((((((&)))).)))))	31	39	429	438	-11.1	-13.5	-1.22	thiamine biosynthesis protein ThiI SAOUHSC	SAOUHSC_01824
326	NC_007795	c2650540-2649186	((((((((((((&))))))))))))	729	740	457	468	-11.1	-14.9	-1.22	hypothetical protein SAOUHSC 02876 SAOUHSC	SAOUHSC_02876
327	NC_007795	1122033-1122925	((..(((((((((((...((((((&))))))...)))))))))))..))	270	293	89	112	-11.09	-24	-1.22	orotidine 5' phosphate decarboxylase SAOUHSC	SAOUHSC_01171
328	NC_007795	641834-643038	(((((((((&)))))))))	23	31	86	94	-11.09	-14.6	-1.22	ferrichrome transport permease fhuB putative SAOUHSC	SAOUHSC_00653
329	NC_007795	c2038412-2037916	(((((((((&)))))))))	1	9	241	249	-11.09	-14.9	-1.22	hypothetical protein SAOUHSC 02177 SAOUHSC	SAOUHSC_02177
330	NC_007795	c354191-352150	(((((((((&)))))))))	1824	1832	301	309	-11.08	-14	-1.21	bifunctional homocysteine S methyltransferase/510 methylenetetrahydrofolate reductase protein SAOUHSC	SAOUHSC_00339
331	NC_007795	c1668506-1665676	((((((((((((&))))))))))))	1596	1607	425	436	-11.07	-14.6	-1.21	valyl tRNA synthetase SAOUHSC	SAOUHSC_01767
332	NC_007795	c2784460-2783556	(..(((((((((((&)))))))))))..)	212	225	297	310	-11.07	-17.4	-1.21	1 (5 phosphoribosyl) 5 SAOUHSC	1-(5-phosphoribosyl)-5-SAOUHSC_03009
333	NC_007795	c2067510-2066531	(((((((((((((&)))))))))))))	483	495	297	309	-11.06	-17.8	-1.2	hypothetical protein SAOUHSC 02221 SAOUHSC	SAOUHSC_02221
334	NC_007795	267553-268703	(((.((((((((((...(((((((((&)))))))))...))).))))))))))	-17	8	414	439	-11.06	-20.4	-1.2	peptidoglycan hydrolase SAOUHSC	SAOUHSC_00248
335	NC_007795	c1442362-1441962	((((((((((.(((&))).))))))))))	23	36	429	442	-11.06	-15.8	-1.2	hypothetical protein SAOUHSC 01484 SAOUHSC	SAOUHSC_01484
336	NC_007795	c2666740-2665719	(((((((((&)))))))))	30	38	301	309	-11.06	-14.1	-1.2	hypothetical protein SAOUHSC 02895 SAOUHSC	SAOUHSC_02895
337	NC_007795	c701583-700910	((((((((((((...(((((((.((((((&)))))).))))))))))))))).))))	352	380	110	136	-11.05	-25.3	-1.2	hypothetical protein SAOUHSC 00716 SAOUHSC	SAOUHSC_00716
338	NC_007795	1253758-1255439	(((((((..((((((&))))))..)))))))	816	830	424	438	-11.04	-18.7	-1.19	cardiolipin synthetase putative SAOUHSC	SAOUHSC_01310
339	NC_007795	c1587776-1586893	((((((((((((&))))))))))))	180	191	436	447	-11.03	-14.2	-1.19	hypothetical protein SAOUHSC 01677 SAOUHSC	SAOUHSC_01677
340	NC_007795	114727-115214	(((((((&)))))))	88	94	241	247	-11.03	-14	-1.19	hypothetical protein SAOUHSC 00111 SAOUHSC	SAOUHSC_00111
341	NC_007795	c1363162-1362762	(((((((((&)))))))))	34	42	430	438	-11.03	-16	-1.19	hypothetical protein SAOUHSC 01422 SAOUHSC	SAOUHSC_01422
342	NC_007795	1128907-1131515	(((((((&)))))))	1081	1087	241	247	-11.02	-14.1	-1.18	primosomal protein N SAOUHSC	SAOUHSC_01179
343	NC_007795	c2091138-2089679	((((....((..(((((((((((((.((((&)))).)))))))))))))..))....))))	-199	-170	64	93	-11.02	-28.8	-1.18	hypothetical protein SAOUHSC 02257 SAOUHSC	SAOUHSC_02257
344	NC_007795	590389-591230	(((((((((((((((((&)))))))))))))))))	387	403	184	200	-10.99	-17.7	-1.17	hypothetical protein SAOUHSC 00592 SAOUHSC	SAOUHSC_00592
345	NC_007795	c2001678-2000183	(((((((((&)))))))))	882	890	89	97	-10.99	-14.2	-1.17	adenylosuccinate lyase SAOUHSC	SAOUHSC_02126
346	NC_007795	433132-437831	((((((((&))))))))	3024	3031	240	247	-10.99	-17.8	-1.17	glutamate synthase large subunit putative SAOUHSC	SAOUHSC_00435
347	NC_007795	c1308949-1307658	((.(((((((.((((((.(((&))).)).))))..))))))).))	-170	-150	74	96	-10.99	-21.7	-1.17	prephenate dehydrogenase SAOUHSC	SAOUHSC_01364
348	NC_007795	398218-399101	(((((((((&)))))))))	122	130	301	309	-10.99	-14.4	-1.17	superantigen like protein SAOUHSC	SAOUHSC_00395
349	NC_007795	1743099-1744573	((((((((&))))))))	-172	-165	91	98	-10.98	-12.9	-1.16	hypothetical protein SAOUHSC 01838 SAOUHSC	SAOUHSC_01838
350	NC_007795	c2174165-2173237	(((((((((((((((&)))))))))))))))	689	703	361	375	-10.98	-18.9	-1.16	F0F1 ATP synthase subunit A SAOUHSC	SAOUHSC_02350
351	NC_007795	c2406314-2405929	((((((((&))))))))	153	160	467	474	-10.97	-12.9	-1.16	hypothetical protein SAOUHSC 02616 SAOUHSC	SAOUHSC_02616
352	NC_007795	706813-707621	((((((.((((((((&)))))))).))))))	-16	-2	428	442	-10.96	-15.9	-1.15	chorismate binding enzyme putative SAOUHSC	SAOUHSC_00724
353	NC_007795	923933-924891	(((((((..(((((((.((((.((((&)))).))))))))))))))))))	371	396	460	482	-10.96	-20.6	-1.15	hypothetical protein SAOUHSC 00950 SAOUHSC	SAOUHSC_00950
354	NC_007795	337680-338734	(((((((((((((((.(((&))).)))))))))))))))	392	410	200	218	-10.94	-20.6	-1.14	hypothetical protein SAOUHSC 00325 SAOUHSC	SAOUHSC_00325
355	NC_007795	2264237-2265237	(((((((((((((.((.(((((..(((&)))..))))).)).)))))))))))))	538	564	187	213	-10.92	-23.7	-1.13	hypothetical protein SAOUHSC 02437 SAOUHSC	SAOUHSC_02437
356	NC_007795	c1578706-1577688	(((((((((((((&)))))))))))))	550	562	362	374	-10.91	-19	-1.13	hypothetical protein SAOUHSC 01664 SAOUHSC	SAOUHSC_01664
357	NC_007795	c861893-860764	(((((((((&)))))))))	666	674	89	97	-10.91	-14.2	-1.13	hypothetical protein SAOUHSC 00897 SAOUHSC	SAOUHSC_00897
358	NC_007795	2201965-2202875	(((((((((((((&)))))))))))))	-11	1	199	211	-10.89	-16.6	-1.12	purine nucleoside phosphorylase SAOUHSC	SAOUHSC_02380
359	NC_007795	614729-617331	((((((((&))))))))	928	935	242	249	-10.89	-12.6	-1.12	putative monovalent cation/H+ antiporter subunit A SAOUHSC	SAOUHSC_00625
360	NC_007795	638132-639561	((((((((&))))))))	300	307	89	96	-10.89	-13.4	-1.12	hypothetical protein SAOUHSC 00648 SAOUHSC	SAOUHSC_00648
361	NC_007795	c2142625-2140452	(((((((&)))))))	-65	-59	241	247	-10.88	-14.6	-1.11	potassium translocating P type ATPase B subunit putative SAOUHSC	SAOUHSC_02311
362	NC_007795	c332904-331346	(((((((&)))))))	1258	1264	242	248	-10.88	-11.7	-1.11	glycerol 3 phosphate transporter SAOUHSC	SAOUHSC_00317
363	NC_007795	c68227-66252	(((((((&)))))))	128	134	241	247	-10.87	-14.1	-1.11	hypothetical protein SAOUHSC 00061 SAOUHSC	SAOUHSC_00061
364	NC_007795	1091896-1092527	(((.(((((.((.(((((&))))).)).))))))))	-41	-24	422	438	-10.87	-14.1	-1.11	cell division protein MraZ SAOUHSC	SAOUHSC_01142
365	NC_007795	2491475-2492652	(((((((((&)))).)))))	568	576	429	438	-10.86	-12.9	-1.1	leukocidin f subunit precursor SAOUHSC	SAOUHSC_02710
366	NC_007795	c1599960-1597937	((((((((&))))))))	563	570	91	98	-10.86	-13.1	-1.1	GTP binding protein LepA SAOUHSC	SAOUHSC_01688
367	NC_007795	591077-591744	(((((((((&)))))))))	327	335	429	437	-10.85	-14.1	-1.1	hypothetical protein SAOUHSC 00593 SAOUHSC	SAOUHSC_00593
368	NC_007795	478547-479940	(((((..((&)).)))))	1176	1184	431	438	-10.85	-11	-1.1	hypothetical protein SAOUHSC 00480 SAOUHSC	SAOUHSC_00480
369	NC_007795	c1494507-1494119	(((((((((&)))))))))	-9	-1	434	442	-10.85	-14.1	-1.1	hypothetical protein SAOUHSC 01551 SAOUHSC	SAOUHSC_01551
370	NC_007795	510986-512640	((((((((((((((..(((((&)))))..))))))))))))))	-70	-50	192	212	-10.85	-21.8	-1.1	glutamyl tRNA synthetase SAOUHSC	SAOUHSC_00509
371	NC_007795	c2296882-2296590	(((((((((&)))))))))	-173	-165	468	476	-10.85	-14.5	-1.1	hypothetical protein SAOUHSC 02473 SAOUHSC	SAOUHSC_02473
372	NC_007795	c1623455-1622332	(((((((.((((((&)))))).)))))))	269	282	433	446	-10.84	-14.4	-1.09	hypothetical protein SAOUHSC 01717 SAOUHSC	SAOUHSC_01717
373	NC_007795	285647-286239	(((((((((((&)))))))))))	224	234	470	480	-10.84	-14.4	-1.09	hypothetical protein SAOUHSC 00264 SAOUHSC	SAOUHSC_00264
374	NC_007795	c1759166-1757875	(((((((&)))))))	98	104	434	440	-10.84	-12.4	-1.09	bifunctional 3 deoxy 7 phosphoheptulonate synthase/chorismate mutase SAOUHSC	SAOUHSC_01852
375	NC_007795	c2284669-2284053	(((((((((((((&)))))))))))))	-66	-54	201	213	-10.84	-17.7	-1.09	MerR family transcriptional regulator SAOUHSC	SAOUHSC_02461
376	NC_007795	803800-804203	(((((((....((((((((((((((((((&))))))))))).))))))))))))))	-196	-168	412	437	-10.83	-22.9	-1.09	hypothetical protein SAOUHSC 00825 SAOUHSC	SAOUHSC_00825
377	NC_007795	c1577827-1575828	((((((((((&))))))))))	1713	1722	470	479	-10.83	-13.2	-1.09	DNA primase SAOUHSC	SAOUHSC_01663
378	NC_007795	c1831188-1830347	((((((((((((....((((((&))))))......))))))))))))	46	67	434	457	-10.82	-18.9	-1.08	hypothetical protein SAOUHSC 01923 SAOUHSC	SAOUHSC_01923
379	NC_007795	c1712983-1711926	((((((((((&))))))))))	240	249	468	477	-10.81	-15.5	-1.08	acetyl CoA carboxylase subunit beta SAOUHSC	SAOUHSC_01809
380	NC_007795	c2060041-2059668	(((((((((&)))))))))	-9	-1	434	442	-10.81	-14.1	-1.08	hypothetical protein SAOUHSC 02204 SAOUHSC	SAOUHSC_02204
381	NC_007795	886083-887428	((((((((&))))))))	28	35	240	247	-10.81	-16.3	-1.08	2 isopropylmalate synthase putative SAOUHSC	SAOUHSC_00914
382	NC_007795	c628878-627926	(((((((((&)))))))))	631	639	240	248	-10.8	-17	-1.08	hypothetical protein SAOUHSC 00639 SAOUHSC	SAOUHSC_00639
383	NC_007795	c352353-349925	(((((((((&)))))))))	-14	-6	301	309	-10.8	-14	-1.08	5 methyltetrahydropteroyltriglutamate homocysteine methyltransferase SAOUHSC	SAOUHSC_00338
384	NC_007795	c1453763-1453447	((((((&))))))	-182	-177	91	96	-10.79	-11.6	-1.07	hypothetical protein SAOUHSC 01500 SAOUHSC	SAOUHSC_01500
385	NC_007795	2427787-2428661	(((((((...((((((((((((((((&)))))))))))))))).......)))))))	532	557	412	441	-10.79	-22.3	-1.07	DNA binding response regulator putative SAOUHSC	SAOUHSC_02643
386	NC_007795	c1372706-1372069	(((((((((((((((..(((((&)))))..))))))))).))))))	10	31	355	377	-10.78	-21.7	-1.07	hypothetical protein SAOUHSC 01436 SAOUHSC	SAOUHSC_01436
387	NC_007795	c1746129-1744667	((((((((((((&))))))))))))	130	141	363	374	-10.78	-15.9	-1.07	tyrosyl tRNA synthetase SAOUHSC	SAOUHSC_01839
388	NC_007795	c2276814-2276303	(((((((&)))))))	52	58	432	438	-10.78	-14.2	-1.07	PTS system lactose specific IIA component SAOUHSC	SAOUHSC_02451
389	NC_007795	c1409237-1407997	(((((((((((&)))))))))))	986	996	86	96	-10.78	-15.6	-1.07	threonine dehydratase SAOUHSC	SAOUHSC_01451
390	NC_007795	c2274767-2273155	(((((((((((.(((&))))))))))))))	25	39	434	447	-10.78	-15.3	-1.07	6 phospho beta galactosidase SAOUHSC	SAOUHSC_02449
391	NC_007795	402308-403185	((((.((((((((((((&))))))))))))))))	625	641	424	439	-10.77	-20.6	-1.06	superantigen like protein SAOUHSC	SAOUHSC_00399
392	NC_007795	c1767800-1767004	((..((((((((((&))))))))))..))	91	104	425	438	-10.76	-13.2	-1.06	hypothetical protein SAOUHSC 01858 SAOUHSC	SAOUHSC_01858
393	NC_007795	c2731711-2730276	((..(((((((((((((((((&)))))))))))))))))..))	839	859	191	211	-10.75	-21.4	-1.05	arginine deiminase SAOUHSC	SAOUHSC_02969
394	NC_007795	c1584119-1583452	((((((.((((((&)))))).))))))	261	273	433	445	-10.74	-14.3	-1.05	hypothetical protein SAOUHSC 01672 SAOUHSC	SAOUHSC_01672
395	NC_007795	457984-458987	((((((&))))))	445	450	242	247	-10.74	-11.4	-1.05	hypothetical protein SAOUHSC 00455 SAOUHSC	SAOUHSC_00455
396	NC_007795	1779997-1781465	(((((((((&)))))))))	265	273	429	437	-10.73	-13.5	-1.04	hypothetical protein SAOUHSC 01872 SAOUHSC	SAOUHSC_01872
397	NC_007795	1189325-1193835	((((((.((((((&)))))).))))))	3123	3135	426	438	-10.73	-14.4	-1.04	DNA polymerase III PolC SAOUHSC	SAOUHSC_01241
398	NC_007795	c1843365-1842446	(((((((((((((&)))))))))))))	-94	-82	7	19	-10.73	-19.9	-1.04	serine protease SplF putative SAOUHSC	SAOUHSC_01935
399	NC_007795	c314108-312595	((((((......(((((((&))))))).....))))))	565	583	431	448	-10.72	-15.1	-1.04	hypothetical protein SAOUHSC 00299 SAOUHSC	SAOUHSC_00299
400	NC_007795	c2407530-2406098	(((..(((((((((((&)))))))))))..)))	634	649	86	101	-10.72	-17.6	-1.04	hypothetical protein SAOUHSC 02618 SAOUHSC	SAOUHSC_02618
401	NC_007795	c1503766-1503321	(((((..((((((((&))))))))..)))))	-183	-169	292	306	-10.71	-18.6	-1.03	hypothetical protein SAOUHSC 01573 SAOUHSC	SAOUHSC_01573
402	NC_007795	c1850263-1849365	(((((..((((((((((&))))))))))...)))))	514	530	79	96	-10.7	-22.4	-1.03	hypothetical protein SAOUHSC 01945 SAOUHSC	SAOUHSC_01945
403	NC_007795	1249222-1249670	((((((&))))))	241	246	433	438	-10.7	-11.5	-1.03	hypothetical protein SAOUHSC 01297 SAOUHSC	SAOUHSC_01297
404	NC_007795	c378016-377409	((((((..((((((&))))))..))))))	205	218	361	374	-10.69	-18	-1.02	hypothetical protein SAOUHSC 00371 SAOUHSC	SAOUHSC_00371
405	NC_007795	c1532486-1531153	(((((((((.(((((((((.(((((&)))))))))))))).)))))))))	95	119	310	333	-10.69	-25.5	-1.02	peptidase T putative SAOUHSC	SAOUHSC_01606
406	NC_007795	2448226-2450531	((((((&))))))	901	906	91	96	-10.69	-11.6	-1.02	transcriptional regulator putative SAOUHSC	SAOUHSC_02664
407	NC_007795	c461812-461457	((((((.((((((&)))))).))))))	-137	-125	428	440	-10.69	-16.5	-1.02	hypothetical protein SAOUHSC 00460 SAOUHSC	SAOUHSC_00460
408	NC_007795	c2406080-2405554	((((((((&))))))))	-81	-74	467	474	-10.68	-12.9	-1.02	hypothetical protein SAOUHSC 02615 SAOUHSC	SAOUHSC_02615
409	NC_007795	1151694-1152625	(((((((((.((((&)))))))))))))	176	189	432	444	-10.67	-16.1	-1.01	ribonuclease III putative SAOUHSC	SAOUHSC_01203
410	NC_007795	c1831665-1831289	(((((((&)))))))	-24	-18	433	439	-10.67	-12.5	-1.01	hypothetical protein SAOUHSC 01925 SAOUHSC	SAOUHSC_01925
411	NC_007795	c388022-386977	(((((((.(((((((&))))))))))))))	58	72	81	94	-10.67	-20.8	-1.01	hypothetical protein SAOUHSC 00382 SAOUHSC	SAOUHSC_00382
412	NC_007795	c1022431-1021617	(((((((...((((.(((((&)))))))))....)))))))	-162	-143	77	96	-10.66	-22.3	-1.01	hypothetical protein SAOUHSC 01054 SAOUHSC	SAOUHSC_01054
413	NC_007795	c2438409-2437694	((((......((((((((((((((((&))))))))))))))))....))))	484	509	413	436	-10.65	-16.8	-1	hypothetical protein SAOUHSC 02651 SAOUHSC	SAOUHSC_02651
414	NC_007795	c1633125-1632623	(((((((((((&)))))))))))	136	146	425	435	-10.65	-11.9	-1	(5 methylaminomethyl 2 thiouridylate) methyltransferase SAOUHSC	SAOUHSC_01726
415	NC_007795	1033553-1034664	(((((((.((&)))))))))	394	403	431	439	-10.64	-13	-1	protoheme IX farnesyltransferase SAOUHSC	SAOUHSC_01066
416	NC_007795	c342888-342464	(((((((.((((((&)))))))))))))	53	66	89	101	-10.64	-14.4	-1	mttA/Hcf106 family protein related protein SAOUHSC	SAOUHSC_00329
417	NC_007795	1316876-1318338	(((((&)))))	-68	-64	434	438	-10.63	-10.7	-0.99	methicillin resistance factor FemA putative SAOUHSC	SAOUHSC_01373
418	NC_007795	c2800305-2799338	(((((&)))))	-8	-4	434	438	-10.62	-10.7	-0.99	hypothetical protein SAOUHSC 03026 SAOUHSC	SAOUHSC_03026
419	NC_007795	c1365501-1364792	(((((((((((.....(((((((((&)))))))))....)))))).)))))	52	76	187	211	-10.62	-19.1	-0.99	hypothetical protein SAOUHSC 01425 SAOUHSC	SAOUHSC_01425
420	NC_007795	c2507555-2506882	((((((((.......(.((((((((((&)))))))))).)))))))))	119	145	457	476	-10.61	-19.11	-0.98	hypothetical protein SAOUHSC 02726 SAOUHSC	SAOUHSC_02726
421	NC_007795	c2021460-2020418	(((((((((&)))))))))	670	678	301	309	-10.61	-12.3	-0.98	hypothetical protein SAOUHSC 02147 SAOUHSC	SAOUHSC_02147
422	NC_007795	2599722-2601886	((((((((((((((&))))..))))))))))	1021	1034	86	101	-10.6	-17.2	-0.98	hypothetical protein SAOUHSC 02822 SAOUHSC	SAOUHSC_02822
423	NC_007795	956526-957547	((((((((&))))))))	713	720	432	439	-10.6	-14.8	-0.98	naphthoate synthase SAOUHSC	SAOUHSC_00985
424	NC_007795	88797-90199	(((((((&)))))))	-14	-8	432	438	-10.6	-14.9	-0.98	hypothetical protein SAOUHSC 00082 SAOUHSC	SAOUHSC_00082
425	NC_007795	1209270-1210735	((((((&))))))	1254	1259	433	438	-10.6	-11.7	-0.98	hypothetical protein SAOUHSC 01255 SAOUHSC	SAOUHSC_01255
426	NC_007795	c1528060-1526211	((((((((&))))))))	80	87	433	440	-10.6	-12.8	-0.98	alpha D 14 glucosidase SAOUHSC	SAOUHSC_01601
427	NC_007795	c2197327-2195934	(((((((((&)))))))))	-15	-7	468	476	-10.6	-14.3	-0.98	hypothetical protein SAOUHSC 02373 SAOUHSC	SAOUHSC_02373
428	NC_007795	c2139863-2139184	((((((((&))))))))	-16	-9	434	441	-10.59	-13.3	-0.97	hypothetical protein SAOUHSC 02309 SAOUHSC	SAOUHSC_02309
429	NC_007795	483192-485485	((((.((((((((((((((((&)))))))))))))))).))))	212	232	26	46	-10.58	-22.4	-0.97	hypothetical protein SAOUHSC 00486 SAOUHSC	SAOUHSC_00486
430	NC_007795	70573-71246	(((((((&)))))))	120	126	432	438	-10.58	-14.2	-0.97	hypothetical protein SAOUHSC 00065 SAOUHSC	SAOUHSC_00065
431	NC_007795	c1079732-1078816	(((((((&)))))))	285	291	434	440	-10.57	-12.3	-0.96	superantigen like protein SAOUHSC	SAOUHSC_01124
432	NC_007795	c2330517-2327150	((((((((((&))))))))))	2506	2515	300	309	-10.57	-12.8	-0.96	hypothetical protein SAOUHSC 02525 SAOUHSC	SAOUHSC_02525
433	NC_007795	1011687-1013293	(((((((((((((((&)))))))))))))))	373	387	359	373	-10.57	-19.7	-0.96	dihydrolipoamide dehydrogenase SAOUHSC	SAOUHSC_01043
434	NC_007795	c1510767-1508540	(((((.......(((..(((((.((((((&)))))).)))))..))).......)))))	-16	12	411	439	-10.57	-17.44	-0.96	hypothetical protein SAOUHSC 01583 SAOUHSC	SAOUHSC_01583
435	NC_007795	c2456837-2455468	((((((..(((((.(((.((((((((&))))))))..))))))))..))))))	828	853	89	114	-10.57	-25.7	-0.96	hypothetical protein SAOUHSC 02671 SAOUHSC	SAOUHSC_02671
436	NC_007795	831724-832703	((((((((((((((((((((&))))))))))))))))))))	75	94	27	46	-10.57	-22.8	-0.96	hypothetical protein SAOUHSC 00865 SAOUHSC	SAOUHSC_00865
437	NC_007795	388094-388974	((((((&))))))	-86	-81	433	438	-10.57	-11.7	-0.96	superantigen like protein SAOUHSC	SAOUHSC_00383
438	NC_007795	899723-901638	((((((((((.((((&)))).))))))))))	786	800	468	482	-10.56	-14.1	-0.96	oligopeptide ABC transporter substrate binding protein putative SAOUHSC	SAOUHSC_00928
439	NC_007795	c1628089-1625259	((((((((&))))))))	929	936	89	96	-10.56	-12.5	-0.96	alanyl tRNA synthetase SAOUHSC	SAOUHSC_01722
440	NC_007795	c2773122-2772230	((((((&))))))	233	238	433	438	-10.55	-11.8	-0.95	capsular polysaccharide biosynthesis protein Cap5B SAOUHSC	SAOUHSC_02999
441	NC_007795	c2420831-2420344	(((..(((((((&)))))))..)))	169	180	433	444	-10.53	-12.3	-0.94	hypothetical protein SAOUHSC 02632 SAOUHSC	SAOUHSC_02632
442	NC_007795	c2260923-2258966	((((((((&))))))))	929	936	89	96	-10.53	-13	-0.94	hypothetical protein SAOUHSC 02434 SAOUHSC	SAOUHSC_02434
443	NC_007795	c2341399-2340693	((((((((..((((&))))))))))))	313	326	430	441	-10.53	-13.7	-0.94	molybdopterin precursor biosynthesis moaB putative SAOUHSC	SAOUHSC_02544
444	NC_007795	774648-775477	(((((((&)))))))	323	329	91	97	-10.53	-12	-0.94	hypothetical protein SAOUHSC 00793 SAOUHSC	SAOUHSC_00793
445	NC_007795	c190521-189695	(((((((&)))))))	177	183	434	440	-10.52	-12.3	-0.94	azoreductase SAOUHSC	SAOUHSC_00173
446	NC_007795	672087-672829	(((((((((&)))))))))	315	323	434	442	-10.52	-14.2	-0.94	hypothetical protein SAOUHSC 00687 SAOUHSC	SAOUHSC_00687
447	NC_007795	c559719-558641	((((((((((((((((((((&))))))))))))))).)))))	92	111	193	213	-10.52	-21	-0.94	putative GTP cyclohydrolase SAOUHSC	SAOUHSC_00549
448	NC_007795	c1894273-1893345	(((((((((&)))))))))	348	356	301	309	-10.52	-12.1	-0.94	amino acid ABC transporter ATP binding protein putative SAOUHSC	SAOUHSC_01990
449	NC_007795	466574-467622	(((((..(..((((((((((((((((&))))))))))))))))..)..)))))	359	384	289	314	-10.51	-31.9	-0.93	4 diphosphocytidyl 2 C methyl D erythritol kinase SAOUHSC	SAOUHSC_00466
450	NC_007795	c2133383-2132674	((((((&))))))	64	69	91	96	-10.5	-11.6	-0.93	serine protein kinase RsbW SAOUHSC	SAOUHSC_02299
451	NC_007795	882436-885245	(((((((&)))))))	677	683	91	97	-10.5	-12.3	-0.93	ATP dependent Clp protease ATP binding subunit ClpB SAOUHSC	SAOUHSC_00912
452	NC_007795	c2814143-2813374	(((((((((&))).))))))	319	327	431	440	-10.49	-12.4	-0.92	helix turn helix domain containing protein SAOUHSC	SAOUHSC_03046
453	NC_007795	c2703275-2702389	((((((((..((((((&)))))).))))))))	413	428	432	446	-10.49	-16.4	-0.92	hypothetical protein SAOUHSC 02936 SAOUHSC	SAOUHSC_02936
454	NC_007795	c704041-703128	(((((((((&)))))))))	136	144	240	248	-10.49	-17	-0.92	hypothetical protein SAOUHSC 00719 SAOUHSC	SAOUHSC_00719
455	NC_007795	171057-172711	((((((((&))))))))	781	788	91	98	-10.49	-13.2	-0.92	PTS system component SAOUHSC	SAOUHSC_00158
456	NC_007795	c1639047-1638074	((((((((&))))))))	677	684	91	98	-10.49	-13.1	-0.92	hypothetical protein SAOUHSC 01735 SAOUHSC	SAOUHSC_01735
457	NC_007795	c2749230-2747123	(((((((((&)))))))))	752	760	301	309	-10.48	-14.4	-0.92	hypothetical protein SAOUHSC 02982 SAOUHSC	SAOUHSC_02982
458	NC_007795	c1357385-1355917	((((((&))))))	76	81	433	438	-10.47	-11.7	-0.91	dihydrolipoamide acetyltransferase SAOUHSC	SAOUHSC_01416
459	NC_007795	c1754453-1752547	((((((&))))))	172	177	433	438	-10.47	-11.7	-0.91	acetyl CoA synthetase SAOUHSC	SAOUHSC_01846
460	NC_007795	c2625956-2625067	((((((((&))))))))	624	631	242	249	-10.47	-12.8	-0.91	hypothetical protein SAOUHSC 02850 SAOUHSC	SAOUHSC_02850
461	NC_007795	457144-458183	((((((((.(((((.((((((((&)))))))).)))))))))))))	663	685	190	211	-10.47	-20.8	-0.91	DNA polymerase III delta prime subunit putative SAOUHSC	SAOUHSC_00454
462	NC_007795	1050215-1050522	(((......(((((((((((((((&)))))))))))))))..)))	-136	-113	352	371	-10.46	-20.1	-0.91	hypothetical protein SAOUHSC 01090 SAOUHSC	SAOUHSC_01090
463	NC_007795	c1219891-1219476	((((.((((((((((((((.(((&))).)))))))))))))).))))	190	212	188	210	-10.45	-17.6	-0.9	hypothetical protein SAOUHSC 01264 SAOUHSC	SAOUHSC_01264
464	NC_007795	691729-693887	((((((((...(((.((((((&)))))).)))....)).))))))	-15	5	417	439	-10.45	-16.7	-0.9	fructose specific permease putative SAOUHSC	SAOUHSC_00708
465	NC_007795	422176-423290	(((((((((((((((((&)))))))))))))))))	877	893	412	428	-10.44	-15	-0.9	hypothetical protein SAOUHSC 00421 SAOUHSC	SAOUHSC_00421
466	NC_007795	c1026500-1025818	(((((((&)))))))	218	224	90	96	-10.44	-12.6	-0.9	hypothetical protein SAOUHSC 01061 SAOUHSC	SAOUHSC_01061
467	NC_007795	520594-521162	((((((((((((((((((&))))))))))))))))))	48	65	37	54	-10.43	-18.7	-0.89	50S ribosomal protein L7/L12 SAOUHSC	SAOUHSC_00521
468	NC_007795	c2048889-2044037	((((((((&))))))))	3008	3015	433	440	-10.42	-13.3	-0.89	tail length tape measure protein SAOUHSC	SAOUHSC_02182
469	NC_007795	c1802123-1800919	((((((((((((((&))))))))))))))	392	405	185	198	-10.42	-17.2	-0.89	riboflavin biosynthesis protein RibD SAOUHSC	SAOUHSC_01889
470	NC_007795	c1529095-1527876	((((((((((((&))))))))))))	957	968	425	436	-10.42	-15.1	-0.89	maltose operon transcriptional repressor SAOUHSC	SAOUHSC_01602
471	NC_007795	2014726-2016305	(((((((((((((&)))))))))))))	492	504	470	482	-10.42	-16.6	-0.89	aldehyde dehydrogenase SAOUHSC	SAOUHSC_02142
472	NC_007795	c1408166-1406644	(((((((((((&)))))))))))	-85	-75	86	96	-10.41	-15.6	-0.88	hypothetical protein SAOUHSC 01450 SAOUHSC	SAOUHSC_01450
473	NC_007795	c10656-9755	((((((((&))))))))	-7	0	89	96	-10.41	-13.2	-0.88	hypothetical protein SAOUHSC 00007 SAOUHSC	SAOUHSC_00007
474	NC_007795	391235-391572	(((((((&)))))))	50	56	91	97	-10.41	-12.3	-0.88	hypothetical protein SAOUHSC 00387 SAOUHSC	SAOUHSC_00387
475	NC_007795	2280689-2281629	((((((((((((&))))))))))))	432	443	424	435	-10.4	-12.8	-0.88	NAD dependent deacetylase SAOUHSC	SAOUHSC_02457
476	NC_007795	c2216179-2215122	(((((((((....(((((&))))))))))))))	20	37	432	445	-10.4	-15	-0.88	hypothetical protein SAOUHSC 02396 SAOUHSC	SAOUHSC_02396
477	NC_007795	c1438064-1436761	((((((((((&))))))))))	615	624	86	95	-10.39	-15	-0.87	hypothetical protein SAOUHSC 01480 SAOUHSC	SAOUHSC_01480
478	NC_007795	1196212-1198529	(((((((&)))))))	1364	1370	433	439	-10.39	-11.7	-0.87	translation initiation factor IF 2 SAOUHSC	SAOUHSC_01246
479	NC_007795	c1456880-1455301	(((((((&)))))))	424	430	433	439	-10.39	-12.5	-0.87	ATP dependent DNA helicase RecQ putative SAOUHSC	SAOUHSC_01502
480	NC_007795	c1799275-1798611	((((((((&))))))))	152	159	91	98	-10.39	-13.1	-0.87	riboflavin synthase beta subunit SAOUHSC	SAOUHSC_01886
481	NC_007795	c2058223-2057679	(((((((((&)))))))))	-149	-141	301	309	-10.39	-14.2	-0.87	hypothetical protein SAOUHSC 02198 SAOUHSC	SAOUHSC_02198
482	NC_007795	c1952247-1951802	(((((((((&)))))))))	-9	-1	434	442	-10.38	-14.1	-0.87	hypothetical protein SAOUHSC 02056 SAOUHSC	SAOUHSC_02056
483	NC_007795	1822812-1823269	(..((((((((((((((((((&))))))))))))))))))..)	-10	10	412	432	-10.38	-17.9	-0.87	hypothetical protein SAOUHSC 01914 SAOUHSC	SAOUHSC_01914
484	NC_007795	649693-650321	(((((((((&)))))))))	-6	2	468	476	-10.38	-14.1	-0.87	hypothetical protein SAOUHSC 00662 SAOUHSC	SAOUHSC_00662
485	NC_007795	c1975522-1974621	((((((.(((((((((.((((((((&)))))))))))).))))).))))))	108	132	423	447	-10.38	-20.3	-0.87	hypothetical protein SAOUHSC 02100 SAOUHSC	SAOUHSC_02100
486	NC_007795	c160175-158734	(((((((.(((((((((((&))))))))))).)))))))	437	455	292	310	-10.37	-21.1	-0.86	bifunctional ornithine acetyltransferase/N acetylglutamate synthase protein SAOUHSC	SAOUHSC_00148
487	NC_007795	c2237258-2236150	((((((((&))))))))	607	614	433	440	-10.37	-13.4	-0.86	arginase SAOUHSC	SAOUHSC_02409
488	NC_007795	102161-103068	(((((((.((...(((((((&))))))))).)))))))	656	675	460	476	-10.37	-17.3	-0.86	purine nucleoside phosphorylase SAOUHSC	SAOUHSC_00097
489	NC_007795	617874-619570	((((((((&))))))))	-90	-83	242	249	-10.36	-12.7	-0.86	putative monovalent cation/H+ antiporter subunit D SAOUHSC	SAOUHSC_00628
490	NC_007795	1232134-1233152	((((((((&))))))))	62	69	91	98	-10.36	-13.1	-0.86	hypothetical protein SAOUHSC 01275 SAOUHSC	SAOUHSC_01275
491	NC_007795	c275883-274790	(((((((((&)))))))))	649	657	434	442	-10.36	-14.2	-0.86	hypothetical protein SAOUHSC 00256 SAOUHSC	SAOUHSC_00256
492	NC_007795	c1661240-1660198	(((((((&)))))))	185	191	434	440	-10.36	-12.1	-0.86	rod shape determining protein MreC SAOUHSC	SAOUHSC_01759
493	NC_007795	1970876-1971351	(((...(((((((((((&))))))))))).)))	174	190	425	439	-10.35	-13.9	-0.85	hypothetical protein SAOUHSC 02096 SAOUHSC	SAOUHSC_02096
494	NC_007795	2669172-2670202	((((.((((((((&))))))))))))	142	154	87	98	-10.35	-15.1	-0.85	hypothetical protein SAOUHSC 02900 SAOUHSC	SAOUHSC_02900
495	NC_007795	c2709680-2708110	((((((&))))))	-41	-36	433	438	-10.34	-10.9	-0.85	citrate transporter putative SAOUHSC	SAOUHSC_02943
496	NC_007795	1099957-1101569	(((((((((((&)))))))))))	606	616	87	97	-10.34	-15.8	-0.85	cell division protein putative SAOUHSC	SAOUHSC_01149
497	NC_007795	15906-17074	(((((....((((((&))))))...)))))	193	207	433	446	-10.34	-13.1	-0.85	hypothetical protein SAOUHSC 00013 SAOUHSC	SAOUHSC_00013
498	NC_007795	1579275-1580866	((((..((((((((((((&))))))))))))))))	614	631	78	93	-10.34	-22.5	-0.85	glycyl tRNA synthetase SAOUHSC	SAOUHSC_01666
499	NC_007795	479737-480200	(((((&)))))	-14	-10	434	438	-10.33	-10.7	-0.84	hypothetical protein SAOUHSC 00481 SAOUHSC	SAOUHSC_00481
500	NC_007795	367173-367954	((((((((((.(((((((.(((&))).)))))))))))))))))	56	77	434	454	-10.33	-19.7	-0.84	phosphoglycerate mutase family protein SAOUHSC	SAOUHSC_00359
501	NC_007795	c2405724-2404505	((((..((((((((((&))))))))))..))))	135	150	425	440	-10.32	-13.7	-0.84	aldose 1 epimerase precursor putative SAOUHSC	SAOUHSC_02614
502	NC_007795	309522-310582	(((((((((&)))))))))	406	414	432	440	-10.32	-15.3	-0.84	ROK family protein SAOUHSC	SAOUHSC_00296
503	NC_007795	c1466069-1464415	((((.(((((((((&))))))))).))))	837	850	426	439	-10.32	-15.2	-0.84	petidoglycan hydrolase putative SAOUHSC	SAOUHSC_01515
504	NC_007795	c2132899-2131929	(((((((&)))))))	209	215	90	96	-10.32	-12.3	-0.84	RNA polymerase sigma factor SigB SAOUHSC	SAOUHSC_02298
505	NC_007795	c2418982-2416851	(((((((&)))))))	1665	1671	434	440	-10.31	-12.3	-0.83	EmrB/QacA family drug resistance transporter SAOUHSC	SAOUHSC_02629
506	NC_007795	c1685530-1683837	((((((((..(((((((&)))))))..))))))))	77	93	424	440	-10.3	-16.5	-0.83	hypothetical protein SAOUHSC 01787 SAOUHSC	SAOUHSC_01787
507	NC_007795	1074300-1074745	((((((((((&))))))))))	-1	8	241	250	-10.3	-18.9	-0.83	hypothetical protein SAOUHSC 01118 SAOUHSC	SAOUHSC_01118
508	NC_007795	489880-491567	((((..((((((((((&))))))))))..))))	1416	1431	425	440	-10.29	-14.3	-0.82	lysyl tRNA synthetase SAOUHSC	SAOUHSC_00493
509	NC_007795	697939-699122	((((((((&))))))))	-148	-141	433	440	-10.28	-12.8	-0.82	hypothetical protein SAOUHSC 00713 SAOUHSC	SAOUHSC_00713
510	NC_007795	1072108-1072814	((((((&))))))	-111	-106	91	96	-10.28	-11.6	-0.82	hypothetical protein SAOUHSC 01113 SAOUHSC	SAOUHSC_01113
511	NC_007795	560649-561607	((((((((((((&))))))))))))	-3	8	185	196	-10.27	-14.9	-0.81	hypothetical protein SAOUHSC 00552 SAOUHSC	SAOUHSC_00552
512	NC_007795	1077845-1078191	((((((&))))))	119	124	433	438	-10.27	-11.1	-0.81	hypothetical protein SAOUHSC 01122 SAOUHSC	SAOUHSC_01122
513	NC_007795	2565100-2567108	(((((((&)))))))	1372	1378	92	98	-10.27	-12.2	-0.81	hypothetical protein SAOUHSC 02793 SAOUHSC	SAOUHSC_02793
514	NC_007795	c1544685-1543148	(((((((&)))))))	167	173	90	96	-10.27	-12.5	-0.81	exodeoxyribonuclease VII large subunit SAOUHSC	SAOUHSC_01620
515	NC_007795	321921-323143	(((((((.((&)))))))))	737	746	241	249	-10.27	-12.2	-0.81	hypothetical protein SAOUHSC 00308 SAOUHSC	SAOUHSC_00308
516	NC_007795	c1923329-1922968	(((((&)))))	-122	-118	434	438	-10.27	-10.5	-0.81	hypothetical protein SAOUHSC 02014 SAOUHSC	SAOUHSC_02014
517	NC_007795	2607903-2609050	((((((((((&))))))))))	10	19	470	479	-10.26	-12.5	-0.81	D lactate dehydrogenase SAOUHSC	SAOUHSC_02830
518	NC_007795	c1693125-1692302	(((((((((((&)))))))))))	107	117	300	310	-10.26	-17.5	-0.81	dephospho CoA kinase SAOUHSC	SAOUHSC_01795
519	NC_007795	c318939-317540	(((((((....(((((((((((&)))))))))))..)))))))	-64	-43	74	93	-10.26	-23.4	-0.81	hypothetical protein SAOUHSC 00302 SAOUHSC	SAOUHSC_00302
520	NC_007795	c2680630-2680332	(((((((&)))))))	1	7	91	97	-10.25	-12.2	-0.8	hypothetical protein SAOUHSC 02914 SAOUHSC	SAOUHSC_02914
521	NC_007795	c1449969-1448594	((.((((((((((((&)))))))))))).))	580	594	424	438	-10.25	-16.5	-0.8	30S ribosomal protein S1 SAOUHSC	SAOUHSC_01493
522	NC_007795	954070-955943	((((((&))))))	663	668	433	438	-10.25	-11.7	-0.8	2 succinyl 6 hydroxy 24 cyclohexadiene 1 carboxylic acid synthase/2 oxoglutarate decarboxylase SAOUHSC	SAOUHSC_00983
523	NC_007795	1149449-1150575	(((((.(((((&))))).)))))	45	55	240	250	-10.25	-16.5	-0.8	malonyl CoA acyl carrier protein transacylase SAOUHSC	SAOUHSC_01198
524	NC_007795	c2680554-2679767	(((((((&)))))))	-75	-69	91	97	-10.24	-12.2	-0.8	hypothetical protein SAOUHSC 02913 SAOUHSC	SAOUHSC_02913
525	NC_007795	2801102-2802720	((((((((((((((((&))))))))))))))))	1394	1409	179	194	-10.24	-17.1	-0.8	sodium sulfate symporter putative SAOUHSC	SAOUHSC_03030
526	NC_007795	c1953533-1953085	(((((((((((((..((((&)))).))))))..)))))))	12	30	356	375	-10.24	-18.3	-0.8	phi PVL orf 51 like protein SAOUHSC	SAOUHSC_02060
527	NC_007795	c807602-806980	(((((((((&)))))))))	379	387	301	309	-10.23	-11.8	-0.79	hypothetical protein SAOUHSC 00831 SAOUHSC	SAOUHSC_00831
528	NC_007795	c1597954-1597626	((((((((((&))))))))))	64	73	241	250	-10.23	-18.9	-0.79	hypothetical protein SAOUHSC 01687 SAOUHSC	SAOUHSC_01687
529	NC_007795	c1624096-1623258	((((((&))))))	94	99	91	96	-10.23	-11.5	-0.79	hypothetical protein SAOUHSC 01718 SAOUHSC	SAOUHSC_01718
530	NC_007795	c2172984-2172263	(((((((((&)))))))))	386	394	88	96	-10.23	-15.6	-0.79	F0F1 ATP synthase subunit B SAOUHSC	SAOUHSC_02347
531	NC_007795	c1962752-1961761	(((((((.((((((((&)))))))))))))))	123	138	81	95	-10.23	-19.1	-0.79	bacteriophage L54a antirepressor putative SAOUHSC	SAOUHSC_02080
532	NC_007795	c2172463-2171724	(((((((((&)))))))))	-135	-127	88	96	-10.23	-15.6	-0.79	F0F1 ATP synthase subunit delta SAOUHSC	SAOUHSC_02346
533	NC_007795	147148-148598	(((((.(((((((((&)))))))))....)))))	325	339	433	450	-10.22	-19.4	-0.79	hypothetical protein SAOUHSC 00143 SAOUHSC	SAOUHSC_00143
534	NC_007795	c809558-809038	((((((((((((&))))))))))))	270	281	117	128	-10.22	-20.1	-0.79	thioredoxin putative SAOUHSC	SAOUHSC_00834
535	NC_007795	c261022-259908	((((((((&))))))))	548	555	91	98	-10.22	-13.2	-0.79	ribokinase putative SAOUHSC	SAOUHSC_00239
536	NC_007795	c2316383-2315350	((((((.(((((((((&)))))))))))))))	135	150	296	310	-10.22	-18.8	-0.79	50S ribosomal protein L2 SAOUHSC	SAOUHSC_02509
537	NC_007795	c1346796-1346288	((((((((&))))))))	36	43	240	247	-10.21	-16.3	-0.78	hypothetical protein SAOUHSC 01405 SAOUHSC	SAOUHSC_01405
538	NC_007795	733635-734863	(.(((...(((((.(((((((((((((&))))))))))))))))))...))).)	-17	9	413	438	-10.21	-17.3	-0.78	hypothetical protein SAOUHSC 00749 SAOUHSC	SAOUHSC_00749
539	NC_007795	c2560937-2559952	(((((((&)))))))	544	550	91	97	-10.21	-12.3	-0.78	hypothetical protein SAOUHSC 02788 SAOUHSC	SAOUHSC_02788
540	NC_007795	1211821-1212725	((((((.((((&)))).))))))	355	365	86	96	-10.21	-14.6	-0.78	hypothetical protein SAOUHSC 01257 SAOUHSC	SAOUHSC_01257
541	NC_007795	405265-406283	((((((((((..(((&)))..))))))))))	802	816	199	213	-10.21	-15.5	-0.78	hypothetical protein SAOUHSC 00402 SAOUHSC	SAOUHSC_00402
542	NC_007795	829417-830534	((((((((&))))))))	94	101	470	477	-10.21	-11.4	-0.78	lipoyl synthase SAOUHSC	SAOUHSC_00861
543	NC_007795	c744269-742999	(((((((((((&)))))))))))	338	348	86	96	-10.21	-15.7	-0.78	hypothetical protein SAOUHSC 00760 SAOUHSC	SAOUHSC_00760
544	NC_007795	c2191869-2190059	(((((&)))))	388	392	434	438	-10.19	-10.7	-0.77	CTP synthetase SAOUHSC	SAOUHSC_02368
545	NC_007795	c419083-418467	(((((((&)))))))	20	26	91	97	-10.19	-12	-0.77	hypothetical protein SAOUHSC 00415 SAOUHSC	SAOUHSC_00415
546	NC_007795	1088692-1089587	((((((&))))))	1	6	434	439	-10.19	-11.5	-0.77	hypothetical protein SAOUHSC 01137 SAOUHSC	SAOUHSC_01137
547	NC_007795	c2192735-2192005	((((.(((((((&))))))).))))	221	232	433	444	-10.19	-13	-0.77	DNA directed RNA polymerase subunit delta SAOUHSC	SAOUHSC_02369
548	NC_007795	c203006-202048	((((((((((&))))))))))	-11	-2	467	476	-10.18	-14.8	-0.77	response regulator receiver domain containing protein SAOUHSC	SAOUHSC_00184
549	NC_007795	1010391-1011883	(((((.....(((((((((((((((&)))))))).))))))).)))))	419	443	3	24	-10.18	-23.2	-0.77	branched chain alpha keto acid dehydrogenase subunit E2 SAOUHSC	SAOUHSC_01042
550	NC_007795	c2773801-2772939	(((((((((&)))))))))	-191	-183	93	101	-10.18	-14.3	-0.77	capsular polysaccharide biosynthesis capA putative SAOUHSC	SAOUHSC_03000
551	NC_007795	2118048-2119294	((((((((.(((((.((&)))))))))))))))	528	544	295	309	-10.18	-17.5	-0.77	3 isopropylmalate dehydrogenase SAOUHSC	SAOUHSC_02286
552	NC_007795	2078021-2079444	(((((((((((((&)))))))))))))	218	230	424	436	-10.17	-15.9	-0.76	succinyl diaminopimelate desuccinylase SAOUHSC	SAOUHSC_02244
553	NC_007795	c863514-861935	((((((((((((((((&))))))))..))))))))	516	531	429	446	-10.17	-13.2	-0.76	argininosuccinate lyase SAOUHSC	SAOUHSC_00898
554	NC_007795	c2591261-2590645	((((((((((((&))))))))))))	-7	4	468	479	-10.17	-17.1	-0.76	hypothetical protein SAOUHSC 02812 SAOUHSC	SAOUHSC_02812
555	NC_007795	c2575717-2575197	((((((&))))))	-48	-43	242	247	-10.17	-11.4	-0.76	staphylococcal accessory regulator T putative SAOUHSC	SAOUHSC_02799
556	NC_007795	c297371-296347	((((((((&))))))))	230	237	89	96	-10.16	-13.4	-0.76	hypothetical protein SAOUHSC 00281 SAOUHSC	SAOUHSC_00281
557	NC_007795	145737-146962	((((((((((((((((&))))))))))))))))	307	322	81	96	-10.15	-23.4	-0.75	formate dehydrogenase SAOUHSC	SAOUHSC_00142
558	NC_007795	c1044364-1042227	((((((((((&))))))))))	314	323	301	310	-10.15	-15	-0.75	neurofilament protein SAOUHSC	SAOUHSC_01079
559	NC_007795	1258114-1258916	(((((((((((&)))))))))))	439	449	470	480	-10.15	-14.5	-0.75	hypothetical protein SAOUHSC 01314 SAOUHSC	SAOUHSC_01314
560	NC_007795	819704-821154	(((((((((((((((&)))))))))))))))	580	594	32	46	-10.15	-21	-0.75	aminotransferase SAOUHSC	SAOUHSC_00849
561	NC_007795	1263219-1264699	((((.(((((((((&))))))))).))))	744	757	469	482	-10.15	-13.6	-0.75	homoserine dehydrogenase SAOUHSC	SAOUHSC_01320
562	NC_007795	c2714378-2714065	(((((((((.(((....(((.((((&)))).)))...))).)))))))))	-184	-160	429	452	-10.15	-16	-0.75	hypothetical protein SAOUHSC 02950 SAOUHSC	SAOUHSC_02950
563	NC_007795	c1642552-1641090	((((((&))))))	499	504	433	438	-10.15	-11.7	-0.75	histidyl tRNA synthetase SAOUHSC	SAOUHSC_01738
564	NC_007795	c2086258-2085846	((((((((&))))))))	197	204	432	439	-10.15	-15	-0.75	hypothetical protein SAOUHSC 02251 SAOUHSC	SAOUHSC_02251
565	NC_007795	769591-770786	((((.((((((((&)))))))).))))	119	131	302	314	-10.14	-16	-0.75	hypothetical protein SAOUHSC 00788 SAOUHSC	SAOUHSC_00788
566	NC_007795	c2697354-2696711	(((((((&)))))))	-65	-59	468	474	-10.14	-12.1	-0.75	hypothetical protein SAOUHSC 02930 SAOUHSC	SAOUHSC_02930
567	NC_007795	c2289440-2288425	((((((((((&))))))))))	-12	-3	468	477	-10.14	-14.8	-0.75	hypothetical protein SAOUHSC 02465 SAOUHSC	SAOUHSC_02465
568	NC_007795	62184-63772	((((((((((&))))))))))	428	437	240	249	-10.14	-19.2	-0.75	hypothetical protein SAOUHSC 00058 SAOUHSC	SAOUHSC_00058
569	NC_007795	c1914062-1912126	(((((..((((.((((((&))))))))))..)))))	-10	7	422	438	-10.14	-14.5	-0.75	ABC transporter ATP binding/permease protein putative SAOUHSC	SAOUHSC_02003
570	NC_007795	c2060614-2059878	((((((((&))))))))	-51	-44	89	96	-10.13	-12.8	-0.74	hypothetical protein SAOUHSC 02205 SAOUHSC	SAOUHSC_02205
571	NC_007795	c2586465-2584907	(((.(((((((((((((.((((((((&)))))))).))).).))))))))))))	1048	1073	109	135	-10.13	-25.4	-0.74	gluconate permease putative SAOUHSC	SAOUHSC_02806
572	NC_007795	c1462480-1461363	((((((&))))))	94	99	91	96	-10.12	-11.5	-0.74	hypothetical protein SAOUHSC 01512 SAOUHSC	SAOUHSC_01512
573	NC_007795	737000-738078	(((((((((((&)))))))))))	302	312	187	197	-10.12	-13.6	-0.74	hypothetical protein SAOUHSC 00754 SAOUHSC	SAOUHSC_00754
574	NC_007795	1179505-1180478	(((((&)))))	357	361	434	438	-10.12	-10.7	-0.74	transcriptional repressor CodY SAOUHSC	SAOUHSC_01228
575	NC_007795	c2575092-2570009	((((((((&))))))))	783	790	433	440	-10.12	-13.2	-0.74	hypothetical protein SAOUHSC 02798 SAOUHSC	SAOUHSC_02798
576	NC_007795	c273302-271579	((((((&))))))	67	72	434	439	-10.12	-11.5	-0.74	hypothetical protein SAOUHSC 00253 SAOUHSC	SAOUHSC_00253
577	NC_007795	c2255674-2254506	((((((((((((.((((((&))))))..))))))))))))	111	129	461	480	-10.11	-18.7	-0.73	hypothetical protein SAOUHSC 02427 SAOUHSC	SAOUHSC_02427
578	NC_007795	1138003-1140197	(((((.((((((.(((((&))))))))))).)))))	1640	1657	467	483	-10.11	-14.2	-0.73	hypothetical protein SAOUHSC 01187 SAOUHSC	SAOUHSC_01187
579	NC_007795	273860-274647	(((((((((((..((((((((&))))))))..)))))))))))	440	460	428	448	-10.11	-16.1	-0.73	hypothetical protein SAOUHSC 00255 SAOUHSC	SAOUHSC_00255
580	NC_007795	2633634-2635939	((((((((((((((&))))))))))))))	2073	2086	198	211	-10.11	-16.7	-0.73	ATP dependent Clp protease ATP binding subunit ClpC putative SAOUHSC	SAOUHSC_02862
581	NC_007795	c2179923-2178626	((((((((&))))))))	854	861	91	98	-10.1	-12.5	-0.73	hypothetical protein SAOUHSC 02357 SAOUHSC	SAOUHSC_02357
582	NC_007795	c1455348-1453688	((((((&))))))	1403	1408	91	96	-10.1	-11.6	-0.73	elastin binding protein SAOUHSC	SAOUHSC_01501
583	NC_007795	c1494344-1493944	(((((((((&)))).)))))	190	198	430	439	-10.1	-11.9	-0.73	hypothetical protein SAOUHSC 01550 SAOUHSC	SAOUHSC_01550
584	NC_007795	c1323378-1322405	((((((...(((((&)))))))))))	204	217	429	439	-10.09	-13.8	-0.72	peptide ABC transporter ATP binding protein putative SAOUHSC	SAOUHSC_01378
585	NC_007795	c951310-950820	(((...((((((((((..(&)..))))))))))...)))	-146	-128	292	310	-10.09	-17.5	-0.72	hypothetical protein SAOUHSC 00978 SAOUHSC	SAOUHSC_00978
586	NC_007795	c2401341-2400206	(((((&)))))	-9	-5	434	438	-10.09	-10.5	-0.72	formimidoylglutamase SAOUHSC	SAOUHSC_02610
587	NC_007795	809816-810396	((((((&))))))	156	161	433	438	-10.09	-11.7	-0.72	glycine cleavage system protein H SAOUHSC	SAOUHSC_00836
588	NC_007795	1216023-1217266	((((((((&))))))))	258	265	240	247	-10.08	-18.1	-0.72	recombinase A SAOUHSC	SAOUHSC_01262
589	NC_007795	1106930-1109883	((.(((((((&)))))))))	1372	1381	431	439	-10.08	-12.3	-0.72	isoleucyl tRNA synthetase SAOUHSC	SAOUHSC_01159
590	NC_007795	791333-792054	(((((((&)))))))	261	267	434	440	-10.08	-12.4	-0.72	hypothetical protein SAOUHSC 00810 SAOUHSC	SAOUHSC_00810
591	NC_007795	c2267657-2266921	((((((&))))))	-2	3	242	247	-10.08	-10.8	-0.72	hypothetical protein SAOUHSC 02443 SAOUHSC	SAOUHSC_02443
592	NC_007795	236929-238184	(((.(((((&))))))))	904	912	432	439	-10.08	-12.1	-0.72	sorbitol dehydrogenase putative SAOUHSC	SAOUHSC_00217
593	NC_007795	184415-186390	(((((((&)))))))	1247	1253	433	439	-10.08	-12.5	-0.72	RGD containing lipoprotein SAOUHSC	SAOUHSC_00170
594	NC_007795	c700449-699194	((((((((&))))))))	-143	-136	433	440	-10.08	-13.3	-0.72	sensor histidine kinase SaeS putative SAOUHSC	SAOUHSC_00714
595	NC_007795	916314-917899	(((((&)))))	1059	1063	434	438	-10.08	-10.7	-0.72	magnesium transporter SAOUHSC	SAOUHSC_00945
596	NC_007795	c1447245-1446047	((((((&))))))	-9	-4	433	438	-10.08	-11.5	-0.72	glycerol 3 phosphate dehydrogenase NAD dependent putative SAOUHSC	SAOUHSC_01491
597	NC_007795	c2103649-2102463	((((((((((&))))))))))	764	773	87	96	-10.07	-16.8	-0.72	hypothetical protein SAOUHSC 02272 SAOUHSC	SAOUHSC_02272
598	NC_007795	1062365-1064346	((((((&))))))	-10	-5	433	438	-10.07	-11.5	-0.72	excinuclease ABC subunit C SAOUHSC	SAOUHSC_01102
599	NC_007795	c2522558-2521417	((((((((&))))))))	253	260	432	439	-10.07	-15	-0.72	amino acid transporter putative SAOUHSC	SAOUHSC_02742
600	NC_007795	2410244-2411652	((((((.(((..((((((((((((((&)))))))))))))))))))))))	238	263	79	101	-10.06	-24.2	-0.71	sodium/glutamate symporter SAOUHSC	SAOUHSC_02622
601	NC_007795	287370-289414	((((((((((&))))))))))	-22	-13	471	480	-10.06	-13.5	-0.71	hypothetical protein SAOUHSC 00268 SAOUHSC	SAOUHSC_00268
602	NC_007795	194945-195984	((((((((((((&)))).))))))))	-17	-6	465	477	-10.06	-13.3	-0.71	maltose ABC transporter permease protein SAOUHSC	SAOUHSC_00178
603	NC_007795	c2643922-2642178	(((((((((((&)))))))))))	605	615	86	96	-10.06	-14	-0.71	1 pyrroline 5 carboxylate dehydrogenase SAOUHSC	SAOUHSC_02869
604	NC_007795	c2415941-2414839	((((((&))))))	-67	-62	433	438	-10.05	-11.7	-0.71	hypothetical protein SAOUHSC 02627 SAOUHSC	SAOUHSC_02627
605	NC_007795	c1573887-1572587	(((((((((&)))))))))	39	47	89	97	-10.05	-13.6	-0.71	hypothetical protein SAOUHSC 01660 SAOUHSC	SAOUHSC_01660
606	NC_007795	2419363-2420114	(((((((((.((((((((&)))))))))))).)))))	455	472	422	439	-10.04	-17.2	-0.7	hypothetical protein SAOUHSC 02631 SAOUHSC	SAOUHSC_02631
607	NC_007795	c1467409-1466820	((((((&))))))	138	143	434	439	-10.04	-11.5	-0.7	SLT orf 129 like protein SAOUHSC	SAOUHSC_01519
608	NC_007795	c2607988-2607117	(((((((((((&)))))))))))	641	651	425	435	-10.04	-11.8	-0.7	NAD(P)H flavin oxidoreductase putative SAOUHSC	SAOUHSC_02829
609	NC_007795	445084-446957	((((((&))))))	609	614	433	438	-10.04	-11.1	-0.7	DNA polymerase III gamma and tau subunits putative SAOUHSC	SAOUHSC_00442
610	NC_007795	946712-947199	(((((&)))))	8	12	434	438	-10.04	-10.5	-0.7	hypothetical protein SAOUHSC 00972 SAOUHSC	SAOUHSC_00972
611	NC_007795	c2049573-2048927	(((((&)))))	400	404	434	438	-10.03	-10.5	-0.7	phi PVL orf 14 like protein SAOUHSC	SAOUHSC_02184
612	NC_007795	142212-143386	(((((((((&)))))))))	953	961	301	309	-10.03	-11.7	-0.7	hypothetical protein SAOUHSC 00137 SAOUHSC	SAOUHSC_00137
613	NC_007795	555073-556745	((((((&))))))	500	505	434	439	-10.03	-11.5	-0.7	hypothetical protein SAOUHSC 00547 SAOUHSC	SAOUHSC_00547
614	NC_007795	c1491510-1491020	((((((((&))))))))	-19	-12	242	249	-10.02	-12.8	-0.69	hypothetical protein SAOUHSC 01545 SAOUHSC	SAOUHSC_01545
615	NC_007795	1229112-1231321	(((((((&)))))))	635	641	242	248	-10.02	-12.2	-0.69	DNA mismatch repair protein HexB putative SAOUHSC	SAOUHSC_01273
616	NC_007795	929748-930208	(((((((((((.(..((((.(((&))).))))..).))))..)))))))	-135	-113	300	324	-10.02	-26.1	-0.69	hypothetical protein SAOUHSC 00955 SAOUHSC	SAOUHSC_00955
617	NC_007795	c2696717-2694919	(((((&)))))	1069	1073	434	438	-10.01	-10.7	-0.69	acetyl CoA synthetase putative SAOUHSC	SAOUHSC_02929
618	NC_007795	1915986-1917163	(((((((((&)))))))))	25	33	241	249	-10.01	-15.6	-0.69	hypothetical protein SAOUHSC 02006 SAOUHSC	SAOUHSC_02006
619	NC_007795	c2262103-2260710	(((((((((((&)))))))))))	757	767	87	97	-10.01	-17.5	-0.69	hypothetical protein SAOUHSC 02435 SAOUHSC	SAOUHSC_02435
620	NC_007795	2352062-2352564	((((((((.(((&))).))))))))	-14	-3	429	440	-10	-13.4	-0.68	urease subunit gamma SAOUHSC	SAOUHSC_02558
621	NC_007795	579285-580405	((((((&))))))	17	22	434	439	-10	-11.5	-0.68	mevalonate kinase SAOUHSC	SAOUHSC_00577
622	NC_007795	952691-952995	((((((..((.((((((&)))))).))..))))))	87	103	457	473	-10	-16.5	-0.68	hypothetical protein SAOUHSC 00981 SAOUHSC	SAOUHSC_00981
623	NC_007795	c806781-806087	((((((((((((((((&)).))))))))))))))	-127	-112	126	142	-10	-18	-0.68	hypothetical protein SAOUHSC 00830 SAOUHSC	SAOUHSC_00830
624	NC_007795	c2058691-2058039	(((((((((&)))))))))	319	327	301	309	-10	-14.2	-0.68	phi PVL orf 62 like protein SAOUHSC	SAOUHSC_02199
625	NC_007795	1150368-1151302	((((..(((((((((((&)))))))))))))))	309	325	425	439	-10	-16.9	-0.68	3 oxoacyl (acyl carrier protein) reductase putative SAOUHSC	SAOUHSC_01199
626	NC_007795	c2477086-2475336	((((((&))))))	266	271	433	438	-9.99	-11.7	-0.68	hypothetical protein SAOUHSC 02690 SAOUHSC	SAOUHSC_02690
627	NC_007795	917709-919753	((((((.(((&))).))))))	-167	-158	430	439	-9.99	-12.6	-0.68	hypothetical protein SAOUHSC 00946 SAOUHSC	SAOUHSC_00946
628	NC_007795	c1038153-1037027	((.((((((..(((((((((((((&)))))))))))))..)))....)))))	-12	11	412	438	-9.99	-17.7	-0.68	glycerophosphoryl diester phosphodiesterase putative SAOUHSC	SAOUHSC_01071
629	NC_007795	c1404898-1376091	(((((((((((((&)))))))).)))))	1683	1695	301	314	-9.99	-17.4	-0.68	hypothetical protein SAOUHSC 01447 SAOUHSC	SAOUHSC_01447
630	NC_007795	c2502182-2500219	(((((((&)))))))	1738	1744	434	440	-9.97	-12.4	-0.67	hypothetical protein SAOUHSC 02719 SAOUHSC	SAOUHSC_02719
631	NC_007795	568364-568929	((((((((&))))))))	-127	-120	241	248	-9.97	-14.3	-0.67	hypothetical protein SAOUHSC 00559 SAOUHSC	SAOUHSC_00559
632	NC_007795	c1655002-1653777	((((((((((&))))))))))	432	441	470	479	-9.97	-12.9	-0.67	S adenosylmethionine tRNA ribosyltransferase isomerase SAOUHSC	SAOUHSC_01749
633	NC_007795	333752-335013	(((.((((.((((((((&)))))))))))).)))	-18	-2	465	480	-9.96	-14	-0.66	hypothetical protein SAOUHSC 00319 SAOUHSC	SAOUHSC_00319
634	NC_007795	389060-389955	((((((((&))))))))	355	362	433	440	-9.95	-12.8	-0.66	superantigen like protein SAOUHSC	SAOUHSC_00384
635	NC_007795	1704080-1705641	((((((....(((((((((.(.(((((&))))).)....)))))))))....))))))	1088	1114	435	464	-9.95	-19.6	-0.66	hypothetical protein SAOUHSC 01803 SAOUHSC	SAOUHSC_01803
636	NC_007795	603816-604651	((((((((((&))))))))))	-75	-66	241	250	-9.95	-18.9	-0.66	endonuclease III putative SAOUHSC	SAOUHSC_00612
637	NC_007795	787543-788207	((((((((((&))))))))))	316	325	89	98	-9.94	-14.7	-0.65	SsrA binding protein SAOUHSC	SAOUHSC_00804
638	NC_007795	378707-380175	(((((((((&)))))))))	577	585	241	249	-9.94	-15.3	-0.65	xanthine permease putative SAOUHSC	SAOUHSC_00373
639	NC_007795	84551-86487	((((((((&))))))))	1366	1373	91	98	-9.94	-13	-0.65	hypothetical protein SAOUHSC 00079 SAOUHSC	SAOUHSC_00079
640	NC_007795	c651236-650530	(((((.(((((((&))))))))))))	315	327	89	100	-9.94	-15.5	-0.65	hypothetical protein SAOUHSC 00663 SAOUHSC	SAOUHSC_00663
641	NC_007795	c824000-823486	((((((&))))))	35	40	91	96	-9.94	-11.5	-0.65	hypothetical protein SAOUHSC 00853 SAOUHSC	SAOUHSC_00853
642	NC_007795	c2061400-2060811	((((((...((((((&))))))....))))))	-178	-164	433	448	-9.94	-14	-0.65	PV83 orf 27 like protein SAOUHSC	SAOUHSC_02208
643	NC_007795	c2135501-2134939	(((((&)))))	62	66	434	438	-9.93	-10.5	-0.65	hypothetical protein SAOUHSC 02303 SAOUHSC	SAOUHSC_02303
644	NC_007795	c2800633-2800095	(((((&)))))	320	324	434	438	-9.93	-10.7	-0.65	hypothetical protein SAOUHSC 03027 SAOUHSC	SAOUHSC_03027
645	NC_007795	c2246019-2244932	((((.((&)).))))	442	448	241	247	-9.93	-10.3	-0.65	hypothetical protein SAOUHSC 02417 SAOUHSC	SAOUHSC_02417
646	NC_007795	1049102-1050036	(((((((((((((&)))))))))))))	-119	-107	132	144	-9.93	-19.4	-0.65	hypothetical protein SAOUHSC 01088 SAOUHSC	SAOUHSC_01088
647	NC_007795	c1956447-1955006	(((((((((((((&)))))))))))))	1121	1133	201	213	-9.93	-17.5	-0.65	bacteriophage L54a DnaB like helicase family protein SAOUHSC	SAOUHSC_02067
648	NC_007795	c2461981-2461104	((((((&))))))	143	148	434	439	-9.93	-11.4	-0.65	respiratory nitrate reductase gamma subunit SAOUHSC	SAOUHSC_02678
649	NC_007795	1213902-1214680	((((((&))))))	217	222	434	439	-9.93	-11.5	-0.65	CDP diacylglycerol glycerol 3 phosphate 3 phosphatidyltransferase SAOUHSC	SAOUHSC_01260
650	NC_007795	c1831487-1831102	((((((&))))))	36	41	434	439	-9.93	-11.3	-0.65	hypothetical protein SAOUHSC 01924 SAOUHSC	SAOUHSC_01924
651	NC_007795	177071-178113	(((((..((((((&))))))..)))))	-175	-163	426	438	-9.92	-12.7	-0.64	hypothetical protein SAOUHSC 00163 SAOUHSC	SAOUHSC_00163
652	NC_007795	c735694-735180	(((((((&)))))))	120	126	90	96	-9.92	-12.5	-0.64	hypothetical protein SAOUHSC 00751 SAOUHSC	SAOUHSC_00751
653	NC_007795	2164032-2164735	(((((((&)))))))	49	55	242	248	-9.92	-11.7	-0.64	hypothetical protein SAOUHSC 02335 SAOUHSC	SAOUHSC_02335
654	NC_007795	815826-816220	((((((((((&))))))))))	-17	-8	301	310	-9.92	-16.4	-0.64	hypothetical protein SAOUHSC 00845 SAOUHSC	SAOUHSC_00845
655	NC_007795	c1410450-1409132	(((((((((&)))))))))	946	954	301	309	-9.92	-12.2	-0.64	alanine dehydrogenase SAOUHSC	SAOUHSC_01452
656	NC_007795	2680287-2682169	((((((((&))))))))	756	763	89	96	-9.92	-13.4	-0.64	hypothetical protein SAOUHSC 02915 SAOUHSC	SAOUHSC_02915
657	NC_007795	1226577-1229299	((((((&))))))	1291	1296	91	96	-9.92	-11.6	-0.64	DNA mismatch repair protein SAOUHSC	SAOUHSC_01272
658	NC_007795	c1075709-1075291	(((((((((((&)))))))))))	133	143	364	374	-9.91	-17.3	-0.64	hypothetical protein SAOUHSC A01081 SAOUHSC	SAOUHSC_A01081
659	NC_007795	838775-839298	((((.(((((...(((((((&)))))))))))).))))	21	40	428	444	-9.91	-15.4	-0.64	hypothetical protein SAOUHSC 00874 SAOUHSC	SAOUHSC_00874
660	NC_007795	2284677-2287300	((((((((...(((((((((.((((&))))))))))))).))))))))	-186	-162	432	453	-9.91	-20.3	-0.64	hyaluronate lyase SAOUHSC	SAOUHSC_02463
661	NC_007795	1970405-1971069	(((((((&)))))))	-34	-28	433	439	-9.91	-12.5	-0.64	hypothetical protein SAOUHSC 02095 SAOUHSC	SAOUHSC_02095
662	NC_007795	1026830-1028256	((((((((&))))))))	1074	1081	89	96	-9.9	-13.2	-0.63	hypothetical protein SAOUHSC 01063 SAOUHSC	SAOUHSC_01063
663	NC_007795	707781-708691	(((((((((..((((((&))))))..)))))))))	133	149	82	98	-9.9	-20.1	-0.63	hypothetical protein SAOUHSC 00726 SAOUHSC	SAOUHSC_00726
664	NC_007795	c2649363-2648165	(((.(((((((&))))))))))	-11	-1	429	438	-9.9	-14.5	-0.63	D lactate dehydrogenase SAOUHSC	SAOUHSC_02875
665	NC_007795	c1424842-1424301	(.((((((((.((((&)))).)))))))).)	192	206	86	100	-9.9	-16.6	-0.63	hypothetical protein SAOUHSC 01468 SAOUHSC	SAOUHSC_01468
666	NC_007795	671175-671770	((((((((((((&))))))))))))	312	323	116	127	-9.9	-18.4	-0.63	hypothetical protein SAOUHSC 00685 SAOUHSC	SAOUHSC_00685
667	NC_007795	c1895717-1894060	((((((&))))))	694	699	91	96	-9.9	-11.5	-0.63	ABC transporter permease protein putative SAOUHSC	SAOUHSC_01991
668	NC_007795	c1625132-1624504	((((((&))))))	293	298	242	247	-9.89	-11.2	-0.63	hypothetical protein SAOUHSC 01720 SAOUHSC	SAOUHSC_01720
669	NC_007795	c2503437-2502851	(((((&)))))	-137	-133	434	438	-9.89	-10.7	-0.63	hypothetical protein SAOUHSC 02722 SAOUHSC	SAOUHSC_02722
670	NC_007795	480018-480610	((((((((((((((((((((&)))))))))....)))))))))))	-14	5	188	211	-9.89	-21.6	-0.63	hypothetical protein SAOUHSC 00482 SAOUHSC	SAOUHSC_00482
671	NC_007795	c1653954-1652615	(((((((((&)))))))))	258	266	241	249	-9.89	-15.5	-0.63	queuine tRNA ribosyltransferase SAOUHSC	SAOUHSC_01748
672	NC_007795	c2301419-2300416	((((((&))))))	-195	-190	91	96	-9.88	-11.2	-0.62	tRNA pseudouridine synthase A SAOUHSC	SAOUHSC_02480
673	NC_007795	690803-691923	((((((&))))))	911	916	434	439	-9.88	-11.5	-0.62	fructose 1 phosphate kinase putative SAOUHSC	SAOUHSC_00707
674	NC_007795	2081595-2083102	(((.(((((((((((&))))))))))).)))	341	355	425	439	-9.88	-15.4	-0.62	cation transport protein putative SAOUHSC	SAOUHSC_02247
675	NC_007795	857518-858908	(((((&)))))	-11	-7	434	438	-9.88	-10.7	-0.62	ornithine oxo acid transaminase SAOUHSC	SAOUHSC_00894
676	NC_007795	c1951842-1951442	(((((((((&)))).)))))	190	198	430	439	-9.88	-11.9	-0.62	hypothetical protein SAOUHSC 02054 SAOUHSC	SAOUHSC_02054
677	NC_007795	c2377425-2376428	(((((((....(((((((&)))))))....)))))))	590	607	424	441	-9.88	-14.4	-0.62	hypothetical protein SAOUHSC 02584 SAOUHSC	SAOUHSC_02584
678	NC_007795	c1546883-1545328	(((((((((.(...((((((&)))))).).)))))))))	86	105	433	450	-9.87	-19	-0.62	acetyl CoA carboxylase biotin carboxylase subunit SAOUHSC	SAOUHSC_01623
679	NC_007795	792786-795769	(((.(((((((((((((((&))))))..)))))))))..)))	2706	2724	425	446	-9.87	-16	-0.62	clumping factor SAOUHSC	SAOUHSC_00812
680	NC_007795	444467-445191	(((.(((((((((((((((((&)))))))))).))))))).)))	-147	-127	91	112	-9.87	-21.1	-0.62	hypothetical protein SAOUHSC 00441 SAOUHSC	SAOUHSC_00441
681	NC_007795	c2754739-2752149	(((((&)))))	497	501	434	438	-9.87	-10.7	-0.62	preprotein translocase subunit SecA SAOUHSC	SAOUHSC_02985
682	NC_007795	1220602-1222562	(.((((((((((&)))))))))))	612	623	86	96	-9.86	-14.4	-0.61	hypothetical protein SAOUHSC 01266 SAOUHSC	SAOUHSC_01266
683	NC_007795	693995-695376	((((((((((((&))))))))))))	243	254	366	377	-9.86	-17.2	-0.61	N acetylglucosamine 6 phosphate deacetylase SAOUHSC	SAOUHSC_00710
684	NC_007795	c2633625-2632904	((((((((((((((((&)))))))).))))))))	-10	5	460	476	-9.86	-15.9	-0.61	methylated DNA protein cysteine methyltransferase putative SAOUHSC	SAOUHSC_02861
685	NC_007795	c2102603-2102179	((((((&))))))	-184	-179	241	246	-9.86	-10.4	-0.61	hypothetical protein SAOUHSC 02271 SAOUHSC	SAOUHSC_02271
686	NC_007795	c2500394-2498461	((((((&))))))	296	301	433	438	-9.86	-11.7	-0.61	hypothetical protein SAOUHSC 02718 SAOUHSC	SAOUHSC_02718
687	NC_007795	1797288-1798489	((((((((((&))))))))))	674	683	16	25	-9.86	-17.8	-0.61	hypothetical protein SAOUHSC 01884 SAOUHSC	SAOUHSC_01884
688	NC_007795	c214320-213950	(((((((((&)))))))))	27	35	240	248	-9.86	-17.1	-0.61	hypothetical protein SAOUHSC 00194 SAOUHSC	SAOUHSC_00194
689	NC_007795	795963-797515	(((((((.(((..((((((((&)))))))).....))))))))))	-191	-171	457	479	-9.85	-16.1	-0.61	truncated secreted von Willebrand factor binding protein (coagulase) VWbp putative SAOUHSC	SAOUHSC_00814
690	NC_007795	414809-417714	(((((((.(&))))))))	2217	2225	432	439	-9.85	-12.1	-0.61	hypothetical protein SAOUHSC 00413 SAOUHSC	SAOUHSC_00413
691	NC_007795	c1355537-1354528	((((((((((((&))))))))))))	318	329	201	212	-9.85	-15.6	-0.61	hypothetical protein SAOUHSC 01415 SAOUHSC	SAOUHSC_01415
692	NC_007795	c675884-674809	((((((&))))))	385	390	91	96	-9.85	-11.3	-0.61	undecaprenyl pyrophosphate phosphatase SAOUHSC	SAOUHSC_00691
693	NC_007795	c2084598-2083955	((((.((((((&)))))).))))	402	412	429	439	-9.85	-12.3	-0.61	hypothetical protein SAOUHSC 02248 SAOUHSC	SAOUHSC_02248
694	NC_007795	c922281-920996	((((((((&))))))))	991	998	89	96	-9.84	-13.4	-0.6	hypothetical protein SAOUHSC 00948 SAOUHSC	SAOUHSC_00948
695	NC_007795	c736635-735512	(((((((.(((((.(((((((((.((((&))))))))))))).))))).))))..)))	724	751	112	140	-9.84	-27.3	-0.6	UDP N acetylenolpyruvoylglucosamine reductase putative SAOUHSC	SAOUHSC_00752
696	NC_007795	c2085141-2084504	((((((((((((((&))).))))).))))))	-187	-174	460	475	-9.84	-15.2	-0.6	hypothetical protein SAOUHSC 02249 SAOUHSC	SAOUHSC_02249
697	NC_007795	c1601576-1600402	((((((.(((.(((((&))))).))).))))))	20	35	431	446	-9.83	-15.2	-0.6	DNA polymerase III subunit delta SAOUHSC	SAOUHSC_01690
698	NC_007795	768683-769794	((((((((&))))))))	165	172	302	309	-9.83	-10.6	-0.6	hypothetical protein SAOUHSC 00787 SAOUHSC	SAOUHSC_00787
699	NC_007795	1828269-1829095	(((((((((&)))))))))	-15	-7	301	309	-9.83	-11.9	-0.6	hypothetical protein SAOUHSC 01920 SAOUHSC	SAOUHSC_01920
700	NC_007795	c2546910-2545892	((((((...(((.((((((&)))))).)))...))))))	-178	-160	422	440	-9.83	-13.8	-0.6	hypothetical protein SAOUHSC 02769 SAOUHSC	SAOUHSC_02769
701	NC_007795	1234735-1236608	((((((((.(((((&))))).).)))))))	162	175	295	309	-9.82	-16.2	-0.59	aerobic glycerol 3 phosphate dehydrogenase SAOUHSC	SAOUHSC_01278
702	NC_007795	1966774-1968119	((((((((((&))))))))))	754	763	427	436	-9.82	-11.8	-0.59	hypothetical protein SAOUHSC 02090 SAOUHSC	SAOUHSC_02090
703	NC_007795	2744069-2746128	((((((((((((((&))))))))))))))	-91	-78	25	38	-9.82	-17.3	-0.59	N acetylmuramoyl L alanine amidase SAOUHSC	SAOUHSC_02979
704	NC_007795	c2752331-2750623	((((((&))))))	1303	1308	434	439	-9.82	-11.5	-0.59	hypothetical protein SAOUHSC 02984 SAOUHSC	SAOUHSC_02984
705	NC_007795	c2496185-2494978	(((((&)))))	29	33	434	438	-9.82	-10.7	-0.59	biotin synthase SAOUHSC	SAOUHSC_02714
706	NC_007795	393921-394816	(((((..(((((&)))))..)))))	36	47	429	440	-9.81	-12.5	-0.59	superantigen like protein SAOUHSC	SAOUHSC_00391
707	NC_007795	c1673269-1672095	(((((((((&)))))))))	640	648	433	441	-9.81	-14.3	-0.59	delta aminolevulinic acid dehydratase SAOUHSC	SAOUHSC_01772
708	NC_007795	169109-170349	(((((((((&)))))))))	1023	1031	467	475	-9.81	-13.6	-0.59	hypothetical protein SAOUHSC 00156 SAOUHSC	SAOUHSC_00156
709	NC_007795	1105262-1106268	((...((((((((((&)))))))))).))	574	588	426	438	-9.81	-12	-0.59	hypothetical protein SAOUHSC 01156 SAOUHSC	SAOUHSC_01156
710	NC_007795	c1572673-1571127	(((((((&)))))))	957	963	91	97	-9.81	-12.3	-0.59	hypothetical protein SAOUHSC 01659 SAOUHSC	SAOUHSC_01659
711	NC_007795	1157733-1159300	((((((((((&))))))))))	-19	-10	470	479	-9.81	-13	-0.59	signal recognition particle protein SAOUHSC	SAOUHSC_01207
712	NC_007795	c2077986-2076731	((((.(((((((((((((&))))))))))))).))))	165	182	55	72	-9.8	-15.6	-0.58	hypothetical protein SAOUHSC 02243 SAOUHSC	SAOUHSC_02243
713	NC_007795	c2629010-2628706	((((((&))))))	37	42	433	438	-9.8	-11.7	-0.58	hypothetical protein SAOUHSC 02856 SAOUHSC	SAOUHSC_02856
714	NC_007795	336867-337612	((((((((&))))))))	102	109	468	475	-9.8	-12.7	-0.58	ribosomal protein serine acetyltransferase putative SAOUHSC	SAOUHSC_00324
715	NC_007795	c1330444-1329327	(((((((((&)))))))))	700	708	91	99	-9.8	-14	-0.58	phosphate ABC transporter permease protein putative SAOUHSC	SAOUHSC_01386
716	NC_007795	c1881981-1881683	((((....(((((((((.((.(((((&))))).)).)))))))))))))	-8	17	80	101	-9.78	-22.4	-0.57	hypothetical protein SAOUHSC 01976 SAOUHSC	SAOUHSC_01976
717	NC_007795	c1840734-1839335	(((((((&)))))))	24	30	91	97	-9.78	-12.3	-0.57	type I restriction modification enzyme S subunit EcoA family protein SAOUHSC	SAOUHSC_01932
718	NC_007795	913981-914816	(((((((&)))))))	232	238	91	97	-9.78	-12.3	-0.57	GTP pyrophosphokinase SAOUHSC	SAOUHSC_00942
719	NC_007795	c2530668-2529341	((((((((&))))))))	-103	-96	470	477	-9.78	-11.1	-0.57	hypothetical protein SAOUHSC 02752 SAOUHSC	SAOUHSC_02752
720	NC_007795	c2459700-2458898	(((((((((((&)))))))))))	-64	-54	469	479	-9.78	-13.5	-0.57	hypothetical protein SAOUHSC 02675 SAOUHSC	SAOUHSC_02675
721	NC_007795	c215630-214246	((((((.(((((.(((((((&)))))))....))))).))))))	355	374	90	112	-9.78	-22.1	-0.57	acetyl CoA acetyltransferase putative SAOUHSC	SAOUHSC_00195
722	NC_007795	1337897-1339086	((((((&))))))	474	479	242	247	-9.78	-11.4	-0.57	aspartate semialdehyde dehydrogenase SAOUHSC	SAOUHSC_01395
723	NC_007795	116338-119147	((((((&))))))	1947	1952	91	96	-9.77	-11.3	-0.57	bifunctional acetaldehyde CoA/alcohol dehydrogenase SAOUHSC	SAOUHSC_00113
724	NC_007795	461517-463690	(((.(((((((((&))))))))).)))	86	98	427	439	-9.77	-13.8	-0.57	methionyl tRNA synthetase SAOUHSC	SAOUHSC_00461
725	NC_007795	c399487-399186	(((((((.((&)))))))))	47	56	241	249	-9.77	-12.2	-0.57	hypothetical protein SAOUHSC 00396 SAOUHSC	SAOUHSC_00396
726	NC_007795	c1373846-1372522	(((((&)))))	-15	-11	434	438	-9.77	-9.9	-0.57	hypothetical protein SAOUHSC 01437 SAOUHSC	SAOUHSC_01437
727	NC_007795	2687792-2689440	((((((((&))))))))	633	640	89	96	-9.77	-12.6	-0.57	hypothetical protein SAOUHSC 02923 SAOUHSC	SAOUHSC_02923
728	NC_007795	c227965-226620	((((((&))))))	293	298	434	439	-9.76	-11.4	-0.56	globin domain containing protein SAOUHSC	SAOUHSC_00204
729	NC_007795	c724453-722748	(((((((((((&)))))))))))	-29	-19	470	480	-9.76	-14.2	-0.56	hypothetical protein SAOUHSC 00738 SAOUHSC	SAOUHSC_00738
730	NC_007795	1843934-1844241	(((((((&)))))))	-174	-168	92	98	-9.76	-12.1	-0.56	hypothetical protein SAOUHSC 01937 SAOUHSC	SAOUHSC_01937
731	NC_007795	891898-893342	((((((&))))))	-23	-18	434	439	-9.75	-11.5	-0.56	3 oxoacyl synthase putative SAOUHSC	SAOUHSC_00921
732	NC_007795	c1615474-1614045	((((((&))))))	2	7	434	439	-9.75	-11.5	-0.56	hypothetical protein SAOUHSC 01707 SAOUHSC	SAOUHSC_01707
733	NC_007795	c1742582-1740916	((((((((&))))))))	908	915	91	98	-9.75	-13.1	-0.56	hypothetical protein SAOUHSC 01836 SAOUHSC	SAOUHSC_01836
734	NC_007795	835529-836943	((((((((&))))))))	-175	-168	91	98	-9.74	-13.2	-0.55	dltB protein putative SAOUHSC	SAOUHSC_00870
735	NC_007795	c79719-78527	((((((&))))))	464	469	434	439	-9.73	-11.5	-0.55	periplasmic binding protein putative SAOUHSC	SAOUHSC_00074
736	NC_007795	c1926292-1924647	((((((&))))))	1429	1434	434	439	-9.73	-11.5	-0.55	autolysin SAOUHSC	SAOUHSC_02019
737	NC_007795	1161341-1161891	(((((...(((((((((((((&)))))))))))))....)))))	-17	3	190	211	-9.73	-19	-0.55	50S ribosomal protein L19 SAOUHSC	SAOUHSC_01211
738	NC_007795	c182194-180402	(((((((((((&)))))))))))	698	708	86	96	-9.73	-15.7	-0.55	peptide ABC transporter ATP binding protein putative SAOUHSC	SAOUHSC_00167
739	NC_007795	620943-623146	(((((((....(((((((&))))))))))))))	181	198	301	314	-9.72	-19.2	-0.54	hypothetical protein SAOUHSC 00633 SAOUHSC	SAOUHSC_00633
740	NC_007795	c1812075-1811162	(((((((((&)))))))))	-16	-8	301	309	-9.72	-13.1	-0.54	putative translaldolase SAOUHSC	SAOUHSC_01901
741	NC_007795	c2791341-2790644	(((((((((&)))))))))	473	481	301	309	-9.71	-11.9	-0.54	hypothetical protein SAOUHSC 03017 SAOUHSC	SAOUHSC_03017
742	NC_007795	c350082-349130	((((((((&))))))))	474	481	433	440	-9.71	-12.7	-0.54	hypothetical protein SAOUHSC 00337 SAOUHSC	SAOUHSC_00337
743	NC_007795	1159998-1160701	(.((((((((&)))))))).)	447	456	429	438	-9.71	-10.9	-0.54	hypothetical protein SAOUHSC 01209 SAOUHSC	SAOUHSC_01209
744	NC_007795	2668142-2669352	(((.(((((&))))))))	-122	-114	241	248	-9.71	-11.6	-0.54	hypothetical protein SAOUHSC 02899 SAOUHSC	SAOUHSC_02899
745	NC_007795	795790-796109	(((((((.(((..((((((((&)))))))).....))))))))))	-18	2	457	479	-9.71	-16.1	-0.54	truncated secreted von Willebrand factor binding protein SAOUHSC	SAOUHSC_00813
746	NC_007795	589637-590430	(((((((((&)))))))))	-109	-101	301	309	-9.71	-11.9	-0.54	hypothetical protein SAOUHSC 00591 SAOUHSC	SAOUHSC_00591
747	NC_007795	2318296-2318885	((((((((((((&))))))))))))	-122	-111	25	36	-9.71	-15.1	-0.54	hypothetical protein SAOUHSC 02515 SAOUHSC	SAOUHSC_02515
748	NC_007795	c941194-940008	(((((((&)))))))	707	713	468	474	-9.7	-12	-0.53	lipoyltransferase and lipoate protein ligase putative SAOUHSC	SAOUHSC_00963
749	NC_007795	c2232759-2225123	(((((((((&)))))))))	403	411	301	309	-9.7	-11.8	-0.53	hypothetical protein SAOUHSC 02404 SAOUHSC	SAOUHSC_02404
750	NC_007795	1242608-1244148	(((((&)))))	435	439	434	438	-9.7	-10.7	-0.53	glutamine synthetase type I SAOUHSC	SAOUHSC_01287
751	NC_007795	1269922-1271543	(((((((((&)))))))))	648	656	86	94	-9.7	-14.5	-0.53	catalase SAOUHSC	SAOUHSC_01327
752	NC_007795	c1616239-1615287	(((((((&)))))))	-13	-7	241	247	-9.7	-14	-0.53	hypothetical protein SAOUHSC 01708 SAOUHSC	SAOUHSC_01708
753	NC_007795	c1463999-1462963	(((((&)))))	172	176	434	438	-9.7	-10.7	-0.53	hypothetical protein SAOUHSC 01514 SAOUHSC	SAOUHSC_01514
754	NC_007795	c1767183-1763159	((((((&))))))	1899	1904	92	97	-9.69	-10.8	-0.53	hypothetical protein SAOUHSC 01857 SAOUHSC	SAOUHSC_01857
755	NC_007795	516045-516769	(((((((((&)))))))))	226	234	302	310	-9.69	-13.9	-0.53	hypothetical protein SAOUHSC 00514 SAOUHSC	SAOUHSC_00514
756	NC_007795	27315-28798	((((((((&))).)))))	1268	1275	240	248	-9.69	-14	-0.53	hypothetical protein SAOUHSC 00022 SAOUHSC	SAOUHSC_00022
757	NC_007795	c2180708-2179756	(((((((.(((((&)))))..)))))))	409	421	425	438	-9.69	-15	-0.53	HemK family modification methylase SAOUHSC	SAOUHSC_02358
758	NC_007795	c2309581-2308941	(((((((((((..(((((((&)))))))..)))))))))))	298	317	416	435	-9.69	-17.6	-0.53	50S ribosomal protein L15 SAOUHSC	SAOUHSC_02492
759	NC_007795	1206278-1208721	((((((&))))))	1131	1136	91	96	-9.69	-11.5	-0.53	hypothetical protein SAOUHSC 01253 SAOUHSC	SAOUHSC_01253
760	NC_007795	275731-276224	((((((((.((((((&))))))))))))))	16	30	302	315	-9.68	-20.1	-0.52	hypothetical protein SAOUHSC 00257 SAOUHSC	SAOUHSC_00257
761	NC_007795	410522-411924	(((((&)))))	44	48	434	438	-9.68	-10.8	-0.52	hypothetical protein SAOUHSC 00410 SAOUHSC	SAOUHSC_00410
762	NC_007795	c1677920-1677130	(((((((((.((((((&)))))).)))))))))	218	233	431	446	-9.68	-15.5	-0.52	GTPase EngB SAOUHSC	SAOUHSC_01777
763	NC_007795	1140225-1141300	((((((((&))))))))	-8	-1	89	96	-9.68	-12.6	-0.52	hypothetical protein SAOUHSC 01188 SAOUHSC	SAOUHSC_01188
764	NC_007795	c939660-938930	((((((((((((((((&))))..))))))))))))	194	209	117	134	-9.68	-18.3	-0.52	hypothetical protein SAOUHSC 00961 SAOUHSC	SAOUHSC_00961
765	NC_007795	c2371291-2370858	(((((((((.((((((.((&)).)))))))))))))))	-101	-83	79	96	-9.68	-20.7	-0.52	hypothetical protein SAOUHSC A02450 SAOUHSC	SAOUHSC_A02450
766	NC_007795	c2110364-2109754	((((((&))))))	1	6	91	96	-9.68	-11	-0.52	ribosomal protein alanine acetyltransferase SAOUHSC	SAOUHSC_02278
767	NC_007795	c136651-136125	(((((((.((&)).)))))))	134	143	301	310	-9.67	-13.9	-0.52	heme degrading monooxygenase IsdI SAOUHSC	SAOUHSC_00130
768	NC_007795	2366518-2367218	((((.(((((((..((.((.((((((&)))))).)).)))))))))...))))	246	271	422	447	-9.67	-15.8	-0.52	secretory antigen precursor SsaA putative SAOUHSC	SAOUHSC_02576
769	NC_007795	1223750-1225494	((((((&))))))	190	195	434	439	-9.67	-11.5	-0.52	tRNA i(6)A37 modification enzyme MiaB SAOUHSC	SAOUHSC_01269
770	NC_007795	425539-426398	((((((((((&))))))))))	229	238	89	98	-9.67	-14.5	-0.52	ABC transporter permease protein putative SAOUHSC	SAOUHSC_00424
771	NC_007795	832611-833695	(((((((&)))))))	-168	-162	91	97	-9.66	-12	-0.51	D isomer specific 2 hydroxyacid dehydrogenase NAD binding domain containing protein SAOUHSC	SAOUHSC_00866
772	NC_007795	28599-29587	((((((((((((&))))))))))))	480	491	200	211	-9.66	-15.6	-0.51	hypothetical protein SAOUHSC 00023 SAOUHSC	SAOUHSC_00023
773	NC_007795	114353-114843	((((((&))))))	144	149	434	439	-9.66	-11.5	-0.51	truncated replication initiation protein putative SAOUHSC	SAOUHSC_00110
774	NC_007795	1279631-1280952	((((((((((((&))))))))))))	819	830	424	435	-9.66	-12.5	-0.51	hypothetical protein SAOUHSC 01341 SAOUHSC	SAOUHSC_01341
775	NC_007795	1292006-1294197	((((((&))))))	-129	-124	433	438	-9.66	-11.2	-0.51	DNA topoisomerase IV subunit B SAOUHSC	SAOUHSC_01351
776	NC_007795	1734377-1735179	(((((((((.(((((.((((&)))).))))).)))))))))	373	392	126	145	-9.66	-21.4	-0.51	30S ribosomal protein S4 SAOUHSC	SAOUHSC_01829
777	NC_007795	c1126776-1124879	(((((((((&)))))))))	1506	1514	301	309	-9.66	-14	-0.51	fibronectin binding protein A related SAOUHSC	SAOUHSC_01175
778	NC_007795	943130-945294	((((((((((&))))))))))	1153	1162	467	476	-9.65	-15	-0.51	hypothetical protein SAOUHSC 00968 SAOUHSC	SAOUHSC_00968
779	NC_007795	1286961-1289866	((((((((((&))))).)))))	675	684	429	439	-9.64	-13.7	-0.5	aconitate hydratase SAOUHSC	SAOUHSC_01347
780	NC_007795	c1930250-1928152	((((((((((&))))))))))	-152	-143	437	446	-9.64	-11.9	-0.5	bifunctional autolysin precursor SAOUHSC	SAOUHSC_02023
781	NC_007795	c1881592-1880196	(((((((.(((((((&))))))).)))))))	76	90	430	444	-9.64	-14.7	-0.5	hypothetical protein SAOUHSC 01975 SAOUHSC	SAOUHSC_01975
782	NC_007795	696968-698007	((((((((&))))))))	823	830	433	440	-9.64	-12.8	-0.5	hypothetical protein SAOUHSC 00712 SAOUHSC	SAOUHSC_00712
783	NC_007795	651888-652762	(((((((&)))))))	540	546	242	248	-9.64	-12.2	-0.5	hypothetical protein SAOUHSC 00665 SAOUHSC	SAOUHSC_00665
784	NC_007795	648321-649564	((((((((((((..(((((((&)))))))..))))))))))))	7	27	190	210	-9.64	-19.9	-0.5	hypothetical protein SAOUHSC 00661 SAOUHSC	SAOUHSC_00661
785	NC_007795	c2734370-2732674	(((((((&)))))))	310	316	433	439	-9.64	-12.5	-0.5	zinc metalloproteinase aureolysin SAOUHSC	SAOUHSC_02971
786	NC_007795	1315826-1316754	(((((((&)))))))	557	563	91	97	-9.63	-12.3	-0.5	tryptophan synthase subunit alpha SAOUHSC	SAOUHSC_01372
787	NC_007795	c2543044-2541909	((((((((((&))))))))))	916	925	470	479	-9.63	-13	-0.5	peptide ABC transporter permease protein putative SAOUHSC	SAOUHSC_02766
788	NC_007795	c2408422-2407323	((((((((((.....((((&))))...))))))))))	299	317	460	476	-9.63	-18	-0.5	hypothetical protein SAOUHSC 02619 SAOUHSC	SAOUHSC_02619
789	NC_007795	620106-620764	(((((..(((((&)))))..)))))	-3	8	435	446	-9.63	-13.2	-0.5	putative monovalent cation/H+ antiporter subunit G SAOUHSC	SAOUHSC_00632
790	NC_007795	c1679336-1677874	(((((((&)))))))	903	909	91	97	-9.63	-12.2	-0.5	ATP dependent protease ATP binding subunit SAOUHSC	SAOUHSC_01778
791	NC_007795	441435-443275	((((((((&))))))))	71	78	468	475	-9.63	-12.8	-0.5	alpha amylase family protein putative SAOUHSC	SAOUHSC_00438
792	NC_007795	981688-982559	((((((...((((.((((((((&)))))))).))))...))))))	639	660	301	322	-9.63	-22.4	-0.5	phosphoribosylformylglycinamidine synthase I SAOUHSC	SAOUHSC_01012
793	NC_007795	c1816525-1815492	(((((((&)))))))	148	154	468	474	-9.62	-11.8	-0.49	hypothetical protein SAOUHSC 01907 SAOUHSC	SAOUHSC_01907
794	NC_007795	c2568651-2568218	((((((&))))))	-154	-149	434	439	-9.62	-11.5	-0.49	hypothetical protein SAOUHSC 02796 SAOUHSC	SAOUHSC_02796
795	NC_007795	840787-841346	((((((&))))))	149	154	434	439	-9.62	-11.3	-0.49	hypothetical protein SAOUHSC 00877 SAOUHSC	SAOUHSC_00877
796	NC_007795	c1439510-1438012	((((((.(.((((((((&))))))))).))))))	382	398	86	101	-9.62	-17.7	-0.49	3 phosphoshikimate 1 carboxyvinyltransferase SAOUHSC	SAOUHSC_01481
797	NC_007795	c2727895-2726754	((((((((((&))))))))))	219	228	86	95	-9.62	-14.3	-0.49	carbamate kinase SAOUHSC	SAOUHSC_02965
798	NC_007795	c2783759-2782171	(((((((&)))))))	239	245	432	438	-9.61	-14.5	-0.49	imidazole glycerol phosphate synthase subunit hisF putative SAOUHSC	SAOUHSC_03008
799	NC_007795	1956-3289	(((((((((&))).))))))	803	811	430	439	-9.61	-12.1	-0.49	DNA polymerase III subunit beta SAOUHSC	SAOUHSC_00002
800	NC_007795	c927115-925707	((((((((((.(((((&))))).)))).))))))	1029	1044	424	440	-9.61	-16	-0.49	hypothetical protein SAOUHSC 00952 SAOUHSC	SAOUHSC_00952
801	NC_007795	c1726940-1725538	(((((&)))))	145	149	434	438	-9.61	-10.8	-0.49	acetate kinase SAOUHSC	SAOUHSC_01820
802	NC_007795	c2335555-2335005	(((((((((&)))))))))	147	155	471	479	-9.61	-12.1	-0.49	hypothetical protein SAOUHSC 02532 SAOUHSC	SAOUHSC_02532
803	NC_007795	821559-823156	(((((((((&)))))))))	195	203	240	248	-9.61	-18.8	-0.49	hypothetical protein SAOUHSC 00851 SAOUHSC	SAOUHSC_00851
804	NC_007795	1865974-1866401	((((((.....((.((((((((&)))))))).)).....))))))	-99	-78	74	95	-9.61	-20.3	-0.49	hypothetical protein SAOUHSC 01959 SAOUHSC	SAOUHSC_01959
805	NC_007795	c2370898-2370060	((((((&))))))	140	145	91	96	-9.61	-11.5	-0.49	N acetylmuramoyl L alanine amidase putative SAOUHSC	SAOUHSC_02580
806	NC_007795	c46560-45809	((((((&))))))	146	151	91	96	-9.6	-11.3	-0.48	hypothetical protein SAOUHSC 00043 SAOUHSC	SAOUHSC_00043
807	NC_007795	c226794-226421	(((((...((((((((((((((&))))))))))))))...)))))	-150	-129	337	358	-9.6	-20.3	-0.48	hypothetical protein SAOUHSC 00203 SAOUHSC	SAOUHSC_00203
808	NC_007795	c1579256-1578517	((((((&))))))	-96	-91	242	247	-9.6	-10.8	-0.48	CBS domain containing protein SAOUHSC	SAOUHSC_01665
809	NC_007795	562779-563626	(((((((((&)))))))))	-12	-4	429	437	-9.6	-13.5	-0.48	hydrolase haloacid dehalogenase like SAOUHSC	SAOUHSC_00555
810	NC_007795	1240740-1242178	(((((.((((((&))))))..)))))	599	610	434	446	-9.59	-14	-0.48	hypothetical protein SAOUHSC 01284 SAOUHSC	SAOUHSC_01284
811	NC_007795	1169009-1170327	(((((((&)))))))	753	759	240	246	-9.59	-14.2	-0.48	cell wall hydrolase putative SAOUHSC	SAOUHSC_01219
812	NC_007795	c2374946-2371792	(((((((&)))))))	992	998	242	248	-9.59	-12.2	-0.48	formate dehydrogenase alpha subunit putative SAOUHSC	SAOUHSC_02582
813	NC_007795	c1500487-1499730	(((((((((&)))))))))	157	165	86	94	-9.58	-14.2	-0.47	hypothetical protein SAOUHSC 01565 SAOUHSC	SAOUHSC_01565
814	NC_007795	825019-826286	(((((((..(((((((..((((((&)))))))))))))..)))))))	585	608	91	112	-9.58	-23.4	-0.47	hypothetical protein SAOUHSC 00855 SAOUHSC	SAOUHSC_00855
815	NC_007795	c1658416-1656924	(((((((&)))))))	909	915	91	97	-9.58	-12.3	-0.47	GTPase ObgE SAOUHSC	SAOUHSC_01753
816	NC_007795	780210-781927	(((((((((((((((&)))))))))))))))	-100	-86	316	330	-9.58	-20	-0.47	phosphoglyceromutase SAOUHSC	SAOUHSC_00798
817	NC_007795	c1045620-1044368	((((((&))))))	481	486	91	96	-9.58	-11.3	-0.47	hypothetical protein SAOUHSC 01081 SAOUHSC	SAOUHSC_01081
818	NC_007795	c1612274-1611370	((((((((&))))))))	-49	-42	435	442	-9.58	-12.5	-0.47	enterotoxin family protein SAOUHSC	SAOUHSC_01705
819	NC_007795	c2515074-2513045	(((((((&)))))))	317	323	433	439	-9.58	-11.9	-0.47	hypothetical protein SAOUHSC 02733 SAOUHSC	SAOUHSC_02733
820	NC_007795	c1958783-1958083	((((((&))))))	9	14	434	439	-9.57	-11.1	-0.47	single strand DNA binding protein putative SAOUHSC	SAOUHSC_02071
821	NC_007795	304652-305775	((((((&))))))	385	390	435	440	-9.57	-10.8	-0.47	hypothetical protein SAOUHSC 00292 SAOUHSC	SAOUHSC_00292
822	NC_007795	614150-614910	(((((.(((((((.(((((.(((((&))))).))))).)))..)))).)))))	-14	10	412	438	-9.57	-18.9	-0.47	integrase/recombinase putative SAOUHSC	SAOUHSC_00624
823	NC_007795	c326866-326223	(((((((.((.((((((((&)))))))))).)))))))	308	326	79	96	-9.57	-23	-0.47	hypothetical protein SAOUHSC 00312 SAOUHSC	SAOUHSC_00312
824	NC_007795	c1683808-1683081	((((((((&))))))))	386	393	89	96	-9.57	-13.5	-0.47	translation initiation factor IF 3 SAOUHSC	SAOUHSC_01786
825	NC_007795	c2498573-2498230	((((((((((((&))))))))))))	-197	-186	184	195	-9.57	-13.9	-0.47	hypothetical protein SAOUHSC 02717 SAOUHSC	SAOUHSC_02717
826	NC_007795	c270548-269428	(((((..........(((((((((((((&))))))))))))).....)))))	833	860	113	135	-9.57	-20.56	-0.47	hypothetical protein SAOUHSC 00250 SAOUHSC	SAOUHSC_00250
827	NC_007795	c2137821-2137130	(((((((.(((.(((&))).))))))))))	121	135	429	442	-9.57	-12	-0.47	hypothetical protein SAOUHSC 02307 SAOUHSC	SAOUHSC_02307
828	NC_007795	c2719460-2718595	(((((((&)))))))	214	220	91	97	-9.56	-12.3	-0.46	DNA binding response regulator putative SAOUHSC	SAOUHSC_02956
829	NC_007795	764755-765440	((((((((((((&))))))))))))	187	198	364	375	-9.56	-16.6	-0.46	hypothetical protein SAOUHSC 00783 SAOUHSC	SAOUHSC_00783
830	NC_007795	34512-36457	((((((((((((&))).)))))))))	-15	-4	467	479	-9.56	-13.2	-0.46	hypothetical protein SAOUHSC 00030 SAOUHSC	SAOUHSC_00030
831	NC_007795	c1590594-1589642	(((((((&)))))))	746	752	242	248	-9.56	-10.5	-0.46	hypothetical protein SAOUHSC 01680 SAOUHSC	SAOUHSC_01680
832	NC_007795	1077948-1078372	((((((&))))))	-113	-108	433	438	-9.55	-11.1	-0.46	hypothetical protein SAOUHSC 01123 SAOUHSC	SAOUHSC_01123
833	NC_007795	987609-989287	((((((&))))))	1083	1088	91	96	-9.55	-11.6	-0.46	bifunctional phosphoribosylaminoimidazolecarboxamide formyltransferase/IMP cyclohydrolase SAOUHSC	SAOUHSC_01017
834	NC_007795	c1696659-1693829	((((((((&))))))))	1150	1157	433	440	-9.55	-12.8	-0.46	DNA polymerase I SAOUHSC	SAOUHSC_01797
835	NC_007795	c2413927-2412780	((((((..(((((&)))))..))))))	-17	-5	434	446	-9.55	-13.1	-0.46	hypothetical protein SAOUHSC 02624 SAOUHSC	SAOUHSC_02624
836	NC_007795	c2421751-2420613	((((((.((((((&)))))).))))))	-181	-169	464	476	-9.55	-14.1	-0.46	hypothetical protein SAOUHSC 02633 SAOUHSC	SAOUHSC_02633
837	NC_007795	10693-12407	(((((&)))))	495	499	434	438	-9.55	-10.7	-0.46	histidine ammonia lyase SAOUHSC	SAOUHSC_00008
838	NC_007795	91420-92246	((((((&))))))	-12	-7	434	439	-9.54	-11.5	-0.45	hypothetical protein SAOUHSC 00085 SAOUHSC	SAOUHSC_00085
839	NC_007795	c1541366-1539487	(((((((((((((....(((((&))))).....)))))))))))))	-31	-10	432	454	-9.54	-17.1	-0.45	DNA repair protein RecN SAOUHSC	SAOUHSC_01615
840	NC_007795	292873-293573	(((((&)))))	-11	-7	434	438	-9.54	-10.7	-0.45	hypothetical protein SAOUHSC 00276 SAOUHSC	SAOUHSC_00276
841	NC_007795	c2313719-2313310	(((((.((((&)))))))))	-15	-6	432	440	-9.54	-12.2	-0.45	50S ribosomal protein L29 SAOUHSC	SAOUHSC_02504
842	NC_007795	c2022598-2021874	(((((((..((((((((((((((((&)))))))).)))...))))))))))))	82	106	422	448	-9.54	-14	-0.45	hypothetical protein SAOUHSC 02149 SAOUHSC	SAOUHSC_02149
843	NC_007795	c2687505-2686346	((((((&))))))	876	881	91	96	-9.53	-10.8	-0.45	L lactate dehydrogenase SAOUHSC	SAOUHSC_02922
844	NC_007795	c1689226-1688106	((((((&))))))	459	464	434	439	-9.53	-11.5	-0.45	primosomal protein DnaI SAOUHSC	SAOUHSC_01791
845	NC_007795	896896-898037	(((((&)))))	111	115	434	438	-9.53	-10.7	-0.45	oligopeptide ABC transporter ATP binding protein putative SAOUHSC	SAOUHSC_00926
846	NC_007795	c1480271-1479721	(((((((((((((((.(((((&))))).)))))).)))))))))	-88	-68	184	205	-9.53	-19.1	-0.45	hypothetical protein SAOUHSC 01527 SAOUHSC	SAOUHSC_01527
847	NC_007795	c377466-376604	((((((...(((((((&)))))))))))))	-24	-9	434	446	-9.53	-13	-0.45	hypothetical protein SAOUHSC 00370 SAOUHSC	SAOUHSC_00370
848	NC_007795	c2383347-2381768	(((((&)))))	24	28	434	438	-9.53	-10.5	-0.45	hypothetical protein SAOUHSC 02590 SAOUHSC	SAOUHSC_02590
849	NC_007795	2676281-2677545	((((((&))))))	633	638	91	96	-9.53	-11.5	-0.45	dihydroorotate dehydrogenase 2 SAOUHSC	SAOUHSC_02909
850	NC_007795	c2333295-2332331	((.((((((((&)))))))).))	64	74	428	438	-9.53	-12.4	-0.45	hypothetical protein SAOUHSC 02529 SAOUHSC	SAOUHSC_02529
851	NC_007795	c2062056-2061608	(((((((........(((((((((&))))))))))))))))	219	242	294	309	-9.53	-16.5	-0.45	phi PVL orf 51 like protein SAOUHSC	SAOUHSC_02210
852	NC_007795	c2519002-2517867	((((((((((((((&))))))))))))))	626	639	181	194	-9.52	-14.9	-0.44	2 dehydropantoate 2 reductase SAOUHSC	SAOUHSC_02739
853	NC_007795	914633-915642	(((.((((((((&)))))))).)))	403	414	429	440	-9.52	-12.8	-0.44	inorganic polyphosphate/ATP NAD kinase SAOUHSC	SAOUHSC_00943
854	NC_007795	c2384452-2384061	(((((((((((((&))))))))).))))	-177	-165	86	99	-9.52	-13.9	-0.44	hypothetical protein SAOUHSC 02593 SAOUHSC	SAOUHSC_02593
855	NC_007795	2219347-2221085	((((((((&))))))))	1429	1436	89	96	-9.51	-11.2	-0.44	PTS system mannitol specific component putative SAOUHSC	SAOUHSC_02400
856	NC_007795	c973688-972883	((((((((&))))))))	586	593	240	247	-9.51	-16.3	-0.44	cytochrome c oxidase subunit III putative SAOUHSC	SAOUHSC_01000
857	NC_007795	c774345-773243	(((((((&)))))))	-13	-7	242	248	-9.51	-11.6	-0.44	hypothetical protein SAOUHSC 00792 SAOUHSC	SAOUHSC_00792
858	NC_007795	c2033663-2033113	((((((..(((.((((&)))))))..))))))	15	30	434	448	-9.5	-13.3	-0.43	hypothetical protein SAOUHSC 02167 SAOUHSC	SAOUHSC_02167
859	NC_007795	c1672247-1670761	(((((((((&)))))))))	471	479	240	248	-9.5	-18.6	-0.43	glutamate 1 semialdehyde aminotransferase SAOUHSC	SAOUHSC_01771
860	NC_007795	c1451340-1450481	((((((.(((((((((&)))))).)))))))))	-183	-168	86	101	-9.5	-15.1	-0.43	cytidylate kinase SAOUHSC	SAOUHSC_01496
861	NC_007795	c1683005-1682449	((((((((((((((&))))))))))))))	201	214	32	45	-9.5	-20.9	-0.43	50S ribosomal protein L20 SAOUHSC	SAOUHSC_01784
862	NC_007795	c2063255-2062834	((((((((((((((&)))))).))))))))	-17	-4	466	480	-9.5	-13.7	-0.43	hypothetical protein SAOUHSC 02214 SAOUHSC	SAOUHSC_02214
863	NC_007795	c1574567-1573690	((((((((&))))))))	221	228	240	247	-9.5	-17.9	-0.43	hypothetical protein SAOUHSC 01661 SAOUHSC	SAOUHSC_01661
864	NC_007795	c1466817-1466318	((((((((((&))))))))))	284	293	437	446	-9.5	-11.7	-0.43	hypothetical protein SAOUHSC 01517 SAOUHSC	SAOUHSC_01517
865	NC_007795	c1663588-1662732	(((((((..(((..(((((&)))))..)))..)).......)))))	235	253	413	438	-9.5	-16.31	-0.43	DNA repair protein RadC SAOUHSC	SAOUHSC_01763
866	NC_007795	757311-758527	((.((((((&))))))))	737	745	431	438	-9.5	-12.2	-0.43	hypothetical protein SAOUHSC 00778 SAOUHSC	SAOUHSC_00778
867	NC_007795	c1618979-1617865	((((((((((&)))).))))))	904	913	428	438	-9.49	-12.1	-0.43	hypothetical protein SAOUHSC 01711 SAOUHSC	SAOUHSC_01711
868	NC_007795	1187358-1189261	(((((((((...(((((((((((&))))))))))))))))))))	663	685	181	200	-9.49	-17.3	-0.43	prolyl tRNA synthetase SAOUHSC	SAOUHSC_01240
869	NC_007795	996000-997372	(((((((((&)))))))))	620	628	471	479	-9.49	-12	-0.43	hypothetical protein SAOUHSC 01026 SAOUHSC	SAOUHSC_01026
870	NC_007795	2797273-2798429	(((((((&)))))))	561	567	240	246	-9.49	-13.7	-0.43	hypothetical protein SAOUHSC 03024 SAOUHSC	SAOUHSC_03024
871	NC_007795	1156138-1157588	((((((((((&))))))))))	682	691	87	96	-9.49	-15.2	-0.43	signal recognition particle docking protein FtsY SAOUHSC	SAOUHSC_01205
872	NC_007795	866896-867620	(((((...((((((((&)))))))))))))	126	141	426	438	-9.49	-15.7	-0.43	Signal peptidase IA putative SAOUHSC	SAOUHSC_00902
873	NC_007795	c2338579-2337933	((((((&)).))))	437	442	241	247	-9.48	-9.7	-0.42	molybdopterin converting factor moa putative SAOUHSC	SAOUHSC_02540
874	NC_007795	240436-241661	(((((((&)))))))	992	998	434	440	-9.48	-12.2	-0.42	alcohol dehydrogenase zinc containing SAOUHSC	SAOUHSC_00221
875	NC_007795	589498-589814	(((((((((&)))))))))	30	38	301	309	-9.48	-11.9	-0.42	hypothetical protein SAOUHSC 00589 SAOUHSC	SAOUHSC_00589
876	NC_007795	c2309777-2309398	(((((((&)))))))	-182	-176	90	96	-9.48	-12.2	-0.42	50S ribosomal protein L30 SAOUHSC	SAOUHSC_02493
877	NC_007795	1313994-1314826	(((((((((((&)))))))))))	-90	-80	365	375	-9.47	-16.7	-0.42	N (5'phosphoribosyl)anthranilate isomerase putative SAOUHSC	SAOUHSC_01370
878	NC_007795	507967-509531	(((((((&)))))))	281	287	433	439	-9.47	-11.8	-0.42	DNA repair protein RadA SAOUHSC	SAOUHSC_00507
879	NC_007795	c2684518-2683527	((.((((((&))))))))	685	693	241	248	-9.47	-11	-0.42	3 methyl 2 oxobutanoate hydroxymethyltransferase SAOUHSC	SAOUHSC_02919
880	NC_007795	c1926710-1926073	((((((((((&))))))))))	-117	-108	428	437	-9.47	-15.1	-0.42	holin SAOUHSC	SAOUHSC_02020
881	NC_007795	c2398265-2396404	(((((((((((((((&)))))))))))))))	125	139	369	383	-9.46	-20.1	-0.41	urocanate hydratase SAOUHSC	SAOUHSC_02607
882	NC_007795	c613716-612623	((((((((&))))))))	752	759	242	249	-9.46	-12.3	-0.41	hypothetical protein SAOUHSC 00621 SAOUHSC	SAOUHSC_00621
883	NC_007795	132435-133522	(((..((((((((((((((&))))))))))))))..)))	806	824	77	95	-9.46	-20.9	-0.41	cap5N protein/UDP glucose 4 epimerase putative SAOUHSC	SAOUHSC_00127
884	NC_007795	652555-653795	(((((((&)))))))	-127	-121	242	248	-9.46	-12.2	-0.41	hypothetical protein SAOUHSC 00666 SAOUHSC	SAOUHSC_00666
885	NC_007795	2404093-2404481	(((((((((..((((((&))))))......)))))))))	-89	-73	117	137	-9.46	-19	-0.41	hypothetical protein SAOUHSC A02483 SAOUHSC	SAOUHSC_A02483
886	NC_007795	1250350-1250684	((((((((&))))))))	-172	-165	89	96	-9.45	-10.3	-0.41	hypothetical protein SAOUHSC 01302 SAOUHSC	SAOUHSC_01302
887	NC_007795	c2725801-2722968	((((((...((((((((&))))))))...))))))	760	776	460	476	-9.45	-16.7	-0.41	clumping factor B putative SAOUHSC	SAOUHSC_02963
888	NC_007795	c1961960-1961536	(((((((.....(((((((.(((((&))))).....))))))).....)))))))	-30	-6	434	462	-9.45	-19.4	-0.41	hypothetical protein SAOUHSC 02079 SAOUHSC	SAOUHSC_02079
889	NC_007795	c2775210-2774450	((((.(((&)))))))	49	56	432	438	-9.45	-11.1	-0.41	ica operon transcriptional regulator IcaR putative SAOUHSC	SAOUHSC_03001
890	NC_007795	1097167-1098716	(((((((((&)))))))))	1063	1071	468	476	-9.45	-14.5	-0.41	UDP N acetylmuramoyl L alanyl D glutamate synthetase SAOUHSC	SAOUHSC_01147
891	NC_007795	c636025-634530	((((((&))))))	908	913	434	439	-9.45	-11.5	-0.41	penicillin binding protein 4 putative SAOUHSC	SAOUHSC_00646
892	NC_007795	c670938-670049	((((((..(((((..(((((&)))))..))))).))))))	303	322	429	447	-9.45	-16.1	-0.41	hypothetical protein SAOUHSC 00683 SAOUHSC	SAOUHSC_00683
893	NC_007795	c2755688-2754529	(((..((((((&))))))..)))	613	623	470	480	-9.45	-12	-0.41	hypothetical protein SAOUHSC 02986 SAOUHSC	SAOUHSC_02986
894	NC_007795	1518910-1520018	(((((((((((((&)))))))))))))	101	113	86	98	-9.44	-17.2	-0.4	hypothetical protein SAOUHSC 01594 SAOUHSC	SAOUHSC_01594
895	NC_007795	c1466382-1465880	((((((((((&))))))))))	-116	-107	469	478	-9.44	-12.2	-0.4	holin protein SAOUHSC	SAOUHSC_01516
896	NC_007795	c1470785-1468675	(((((((((((((&)))))))))).)))	56	68	301	314	-9.44	-17.4	-0.4	SLT orf 636 like protein SAOUHSC	SAOUHSC_01521
897	NC_007795	2013377-2014506	((((((((((&))))))))))	-146	-137	468	477	-9.44	-15.6	-0.4	putative manganese dependent inorganic pyrophosphatase SAOUHSC	SAOUHSC_02140
898	NC_007795	207980-208935	(((((((&)))))))	520	526	92	98	-9.44	-11.5	-0.4	pyruvate formate lyase 1 activating enzyme putative SAOUHSC	SAOUHSC_00188
899	NC_007795	c1504045-1503582	(((((..((((((((&))))))))..)))))	96	110	292	306	-9.44	-18.6	-0.4	helix turn helix domain containing protein SAOUHSC	SAOUHSC_01574
900	NC_007795	1503778-1504691	(((((.((((..((((.((((.(((((((&))))))))))).))))..)))).)))))	263	291	283	310	-9.43	-26.4	-0.4	helix turn helix domain containing protein SAOUHSC	SAOUHSC_01575
901	NC_007795	c2029787-2029297	((((((&))))))	-77	-72	91	96	-9.43	-11.5	-0.4	hypothetical protein SAOUHSC 02160 SAOUHSC	SAOUHSC_02160
902	NC_007795	c1921111-1920093	((((((&))))))	1	6	91	96	-9.43	-10.8	-0.4	recombination regulator RecX SAOUHSC	SAOUHSC_02011
903	NC_007795	c429267-428798	(((.(((((.((((((&))))))..))))).....)))	-17	-2	426	446	-9.43	-12.9	-0.4	hypothetical protein SAOUHSC 00428 SAOUHSC	SAOUHSC_00428
904	NC_007795	c2671439-2670349	(((((((&)))))))	181	187	431	437	-9.43	-11.2	-0.4	hypothetical protein SAOUHSC 02901 SAOUHSC	SAOUHSC_02901
905	NC_007795	c1434148-1432806	((((((&))))))	715	720	91	96	-9.43	-11.5	-0.4	hypothetical protein SAOUHSC 01475 SAOUHSC	SAOUHSC_01475
906	NC_007795	c2331899-2330434	((((((&))))))	597	602	434	439	-9.42	-11.3	-0.39	FmhB protein putative SAOUHSC	SAOUHSC_02527
907	NC_007795	c2313191-2312623	((((((((((((&)))).))))))))	-16	-5	465	477	-9.42	-13.2	-0.39	50S ribosomal protein L14 SAOUHSC	SAOUHSC_02502
908	NC_007795	1145630-1147890	((((((&))))))	1820	1825	241	246	-9.42	-10.5	-0.39	ATP dependent DNA helicase RecG SAOUHSC	SAOUHSC_01194
909	NC_007795	c1909378-1908723	((((((((((&)).))))))))	446	455	432	442	-9.42	-12.2	-0.39	hypothetical protein SAOUHSC 01999 SAOUHSC	SAOUHSC_01999
910	NC_007795	c1870145-1869835	(((((((&)))))))	-190	-184	90	96	-9.42	-12.5	-0.39	hypothetical protein SAOUHSC 01963 SAOUHSC	SAOUHSC_01963
911	NC_007795	1977026-1978212	(((((((((((..((((&)))).)))))))))))	336	352	24	39	-9.42	-17.8	-0.39	hypothetical protein SAOUHSC 02103 SAOUHSC	SAOUHSC_02103
912	NC_007795	c1752307-1750440	((((((.(((&))).))))))	447	456	301	310	-9.42	-13.1	-0.39	formate tetrahydrofolate ligase SAOUHSC	SAOUHSC_01845
913	NC_007795	c625710-624572	(((((((&)))))))	608	614	90	96	-9.42	-12.6	-0.39	ABC transporter substrate binding protein putative SAOUHSC	SAOUHSC_00634
914	NC_007795	c1332546-1331363	(((((&)))))	103	107	434	438	-9.42	-10.7	-0.39	phosphate ABC transporter periplasmic phosphate binding protein putative SAOUHSC	SAOUHSC_01389
915	NC_007795	828014-829533	((((((((&))))))))	894	901	90	97	-9.41	-12.7	-0.39	5 nucleotidase family protein SAOUHSC	SAOUHSC_00860
916	NC_007795	c2759999-2758588	(((...(((((((((((((&))))))))))))).)))	427	445	423	439	-9.4	-15	-0.38	preprotein translocase subunit SecY SAOUHSC	SAOUHSC_02989
917	NC_007795	302266-303416	((((((&))))))	287	292	92	97	-9.4	-11.3	-0.38	hypothetical protein SAOUHSC 00290 SAOUHSC	SAOUHSC_00290
918	NC_007795	c1714407-1712978	(((((.((((......(((((((((((&)))))))))))....)))).)))))	175	201	455	479	-9.4	-17.8	-0.38	NADP dependent malic enzyme putative SAOUHSC	SAOUHSC_01810
919	NC_007795	509374-510629	(((((((((((&)))))))))))	217	227	86	96	-9.4	-15.5	-0.38	hypothetical protein SAOUHSC 00508 SAOUHSC	SAOUHSC_00508
920	NC_007795	c912746-911740	((((((&))))))	287	292	91	96	-9.39	-10.9	-0.38	hypothetical protein SAOUHSC 00938 SAOUHSC	SAOUHSC_00938
921	NC_007795	c1434706-1434189	((((((((&))))))))	166	173	301	308	-9.39	-11.4	-0.38	hypothetical protein SAOUHSC 01476 SAOUHSC	SAOUHSC_01476
922	NC_007795	c2337887-2337088	(((((((((&)))))))))	-10	-2	471	479	-9.39	-12.6	-0.38	molybdopterin guanine dinucleotide biosynthesis protein A SAOUHSC	SAOUHSC_02537
923	NC_007795	134715-136060	(((((((&)))))))	628	634	434	440	-9.39	-12.4	-0.38	UDP N acetylglucosamine 2 epimerase SAOUHSC	SAOUHSC_00129
924	NC_007795	c2443268-2441791	((((((&))))))	435	440	434	439	-9.39	-11.5	-0.38	hypothetical protein SAOUHSC 02658 SAOUHSC	SAOUHSC_02658
925	NC_007795	759462-762508	((((((((((((&))))))))))))	-143	-132	200	211	-9.39	-15.4	-0.38	excinuclease ABC A subunit SAOUHSC	SAOUHSC_00780
926	NC_007795	1421352-1423735	((((((((...((((((((((&))))))))))...))))))))	1034	1054	367	387	-9.38	-21.3	-0.37	penicillin binding protein 2 SAOUHSC	SAOUHSC_01467
927	NC_007795	856083-857410	(((..((((...((((((((((&)))))))))))))))))	1009	1030	422	438	-9.38	-13.6	-0.37	FMN oxidoreductase putative SAOUHSC	SAOUHSC_00893
928	NC_007795	716062-717239	((((((((&))))))))	88	95	91	98	-9.38	-10.8	-0.37	ABC transporter SAOUHSC	SAOUHSC_00731
929	NC_007795	2352785-2354700	(((((((&)))))))	-189	-183	433	439	-9.38	-12.3	-0.37	urease subunit alpha SAOUHSC	SAOUHSC_02561
930	NC_007795	336447-337054	(((((((((&)))))))))	205	213	432	440	-9.38	-16.7	-0.37	hypothetical protein SAOUHSC 00323 SAOUHSC	SAOUHSC_00323
931	NC_007795	1889799-1890361	(((((((&)))))))	242	248	434	440	-9.38	-12.4	-0.37	hypothetical protein SAOUHSC 01985 SAOUHSC	SAOUHSC_01985
932	NC_007795	c189705-188732	((((((((&))))))))	-7	0	467	474	-9.37	-12.9	-0.37	hypothetical protein SAOUHSC 00172 SAOUHSC	SAOUHSC_00172
933	NC_007795	513494-515094	(((((((((&)))))))))	57	65	302	310	-9.37	-13.6	-0.37	cysteinyl tRNA synthetase SAOUHSC	SAOUHSC_00511
934	NC_007795	c1774921-1773873	((((((&))))))	164	169	91	96	-9.37	-11.5	-0.37	D alanine aminotransferase SAOUHSC	SAOUHSC_01867
935	NC_007795	c1457823-1456670	(((((.((...((((.((((((&))))))))))...)).)))))	-112	-91	75	95	-9.37	-21.3	-0.37	hypothetical protein SAOUHSC 01503 SAOUHSC	SAOUHSC_01503
936	NC_007795	c1750306-1747419	((((((((.(((&)))))))))))	-83	-72	239	249	-9.36	-16.9	-0.37	hypothetical protein SAOUHSC 01843 SAOUHSC	SAOUHSC_01843
937	NC_007795	c1860193-1859010	(((((((((&)))))))))	569	577	429	437	-9.36	-13	-0.37	leukotoxin LukD SAOUHSC	SAOUHSC_01954
938	NC_007795	1214707-1216058	((((((&))))))	-10	-5	433	438	-9.36	-11.5	-0.37	competence damage inducible protein cinA SAOUHSC	SAOUHSC_01261
939	NC_007795	c2524433-2523007	((((((&))))))	1071	1076	91	96	-9.36	-11.6	-0.37	amino acid ABC transporter ATP binding protein putative SAOUHSC	SAOUHSC_02744
940	NC_007795	c2794537-2793783	((((((((((((&))))))))))))	536	547	363	374	-9.36	-14.9	-0.37	hypothetical protein SAOUHSC 03020 SAOUHSC	SAOUHSC_03020
941	NC_007795	c1591534-1590396	(((((((((&)))))))))	177	185	469	477	-9.36	-12.3	-0.37	ribosomal protein L11 methyltransferase SAOUHSC	SAOUHSC_01681
942	NC_007795	c2318003-2317141	((((((((&))))))))	29	36	242	249	-9.35	-12.8	-0.36	50S ribosomal protein L3 SAOUHSC	SAOUHSC_02512
943	NC_007795	190330-191108	((((((&))))))	551	556	434	439	-9.35	-11.5	-0.36	M23/M37 peptidase domain containing protein SAOUHSC	SAOUHSC_00174
944	NC_007795	520051-520751	(((((..((((.((((((.((((((&)))))))))))).)))).)))))	333	357	460	482	-9.35	-18.2	-0.36	50S ribosomal protein L10 SAOUHSC	SAOUHSC_00520
945	NC_007795	c2134853-2134363	((((((&))))))	114	119	91	96	-9.35	-11.6	-0.36	sigmaB regulation protein RsbU putative SAOUHSC	SAOUHSC_02302
946	NC_007795	c1893409-1892067	((((((((&))))))))	1130	1137	302	309	-9.34	-10.9	-0.36	hypothetical protein SAOUHSC 01989 SAOUHSC	SAOUHSC_01989
947	NC_007795	c1360197-1357199	((((((((((((&))))))))))))	966	977	472	483	-9.34	-14.5	-0.36	alpha ketoglutarate decarboxylase SAOUHSC	SAOUHSC_01418
948	NC_007795	c2494074-2493182	((((((&))))))	278	283	242	247	-9.34	-11.4	-0.36	6 carboxyhexanoate CoA ligase SAOUHSC	SAOUHSC_02712
949	NC_007795	c2201109-2199608	((((((&))))))	91	96	433	438	-9.34	-11.7	-0.36	pyrimidine nucleoside phosphorylase SAOUHSC	SAOUHSC_02377
950	NC_007795	c2615143-2614044	((((..((((((((&))))))))..))))	-16	-3	469	482	-9.33	-12.3	-0.35	L serine dehydratase iron sulfur dependent alpha subunit SAOUHSC	SAOUHSC_02839
951	NC_007795	c2276497-2274585	((((((&))))))	1486	1491	91	96	-9.33	-11.3	-0.35	pts system lactose specific IIBC component putative SAOUHSC	SAOUHSC_02450
952	NC_007795	228282-229291	(((((((((&)))))))))	-160	-152	469	477	-9.33	-11.7	-0.35	L lactate dehydrogenase SAOUHSC	SAOUHSC_00206
953	NC_007795	c2437580-2436751	((.(((..(((.((((((((((&))))))))))....)))...)))))	-11	10	414	438	-9.33	-15.4	-0.35	hypothetical protein SAOUHSC 02650 SAOUHSC	SAOUHSC_02650
954	NC_007795	2487183-2488693	(((((((((((&)))))))))))	531	541	295	305	-9.33	-16	-0.35	immunoglobulin G binding protein Sbi putative SAOUHSC	SAOUHSC_02706
955	NC_007795	c2697847-2697435	((((.(((((((((&)))))))))))))	98	111	297	309	-9.33	-17.1	-0.35	hypothetical protein SAOUHSC 02931 SAOUHSC	SAOUHSC_02931
956	NC_007795	1016122-1017131	(((((((((((((&)))).)))))))))	-196	-184	14	27	-9.32	-17.5	-0.35	spermidine/putrescine ABC transporter permease protein putative SAOUHSC	SAOUHSC_01048
957	NC_007795	c1763335-1761822	((((.((((((&))))))))))	398	408	240	249	-9.32	-16.2	-0.35	UDP N acetylmuramate L alanine ligase SAOUHSC	SAOUHSC_01856
958	NC_007795	c2311241-2310505	(((((((&)))))))	-9	-3	90	96	-9.32	-12.3	-0.35	50S ribosomal protein L6 SAOUHSC	SAOUHSC_02496
959	NC_007795	c1701304-1700400	(((.(((((((&))).)))))))	-15	-5	240	250	-9.32	-14.6	-0.35	alkaline phosphatase synthesis transcriptional regulatory protein SAOUHSC	SAOUHSC_01800
960	NC_007795	c2061744-2061197	((((((&))))))	175	180	433	438	-9.32	-11.5	-0.35	hypothetical protein SAOUHSC 02209 SAOUHSC	SAOUHSC_02209
961	NC_007795	c2770373-2769562	(((((&)))))	579	583	434	438	-9.32	-10.5	-0.35	hypothetical protein SAOUHSC 02995 SAOUHSC	SAOUHSC_02995
962	NC_007795	c1868003-1866403	((((((&))))))	30	35	433	438	-9.32	-11.8	-0.35	protoporphyrinogen oxidase SAOUHSC	SAOUHSC_01960
963	NC_007795	1000577-1002138	((((.((((((&)))))).))))	847	857	86	96	-9.32	-14	-0.35	cytochrome d ubiquinol oxidase subunit I putative SAOUHSC	SAOUHSC_01031
964	NC_007795	1736018-1736664	(((((((((((((((..((((((((((&))))))).)))...)))))))))).)))))	-44	-18	29	58	-9.31	-19.2	-0.34	hypothetical protein SAOUHSC 01831 SAOUHSC	SAOUHSC_01831
965	NC_007795	c1472674-1470891	(((((((((&)))))))))	689	697	302	310	-9.3	-13.3	-0.34	SLT orf 527 like protein SAOUHSC	SAOUHSC_01523
966	NC_007795	c2017653-2016425	((((((((&))))))))	1015	1022	90	97	-9.3	-10.6	-0.34	hypothetical protein SAOUHSC 02143 SAOUHSC	SAOUHSC_02143
967	NC_007795	c2044237-2042547	(.((((((&)))))))	1227	1234	241	247	-9.3	-10.8	-0.34	phi PVL orfs 18 19 like protein SAOUHSC	SAOUHSC_02181
968	NC_007795	2068224-2069056	((((.((((...(((.((((((((&)))))))).)))...)))).))))	-66	-43	74	97	-9.3	-22.8	-0.34	hypothetical protein SAOUHSC 02226 SAOUHSC	SAOUHSC_02226
969	NC_007795	1256291-1257222	((((((&))))))	-12	-7	433	438	-9.3	-11.1	-0.34	hypothetical protein SAOUHSC 01312 SAOUHSC	SAOUHSC_01312
970	NC_007795	c2482960-2481981	((((((((((&))))))))))	76	85	300	309	-9.3	-15	-0.34	hypothetical protein SAOUHSC 02699 SAOUHSC	SAOUHSC_02699
971	NC_007795	c2159420-2158348	((((((.((((&)))).))))))	-176	-166	86	96	-9.3	-14.4	-0.34	hypothetical protein SAOUHSC 02327 SAOUHSC	SAOUHSC_02327
972	NC_007795	2106824-2108634	((((((((&))))))))	191	198	302	309	-9.3	-10.8	-0.34	MutS domain containing protein SAOUHSC	SAOUHSC_02276
973	NC_007795	1325627-1327641	((((((((((((((&))))))))))))))	601	614	200	213	-9.3	-15	-0.34	hypothetical protein SAOUHSC 01383 SAOUHSC	SAOUHSC_01383
974	NC_007795	c2031552-2029598	(((((&)))))	1261	1265	434	438	-9.3	-10.8	-0.34	MHC class II analog protein SAOUHSC	SAOUHSC_02161
975	NC_007795	c2134588-2133600	((((((&))))))	-151	-146	91	96	-9.3	-11.6	-0.34	sigmaB regulation protein RsbU putative SAOUHSC	SAOUHSC_02301
976	NC_007795	276108-279337	((((((&))))))	2539	2544	91	96	-9.29	-11.6	-0.33	hypothetical protein SAOUHSC 00258 SAOUHSC	SAOUHSC_00258
977	NC_007795	895824-897106	(((((.((&)).)))))	57	64	431	438	-9.29	-11.7	-0.33	hypothetical protein SAOUHSC 00925 SAOUHSC	SAOUHSC_00925
978	NC_007795	842939-844614	(((((((.(((((....((((((((((&))))))))))....))))))))))))	813	839	188	213	-9.28	-23	-0.33	cytosol aminopeptidase SAOUHSC	SAOUHSC_00879
979	NC_007795	c1853106-1851533	(((((((((((((((((((&)))))))))))))))))..))	618	636	191	211	-9.28	-19.2	-0.33	intracellular serine protease putative SAOUHSC	SAOUHSC_01949
980	NC_007795	c2282728-2281920	(((.....((((((((.(((((((&))))))).)))))))))))	-20	3	420	438	-9.28	-17.3	-0.33	hypothetical protein SAOUHSC 02458 SAOUHSC	SAOUHSC_02458
981	NC_007795	1255414-1256522	((((((&))))))	865	870	433	438	-9.28	-11.1	-0.33	ABC transporter ATP binding protein putative SAOUHSC	SAOUHSC_01311
982	NC_007795	c2544655-2542857	(((((((...(((..(((..((((&))))..)))..)))...)))))))	246	269	414	437	-9.28	-19.1	-0.33	peptide ABC transporter peptide binding protein putative SAOUHSC	SAOUHSC_02767
983	NC_007795	2193731-2194734	(((((((((&)))))))))	772	780	88	96	-9.28	-13.9	-0.33	pantothenate kinase SAOUHSC	SAOUHSC_02371
984	NC_007795	c1823146-1822473	((((((((((......(((..(((((&)))))..))).....))))))))))	241	266	301	325	-9.27	-23.6	-0.32	hypothetical protein SAOUHSC 01913 SAOUHSC	SAOUHSC_01913
985	NC_007795	c1914895-1914153	(((((&)))))	28	32	434	438	-9.27	-10.7	-0.32	hypothetical protein SAOUHSC 02004 SAOUHSC	SAOUHSC_02004
986	NC_007795	c1561491-1560962	((((((&))))))	-11	-6	433	438	-9.27	-11.1	-0.32	hypothetical protein SAOUHSC 01645 SAOUHSC	SAOUHSC_01645
987	NC_007795	2074431-2075455	(((((..(((.((((((((((((((&)))))))))))))).)))...)))))	194	218	28	53	-9.27	-23.6	-0.32	truncated beta hemolysin SAOUHSC	SAOUHSC_02240
988	NC_007795	198054-199222	((((((&))))))	312	317	91	96	-9.27	-11.6	-0.32	hypothetical protein SAOUHSC 00181 SAOUHSC	SAOUHSC_00181
989	NC_007795	1636439-1637913	((((.((((((((((&))))))))))))))	897	911	86	99	-9.27	-17.3	-0.32	recombination factor protein RarA SAOUHSC	SAOUHSC_01734
990	NC_007795	c1481947-1481352	((((.((((((((((&)))))))))).))))	81	95	115	129	-9.26	-18.2	-0.32	hypothetical protein SAOUHSC 01530 SAOUHSC	SAOUHSC_01530
991	NC_007795	c1870045-1868808	((((((((((&))))))))))	847	856	300	309	-9.26	-11.6	-0.32	uroporphyrinogen decarboxylase SAOUHSC	SAOUHSC_01962
992	NC_007795	363694-364505	((((((.((&)).))))))	212	220	301	309	-9.26	-10.8	-0.32	hypothetical protein SAOUHSC 00354 SAOUHSC	SAOUHSC_00354
993	NC_007795	2012764-2013524	((((((((((&))))))))))	467	476	468	477	-9.25	-15.6	-0.31	pyrazinamidase/nicotinamidase putative SAOUHSC	SAOUHSC_02139
994	NC_007795	c976766-975466	(((.(((((&))))))))	1086	1094	241	248	-9.25	-11	-0.31	quinol oxidase AA3 subunit II putative SAOUHSC	SAOUHSC_01002
995	NC_007795	c217921-215460	(((((...((.((((((((((((((((&)))))))).)))))))).))...)))))	2008	2034	304	331	-9.25	-28.8	-0.31	hypothetical protein SAOUHSC 00196 SAOUHSC	SAOUHSC_00196
996	NC_007795	c1562477-1561291	((((((&))))))	975	980	433	438	-9.25	-11.1	-0.31	glucokinase SAOUHSC	SAOUHSC_01646
997	NC_007795	1272037-1272506	(((..(((.((((((((((&)))))))))).)))..)))	-168	-150	461	479	-9.25	-15.5	-0.31	30S ribosomal protein S14 SAOUHSC	SAOUHSC_01329
998	NC_007795	c2171902-2170194	(((((.(((.((((((&))))))))).)))))	-21	-6	468	482	-9.25	-13	-0.31	F0F1 ATP synthase subunit alpha SAOUHSC	SAOUHSC_02345
999	NC_007795	c2686268-2685364	((...(((((((((&)))))))))..))	454	467	88	100	-9.24	-16.4	-0.31	alpha acetolactate decarboxylase SAOUHSC	SAOUHSC_02921
1000	NC_007795	141458-142398	(((((&)))))	346	350	434	438	-9.24	-10.7	-0.31	hypothetical protein SAOUHSC 00136 SAOUHSC	SAOUHSC_00136
1001	NC_007795	c2412949-2411700	((((.(((((((((((&)))))))))))))))	252	267	295	309	-9.24	-18.4	-0.31	isopentenyl pyrophosphate isomerase SAOUHSC	SAOUHSC_02623
1002	NC_007795	186228-188434	(((((((((&)))))))))	435	443	86	94	-9.24	-14.5	-0.31	gamma glutamyltranspeptidase putative SAOUHSC	SAOUHSC_00171
1003	NC_007795	c1275881-1275058	(((.(((((.(((((&))))).))))))))	173	187	301	314	-9.24	-15.7	-0.31	LexA repressor SAOUHSC	SAOUHSC_01333
1004	NC_007795	c2744258-2741077	((((((&))))))	857	862	91	96	-9.24	-11.6	-0.31	phage infection protein putative SAOUHSC	SAOUHSC_02978
1005	NC_007795	c2249906-2248363	(((((((.(((&))).)))))))	-120	-110	467	477	-9.24	-13.1	-0.31	hypothetical protein SAOUHSC 02420 SAOUHSC	SAOUHSC_02420
1006	NC_007795	464461-465197	((((((((((((((.(..((((((&))))))..)))))))))......))))))	381	404	412	440	-9.24	-19	-0.31	hypothetical protein SAOUHSC 00463 SAOUHSC	SAOUHSC_00463
1007	NC_007795	c1683252-1682852	((((((((&))))))))	-170	-163	89	96	-9.24	-13.5	-0.31	50S ribosomal protein L35 SAOUHSC	SAOUHSC_01785
1008	NC_007795	c1647484-1646766	(((((((&)))))))	209	215	433	439	-9.23	-11.9	-0.3	adenine phosphoribosyltransferase SAOUHSC	SAOUHSC_01743
1009	NC_007795	2388487-2389451	(((((((((((&)))))))))))	587	597	187	197	-9.23	-13.9	-0.3	hex regulon repressor putative SAOUHSC	SAOUHSC_02599
1010	NC_007795	c1329480-1328429	((((((((&))))))))	495	502	242	249	-9.23	-12.7	-0.3	phosphate ABC transporter ATP binding protein putative SAOUHSC	SAOUHSC_01385
1011	NC_007795	c1431812-1430641	(.(((((((&))))))))	136	144	431	438	-9.23	-12.2	-0.3	BirA bifunctional protein putative SAOUHSC	SAOUHSC_01473
1012	NC_007795	c1947429-1946234	(((((((((&)))))))))	395	403	469	477	-9.23	-12.4	-0.3	phage head morphogenesis protein SAOUHSC	SAOUHSC_02047
1013	NC_007795	c1636754-1636204	((((((.((((&)))).))))))	229	239	428	438	-9.23	-13.3	-0.3	hypothetical protein SAOUHSC 01732 SAOUHSC	SAOUHSC_01732
1014	NC_007795	400714-402125	(((((((&)))))))	23	29	91	97	-9.23	-12.3	-0.3	restriction modification system specificity subunit putative SAOUHSC	SAOUHSC_00398
1015	NC_007795	c2679083-2678161	((.((((.((((&)))).))))))	-14	-3	429	439	-9.22	-11	-0.3	hypothetical protein SAOUHSC 02911 SAOUHSC	SAOUHSC_02911
1016	NC_007795	c1482349-1481748	((((((&))))))	161	166	91	96	-9.22	-11.3	-0.3	SLT orf 123 like protein SAOUHSC	SAOUHSC_01531
1017	NC_007795	1064470-1065284	(((((((((&)))))))))	503	511	241	249	-9.22	-15.2	-0.3	succinate dehydrogenase cytochrome b 558 subunit putative SAOUHSC	SAOUHSC_01103
1018	NC_007795	669262-669950	(((((((&)))))))	189	195	91	97	-9.22	-11.6	-0.3	hypothetical protein SAOUHSC 00682 SAOUHSC	SAOUHSC_00682
1019	NC_007795	987028-987794	((((((((&))))))))	-14	-7	433	440	-9.22	-12.7	-0.3	phosphoribosylglycinamide formyltransferase putative SAOUHSC	SAOUHSC_01016
1020	NC_007795	804482-805242	((((((&))))))	119	124	433	438	-9.21	-11.7	-0.29	hypothetical protein SAOUHSC 00827 SAOUHSC	SAOUHSC_00827
1021	NC_007795	c2625220-2623281	((((((((&))))))))	-112	-105	242	249	-9.21	-12.8	-0.29	pyruvate oxidase SAOUHSC	SAOUHSC_02849
1022	NC_007795	301300-302177	((((((.....(((.((((((((((((&)))))))))))).)))..)).))))	510	536	80	104	-9.21	-22.1	-0.29	ABC transporter ATP binding protein putative SAOUHSC	SAOUHSC_00287
1023	NC_007795	730844-732015	(((((((&)))))))	823	829	90	96	-9.2	-11.7	-0.29	hypothetical protein SAOUHSC 00746 SAOUHSC	SAOUHSC_00746
1024	NC_007795	c2136901-2135553	((((((&))))))	955	960	91	96	-9.2	-11.5	-0.29	alanine racemase SAOUHSC	SAOUHSC_02305
1025	NC_007795	c1033672-1032402	(((((..((((((((&))).)))))...)))))	140	154	431	447	-9.2	-13.1	-0.29	heme A synthase putative SAOUHSC	SAOUHSC_01065
1026	NC_007795	c2474400-2473376	(((((.((&)).)))))	-9	-2	431	438	-9.2	-11.5	-0.29	formate/nitrite transporter putative SAOUHSC	SAOUHSC_02687
1027	NC_007795	423074-424416	((((((&))))))	919	924	91	96	-9.19	-11.5	-0.28	trans sulfuration enzyme family protein putative SAOUHSC	SAOUHSC_00422
1028	NC_007795	c109094-108121	((((.(((((((((((((((&)))))))))))...))))))))	86	105	455	476	-9.19	-17.9	-0.28	amino acid ABC transporter ATP binding protein putative SAOUHSC	SAOUHSC_00104
1029	NC_007795	945097-945617	((((((&))))))	126	131	91	96	-9.19	-11.5	-0.28	hypothetical protein SAOUHSC 00969 SAOUHSC	SAOUHSC_00969
1030	NC_007795	c204555-202799	((((((((((&))))))))))	1538	1547	467	476	-9.18	-14.8	-0.28	hypothetical protein SAOUHSC 00185 SAOUHSC	SAOUHSC_00185
1031	NC_007795	1521225-1522210	((((((&))))))	-44	-39	242	247	-9.18	-10.9	-0.28	pyrroline 5 carboxylate reductase SAOUHSC	SAOUHSC_01597
1032	NC_007795	c2322859-2320524	((((((((((&))))))))))	1548	1557	86	95	-9.18	-14.8	-0.28	DNA topoisomerase III SAOUHSC	SAOUHSC_02517
1033	NC_007795	1265568-1266682	(((((&)))))	813	817	434	438	-9.18	-10.5	-0.28	homoserine kinase SAOUHSC	SAOUHSC_01322
1034	NC_007795	c1468875-1467209	(((.((((((((((((((....((((((&)))))).....)))))))))))))).)))	1097	1124	185	213	-9.18	-22.2	-0.28	SLT orf 488 like protein SAOUHSC	SAOUHSC_01520
1035	NC_007795	480515-481116	((((((((&))))))))	-41	-34	470	477	-9.17	-11.3	-0.27	hypothetical protein SAOUHSC 00483 SAOUHSC	SAOUHSC_00483
1036	NC_007795	c1892262-1891592	((((((((&))))))))	-17	-10	302	309	-9.17	-10.9	-0.27	hypothetical protein SAOUHSC 01988 SAOUHSC	SAOUHSC_01988
1037	NC_007795	c1585067-1583920	(((((.(((((.(((&))).))))).)))))	587	601	432	446	-9.17	-14.8	-0.27	hypothetical protein SAOUHSC 01673 SAOUHSC	SAOUHSC_01673
1038	NC_007795	c1445373-1444601	((((((((..(((((((((((((((&))))))))).)))))).))))))))	68	92	113	137	-9.17	-21.3	-0.27	hypothetical protein SAOUHSC 01488 SAOUHSC	SAOUHSC_01488
1039	NC_007795	c1368744-1368116	((((((&))))))	-13	-8	435	440	-9.17	-10.8	-0.27	methionine sulfoxide reductase B SAOUHSC	SAOUHSC_01431
1040	NC_007795	c433351-432267	(((((((((&)))))))))	790	798	89	97	-9.17	-11.9	-0.27	LysR family transcriptional regulator SAOUHSC	SAOUHSC_00434
1041	NC_007795	c1692332-1691107	((((((&))))))	338	343	91	96	-9.16	-11.3	-0.27	glyceraldehyde 3 phosphate dehydrogenase 2 SAOUHSC	SAOUHSC_01794
1042	NC_007795	c2309141-2307649	(((((((((((..(((((((&)))))))..)))))))))))	-142	-123	416	435	-9.16	-17.6	-0.27	preprotein translocase subunit SecY SAOUHSC	SAOUHSC_02491
1043	NC_007795	c2432829-2431151	(((((((&)))))))	217	223	240	246	-9.16	-14.4	-0.27	malate quinone oxidoreductase SAOUHSC	SAOUHSC_02647
1044	NC_007795	571547-572127	(((((...((((((&))))))..)))))	-48	-35	302	314	-9.16	-15.8	-0.27	hypothetical protein SAOUHSC 00565 SAOUHSC	SAOUHSC_00565
1045	NC_007795	c2109961-2108736	(((((((&)))))))	202	208	432	438	-9.16	-14.2	-0.27	O sialoglycoprotein endopeptidase SAOUHSC	SAOUHSC_02277
1046	NC_007795	c1549465-1548204	(((.((((&)))))))	823	830	241	247	-9.16	-10.8	-0.27	proline dipeptidase putative SAOUHSC	SAOUHSC_01626
1047	NC_007795	665392-666065	((((((&))))))	230	235	241	246	-9.15	-10.7	-0.26	hypothetical protein SAOUHSC 00676 SAOUHSC	SAOUHSC_00676
1048	NC_007795	779446-780407	(((((((((((((((&)))))))))))))))	664	678	316	330	-9.15	-20	-0.26	triosephosphate isomerase SAOUHSC	SAOUHSC_00797
1049	NC_007795	1176573-1177669	((((.(((((&)))))))))	879	888	468	476	-9.15	-10.3	-0.26	site specific recombinase putative SAOUHSC	SAOUHSC_01224
1050	NC_007795	1264505-1265766	((((((((..(((&)))))))))))	742	754	240	250	-9.15	-17.9	-0.26	threonine synthase SAOUHSC	SAOUHSC_01321
1051	NC_007795	600068-601278	((((((((((&))))))))))	-179	-170	301	310	-9.14	-14.9	-0.26	alcohol dehydrogenase SAOUHSC	SAOUHSC_00608
1052	NC_007795	c1791435-1788818	((((((((&))))))))	230	237	241	248	-9.14	-15	-0.26	leucyl tRNA synthetase SAOUHSC	SAOUHSC_01875
1053	NC_007795	c2409300-2408453	(((((&)))))	73	77	434	438	-9.14	-10.7	-0.26	hypothetical protein SAOUHSC 02620 SAOUHSC	SAOUHSC_02620
1054	NC_007795	1134852-1136359	((((((&))))))	538	543	91	96	-9.14	-11.6	-0.26	sun protein SAOUHSC	SAOUHSC_01184
1055	NC_007795	530832-533113	((((((((&))))))))	-196	-189	89	96	-9.13	-12.8	-0.25	elongation factor G SAOUHSC	SAOUHSC_00529
1056	NC_007795	c1374135-1373684	(((((&)))))	-95	-91	434	438	-9.13	-10.7	-0.25	hypothetical protein SAOUHSC 01438 SAOUHSC	SAOUHSC_01438
1057	NC_007795	c2597848-2597190	(((((((&)))))))	-60	-54	468	474	-9.13	-11.8	-0.25	hypothetical protein SAOUHSC 02819 SAOUHSC	SAOUHSC_02819
1058	NC_007795	c1817645-1816537	(((((((&)))))))	402	408	240	246	-9.13	-13.9	-0.25	hypothetical protein SAOUHSC 01908 SAOUHSC	SAOUHSC_01908
1059	NC_007795	c2376471-2375348	(((((((&)))))))	232	238	240	246	-9.13	-13.8	-0.25	transcriptional regulator putative SAOUHSC	SAOUHSC_02583
1060	NC_007795	58655-61053	(((((((((((((..((((((&))))))..)...))))))))))))	2036	2056	304	327	-9.13	-24.8	-0.25	hypothetical protein SAOUHSC 00056 SAOUHSC	SAOUHSC_00056
1061	NC_007795	c2425660-2425299	((((((&))))))	84	89	92	97	-9.12	-11.3	-0.25	hypothetical protein SAOUHSC A02505 SAOUHSC	SAOUHSC_A02505
1062	NC_007795	c1567938-1567139	(((((.((.(((((.(((((&)))))))))))).)))))	-20	-1	427	444	-9.12	-13.2	-0.25	superoxide dismutase Mn putative SAOUHSC	SAOUHSC_01653
1063	NC_007795	c1333055-1332694	((((((&))))))	83	88	92	97	-9.12	-11.3	-0.25	hypothetical protein SAOUHSC A01332 SAOUHSC	SAOUHSC_A01332
1064	NC_007795	1013261-1013736	(((((((((((((((&)))))))))))))))	-89	-75	295	309	-9.12	-16	-0.25	hypothetical protein SAOUHSC 01044 SAOUHSC	SAOUHSC_01044
1065	NC_007795	c2772433-2771466	(((((((((((&)))))))))))	472	482	310	320	-9.12	-21.3	-0.25	capsular polysaccharide biosynthesis protein Cap5C SAOUHSC	SAOUHSC_02998
1066	NC_007795	372129-373084	(((((.(((&))))))))	382	390	432	439	-9.11	-12.1	-0.24	NAD(P)H flavin oxidoreductase putative SAOUHSC	SAOUHSC_00366
1067	NC_007795	c214131-213824	(((((((((&)))))))))	-162	-154	240	248	-9.11	-17.1	-0.24	hypothetical protein SAOUHSC 00193 SAOUHSC	SAOUHSC_00193
1068	NC_007795	c1952820-1952084	(((((((&)))))))	-137	-131	431	437	-9.11	-11.6	-0.24	dUTP pyrophosphatase SAOUHSC	SAOUHSC_02057
1069	NC_007795	c2049067-2048745	(((((&)))))	-106	-102	434	438	-9.11	-10.5	-0.24	hypothetical protein SAOUHSC 02183 SAOUHSC	SAOUHSC_02183
1070	NC_007795	c2071284-2070824	((((((((((((....((((((.....(((&))).....))))))...))))))))))))	219	248	24	52	-9.11	-21	-0.24	phi PVL orf 32 like protein SAOUHSC	SAOUHSC_02233
1071	NC_007795	c205520-204352	((((((((.((((&)))).))))))))	948	960	432	444	-9.11	-13.4	-0.24	putative lipoprotein SAOUHSC	SAOUHSC_00186
1072	NC_007795	c2717789-2716834	(((.(((((((&))))))))))	192	202	240	249	-9.1	-16.2	-0.24	ABC transporter ATP binding protein putative SAOUHSC	SAOUHSC_02954
1073	NC_007795	1148470-1149656	((((((&))))))	462	467	433	438	-9.1	-11.7	-0.24	putative glycerol 3 phosphate acyltransferase PlsX SAOUHSC	SAOUHSC_01197
1074	NC_007795	c1624689-1624181	(((((((&)))))))	-151	-145	242	248	-9.1	-12.1	-0.24	hypothetical protein SAOUHSC 01719 SAOUHSC	SAOUHSC_01719
1075	NC_007795	c1987736-1986589	((..(((((((((((&)))))))))))...))	5	19	356	371	-9.1	-16.2	-0.24	putative lipid kinase SAOUHSC	SAOUHSC_02114
1076	NC_007795	2091922-2092907	((((((...(((((((((&))))))))).....))))))	-12	5	417	436	-9.1	-16.6	-0.24	hypothetical protein SAOUHSC 02259 SAOUHSC	SAOUHSC_02259
1077	NC_007795	738777-740101	(((((..((((((&))))))..)))))	255	267	470	482	-9.1	-13.7	-0.24	hypothetical protein SAOUHSC 00756 SAOUHSC	SAOUHSC_00756
1078	NC_007795	c1946361-1945991	(((((((.((.....(((((&)))))...)).)))))))	-97	-78	459	476	-9.1	-16	-0.24	hypothetical protein SAOUHSC 02046 SAOUHSC	SAOUHSC_02046
1079	NC_007795	936732-938443	(((((((((.(((&))))))))))))	269	281	303	314	-9.1	-18.2	-0.24	hypothetical protein SAOUHSC 00960 SAOUHSC	SAOUHSC_00960
1080	NC_007795	c360586-360195	((.((((((&)))))).))	-145	-137	89	97	-9.1	-10.3	-0.24	hypothetical protein SAOUHSC 00347 SAOUHSC	SAOUHSC_00347
1081	NC_007795	c2257697-2256514	((((((((&))))))))	284	291	433	440	-9.1	-12.8	-0.24	ABC transporter periplasmic binding protein putative SAOUHSC	SAOUHSC_02430
1082	NC_007795	1827198-1828393	((((((((((((&))))))))))))	795	806	200	211	-9.09	-15.1	-0.23	hypothetical protein SAOUHSC 01919 SAOUHSC	SAOUHSC_01919
1083	NC_007795	130662-132067	(((((..((((&))))..)))))	697	707	429	439	-9.09	-11.4	-0.23	cap5L protein/glycosyltransferase putative SAOUHSC	SAOUHSC_00125
1084	NC_007795	c2556324-2555933	(((((..(((((((((((((((&)))))))))))))))...)).)))	-10	11	413	436	-9.09	-17.3	-0.23	hypothetical protein SAOUHSC 02781 SAOUHSC	SAOUHSC_02781
1085	NC_007795	c2462564-2461774	(((((((((((&)))))))))))	497	507	201	211	-9.09	-14.2	-0.23	respiratory nitrate reductase delta subunit putative SAOUHSC	SAOUHSC_02679
1086	NC_007795	c1604270-1603639	((((((((((((...(((((((..((((&))))..)))))))))))))))))))	-14	13	310	334	-9.09	-24.5	-0.23	hypothetical protein SAOUHSC 01692 SAOUHSC	SAOUHSC_01692
1087	NC_007795	c626543-625507	((((((((&))))))))	-190	-183	302	309	-9.09	-10.8	-0.23	iron (chelated) ABC transporter permease protein putative SAOUHSC	SAOUHSC_00636
1088	NC_007795	c387158-386599	(((((..((((((((&))))))))..)))))	85	99	297	311	-9.09	-15.1	-0.23	hypothetical protein SAOUHSC 00381 SAOUHSC	SAOUHSC_00381
1089	NC_007795	597209-597885	(((((&)))))	-12	-8	434	438	-9.08	-10.7	-0.23	hypothetical protein SAOUHSC 00605 SAOUHSC	SAOUHSC_00605
1090	NC_007795	c1719016-1717875	((((..((((((((((&))))))))))..))))	608	623	461	476	-9.08	-16.8	-0.23	hypothetical protein SAOUHSC 01812 SAOUHSC	SAOUHSC_01812
1091	NC_007795	2644981-2647589	((((((((((&))))))))))	2138	2147	86	95	-9.08	-14.9	-0.23	cation transporter E1 E2 family ATPase SAOUHSC	SAOUHSC_02873
1092	NC_007795	585226-586835	((((((&))))))	1167	1172	241	246	-9.08	-10.6	-0.23	hypothetical protein SAOUHSC 00584 SAOUHSC	SAOUHSC_00584
1093	NC_007795	424510-425735	(((((&)))))	647	651	434	438	-9.08	-10.7	-0.23	hypothetical protein SAOUHSC 00423 SAOUHSC	SAOUHSC_00423
1094	NC_007795	c1818963-1817570	((((((&))))))	-146	-141	91	96	-9.08	-11.3	-0.23	S adenosylmethionine synthetase SAOUHSC	SAOUHSC_01909
1095	NC_007795	c66126-64265	(((((((((&)))))))))	253	261	86	94	-9.08	-14	-0.23	hypothetical protein SAOUHSC 00060 SAOUHSC	SAOUHSC_00060
1096	NC_007795	c1499861-1497709	(((((&)))))	50	54	92	96	-9.08	-9.8	-0.23	phage encoded DNA polymerase I SAOUHSC	SAOUHSC_01563
1097	NC_007795	756270-757501	(((((&)))))	95	99	434	438	-9.07	-10.8	-0.22	excinuclease ABC B subunit SAOUHSC	SAOUHSC_00776
1098	NC_007795	1106092-1106909	(((((((((((((&)))))))))))))	-11	1	199	211	-9.07	-16.1	-0.22	hypothetical protein SAOUHSC 01158 SAOUHSC	SAOUHSC_01158
1099	NC_007795	c1444675-1443873	(((((((&)))))))	261	267	91	97	-9.06	-12.3	-0.22	ubiquinone/menaquinone biosynthesis methyltransferase SAOUHSC	SAOUHSC_01487
1100	NC_007795	1217420-1219179	(((((((&)))))))	31	37	433	439	-9.06	-11.7	-0.22	phosphodiesterase SAOUHSC	SAOUHSC_01263
1101	NC_007795	c2314143-2313509	(((((.((((&)))))))))	409	418	432	440	-9.05	-12.2	-0.21	50S ribosomal protein L16 SAOUHSC	SAOUHSC_02505
1102	NC_007795	238156-239399	((((((((((&))))))))))	197	206	86	95	-9.05	-14.5	-0.21	hypothetical protein SAOUHSC 00219 SAOUHSC	SAOUHSC_00219
1103	NC_007795	c1443002-1442371	((((((((((((((&)))).))))))))))	-128	-115	301	315	-9.05	-16.8	-0.21	nucleoside diphosphate kinase putative SAOUHSC	SAOUHSC_01485
1104	NC_007795	1085415-1085842	(((((((&)))))))	-12	-6	240	246	-9.05	-13.9	-0.21	hypothetical protein SAOUHSC 01131 SAOUHSC	SAOUHSC_01131
1105	NC_007795	2116516-2118245	(((((.....((((((((((&)))))))))))))))	111	130	425	439	-9.05	-16.5	-0.21	2 isopropylmalate synthase SAOUHSC	SAOUHSC_02285
1106	NC_007795	111688-113423	(((((((((((&)))))))))))	1086	1096	425	435	-9.04	-11.4	-0.21	hypothetical protein SAOUHSC 00107 SAOUHSC	SAOUHSC_00107
1107	NC_007795	1304655-1305838	(((((((&)))))))	869	875	91	97	-9.04	-12.1	-0.21	transcriptional regulator putative SAOUHSC	SAOUHSC_01361
1108	NC_007795	22244-23727	(((((&)))))	31	35	434	438	-9.04	-10.5	-0.21	adenylosuccinate synthetase SAOUHSC	SAOUHSC_00019
1109	NC_007795	c2369949-2368625	(((((((((((((((&)))))))))))))))	0	14	201	215	-9.04	-18.2	-0.21	hypothetical protein SAOUHSC 02579 SAOUHSC	SAOUHSC_02579
1110	NC_007795	2647669-2648075	(((((((((((&)))))))))))	52	62	86	96	-9.04	-15.3	-0.21	cation transporter E1 E2 family ATPase SAOUHSC	SAOUHSC_02874
1111	NC_007795	c1920291-1919801	(((((((&)))))))	226	232	433	439	-9.04	-11.2	-0.21	hypothetical protein SAOUHSC 02010 SAOUHSC	SAOUHSC_02010
1112	NC_007795	c2588839-2587959	(((((((&)))))))	-105	-99	241	247	-9.03	-13.5	-0.2	gluconate operon transcriptional repressor SAOUHSC	SAOUHSC_02809
1113	NC_007795	c342602-341746	(((((((&)))))))	-167	-161	90	96	-9.03	-12	-0.2	hypothetical protein SAOUHSC 00328 SAOUHSC	SAOUHSC_00328
1114	NC_007795	c1622520-1621052	(((((((..(((((((&))))))))))))))	193	208	373	386	-9.03	-15.4	-0.2	hypothetical protein SAOUHSC 01716 SAOUHSC	SAOUHSC_01716
1115	NC_007795	2284513-2284880	(((((((((.((((&)))))))))))))	-11	2	432	444	-9.03	-15.8	-0.2	hypothetical protein SAOUHSC 02462 SAOUHSC	SAOUHSC_02462
1116	NC_007795	2111606-2113494	((((((((&))))))))	585	592	430	437	-9.03	-11.8	-0.2	dihydroxy acid dehydratase SAOUHSC	SAOUHSC_02281
1117	NC_007795	c878974-877458	(((((((&)))))))	46	52	91	97	-9.03	-12.3	-0.2	coenzyme A disulfide reductase SAOUHSC	SAOUHSC_00908
1118	NC_007795	366496-366947	((((((((((((&)))).))))))))	-145	-134	363	375	-9.03	-14.6	-0.2	hypothetical protein SAOUHSC 00358 SAOUHSC	SAOUHSC_00358
1119	NC_007795	c2338127-2337694	((((((&)).))))	-15	-10	241	247	-9.02	-9.7	-0.2	molybdopterin converting factor subunit 1 SAOUHSC	SAOUHSC_02538
1120	NC_007795	c854671-854088	(((((((((((((((((&)))))))))).)))))))	-187	-171	437	454	-9.02	-17.4	-0.2	hypothetical protein SAOUHSC 00890 SAOUHSC	SAOUHSC_00890
1121	NC_007795	c1694013-1692941	((((((((((((((&))))))))))))))	-116	-103	151	164	-9.02	-17	-0.2	formamidopyrimidine DNA glycosylase SAOUHSC	SAOUHSC_01796
1122	NC_007795	731802-732958	(((((((((..(((((((&)))))))..)))))))))	-146	-129	90	107	-9.02	-20.6	-0.2	hypothetical protein SAOUHSC 00747 SAOUHSC	SAOUHSC_00747
1123	NC_007795	c975666-973478	(((((((&))).))))	1964	1970	240	247	-9.02	-13.2	-0.2	quinol oxidase subunit I SAOUHSC	SAOUHSC_01001
1124	NC_007795	251327-253266	(((((((&)))))))	445	451	90	96	-9.02	-12.5	-0.2	two component sensor histidine kinase putative SAOUHSC	SAOUHSC_00230
1125	NC_007795	c1516520-1515589	((((((((.((((&)))).))))))))	240	252	424	436	-9.02	-11.9	-0.2	hypothetical protein SAOUHSC 01589 SAOUHSC	SAOUHSC_01589
1126	NC_007795	2450402-2451024	((((((.(((((((&))))))).))))))	148	161	122	135	-9.02	-16.1	-0.2	hypothetical protein SAOUHSC 02665 SAOUHSC	SAOUHSC_02665
1127	NC_007795	234657-235324	((((((((&))))))))	258	265	89	96	-9.02	-12.4	-0.2	phosphoenolpyruvate dependent sugar phosphotransferase system EIIA 2 putative SAOUHSC	SAOUHSC_00214
1128	NC_007795	c2064979-2064009	((((((((...(((...(((((((((&)))))))))..)))..))))))))	-185	-160	190	213	-9.02	-19	-0.2	phi ETA orf 22 like protein SAOUHSC	SAOUHSC_02217
1129	NC_007795	344998-345827	(((((&)))))	-105	-101	434	438	-9.02	-10.7	-0.2	hypothetical protein SAOUHSC 00334 SAOUHSC	SAOUHSC_00334
1130	NC_007795	682343-684096	((((((&))))))	1092	1097	434	439	-9.02	-11.5	-0.2	hypothetical protein SAOUHSC 00698 SAOUHSC	SAOUHSC_00698
1131	NC_007795	c2717037-2714837	(((((.(.(((.(((((&))))).))).).)))))	1933	1949	431	447	-9.02	-12.9	-0.2	permease domain containing protein SAOUHSC	SAOUHSC_02953
1132	NC_007795	c164049-162494	(((((((&)))))))	731	737	433	439	-9.01	-11.9	-0.19	branched chain amino acid transport system II carrier protein SAOUHSC	SAOUHSC_00151
1133	NC_007795	305586-307006	(((((((((((.(((&))).)))))))))))	225	239	433	447	-9.01	-13.2	-0.19	hypothetical protein SAOUHSC 00293 SAOUHSC	SAOUHSC_00293
1134	NC_007795	c1090336-1089696	(((.((((((.(((&))))))))).)))	405	418	468	480	-9.01	-11.5	-0.19	hypothetical protein SAOUHSC 01138 SAOUHSC	SAOUHSC_01138
1135	NC_007795	120665-121629	((...(((.((((((((((((((&)))))))))))))).))).))	346	368	24	44	-9.01	-18.8	-0.19	capsular polysaccharide synthesis enzyme Cap8C SAOUHSC	SAOUHSC_00116
1136	NC_007795	945414-946255	(((((&)))))	-140	-136	434	438	-9.01	-10.7	-0.19	ABC transporter ATP binding protein putative SAOUHSC	SAOUHSC_00970
1137	NC_007795	c1581962-1581016	((..((((((((((((&))))))))))))..))	207	222	424	439	-9.01	-13.6	-0.19	hypothetical protein SAOUHSC 01667 SAOUHSC	SAOUHSC_01667
1138	NC_007795	c2487488-2487184	(((((((((((((((&)))))))))))))))	82	96	207	221	-9.01	-20.7	-0.19	hypothetical protein SAOUHSC 02705 SAOUHSC	SAOUHSC_02705
1139	NC_007795	172514-173589	(((((((((&)))))))))	501	509	91	99	-9.01	-13.6	-0.19	hypothetical protein SAOUHSC 00160 SAOUHSC	SAOUHSC_00160
1140	NC_007795	c1825950-1824272	(((((.(((((((((&))))))))).)))))	302	316	81	95	-9.01	-18.6	-0.19	o succinylbenzoic acid coa ligase putative SAOUHSC	SAOUHSC_01916
1141	NC_007795	c219318-217907	((((((((((..(((&)))..))))))))))	1009	1023	199	213	-9	-17.6	-0.19	hypothetical protein SAOUHSC 00197 SAOUHSC	SAOUHSC_00197
1142	NC_007795	c742224-741530	((((((((((.(((((((&))))))).))))))))))	193	210	225	242	-9	-25.2	-0.19	hypothetical protein SAOUHSC 00758 SAOUHSC	SAOUHSC_00758
1143	NC_007795	488865-489541	((((((&))))))	336	341	91	96	-9	-11	-0.19	2 amino 4 hydroxy 6 hydroxymethyldihydropteridine pyrophosphokinase SAOUHSC	SAOUHSC_00491
1144	NC_007795	2354958-2355847	((((((&))))))	301	306	434	439	-9	-11.2	-0.19	urease accessory protein UreF SAOUHSC	SAOUHSC_02563
1145	NC_007795	c2549956-2549037	((((((((((&))))))))))	658	667	365	374	-9	-15.8	-0.19	hypothetical protein SAOUHSC 02772 SAOUHSC	SAOUHSC_02772
1146	NC_007795	c1610992-1610631	(((((((..(((((((((..((((&)))))))).))))))))))))	-110	-87	74	94	-9	-20.6	-0.19	hypothetical protein SAOUHSC 01703 SAOUHSC	SAOUHSC_01703
1147	NC_007795	1284423-1286269	(((((((((&)))))))))	1196	1204	89	97	-9	-13.6	-0.19	glycine betaine transporter putative SAOUHSC	SAOUHSC_01346
1148	NC_007795	232576-234872	((((((((((......(((((.((((&)))))))))...))))))))))	440	465	242	263	-9	-24.9	-0.19	hypothetical protein SAOUHSC 00213 SAOUHSC	SAOUHSC_00213
1149	NC_007795	c848144-846790	((....(((((.(((((((((((&))))))))))))))))......))	154	176	111	134	-9	-22.6	-0.19	hypothetical protein SAOUHSC 00882 SAOUHSC	SAOUHSC_00882
1150	NC_007795	c1081385-1080460	(((((&)))))	287	291	434	438	-9	-10.5	-0.19	superantigen like protein SAOUHSC	SAOUHSC_01127
1151	NC_007795	1249600-1249901	(((((((&)))))))	-138	-132	433	439	-8.99	-12.5	-0.18	hypothetical protein SAOUHSC 01299 SAOUHSC	SAOUHSC_01299
1152	NC_007795	932894-935418	((((((&))))))	-96	-91	92	97	-8.99	-10.8	-0.18	serine protease HtrA putative SAOUHSC	SAOUHSC_00958
1153	NC_007795	426235-427277	((((((((((&))))))))))	-73	-64	466	475	-8.99	-13.9	-0.18	ABC transporter substrate binding protein putative SAOUHSC	SAOUHSC_00426
1154	NC_007795	396076-396974	((((((((((((..((((&))))..))))))))))))	486	503	79	96	-8.99	-21.9	-0.18	superantigen like protein SAOUHSC	SAOUHSC_00393
1155	NC_007795	565872-567448	(((((&)))))	225	229	92	96	-8.99	-10	-0.18	hypothetical protein SAOUHSC 00557 SAOUHSC	SAOUHSC_00557
1156	NC_007795	c1484200-1482837	(((((((((.((((&)))))))))))))	-18	-5	470	482	-8.98	-12.4	-0.18	hypothetical protein SAOUHSC 01535 SAOUHSC	SAOUHSC_01535
1157	NC_007795	c1619766-1618865	(((((((&)))))))	511	517	240	246	-8.98	-14.5	-0.18	hypothetical protein SAOUHSC 01712 SAOUHSC	SAOUHSC_01712
1158	NC_007795	617540-618084	((((((((&))))))))	244	251	242	249	-8.98	-12.7	-0.18	putative monovalent cation/H+ antiporter subunit C SAOUHSC	SAOUHSC_00627
1159	NC_007795	c368603-368020	(((((((&)))))))	343	349	88	94	-8.98	-12.1	-0.18	hypothetical protein SAOUHSC 00360 SAOUHSC	SAOUHSC_00360
1160	NC_007795	131878-132635	((((((&))))))	418	423	434	439	-8.98	-11.5	-0.18	capsular polysaccharide biosynthesis protein Cap8M SAOUHSC	SAOUHSC_00126
1161	NC_007795	1117657-1118957	((((((&))))))	-13	-8	433	438	-8.97	-11.5	-0.17	carbamoyl phosphate synthase small subunit SAOUHSC	SAOUHSC_01169
1162	NC_007795	c1824467-1823266	((((((.(((((((&))))))).))))))	39	52	81	94	-8.97	-18.4	-0.17	hypothetical protein SAOUHSC 01915 SAOUHSC	SAOUHSC_01915
1163	NC_007795	c1551277-1550247	(((((&)))))	280	284	92	96	-8.97	-9.8	-0.17	hypothetical protein SAOUHSC 01629 SAOUHSC	SAOUHSC_01629
1164	NC_007795	c2547742-2546721	((((((((&))))))))	375	382	91	98	-8.97	-13.1	-0.17	hypothetical protein SAOUHSC 02770 SAOUHSC	SAOUHSC_02770
1165	NC_007795	c1991402-1989745	(((((((((((&)))))))))))	293	303	91	101	-8.97	-16.5	-0.17	glutamyl tRNA(Gln) amidotransferase A subunit SAOUHSC	SAOUHSC_02117
1166	NC_007795	1809887-1810722	((((((((((&))))))))))	45	54	300	309	-8.97	-12.4	-0.17	hypothetical protein SAOUHSC 01900 SAOUHSC	SAOUHSC_01900
1167	NC_007795	668045-669465	((((((((...((((((((&))))))))..))))))))	804	822	79	96	-8.96	-22.4	-0.17	major facilitator superfamily protein superfamily SAOUHSC	SAOUHSC_00681
1168	NC_007795	c1419669-1419125	((.(((((((((((((((((&))))))))))))))))).))	36	55	408	427	-8.96	-15.3	-0.17	hypothetical protein SAOUHSC 01462 SAOUHSC	SAOUHSC_01462
1169	NC_007795	6805-9668	(((.((((((&)))))))))	341	350	240	248	-8.96	-15.6	-0.17	DNA gyrase A subunit SAOUHSC	SAOUHSC_00006
1170	NC_007795	2553222-2553643	((((((((&))))))))	150	157	302	309	-8.96	-10.4	-0.17	hypothetical protein SAOUHSC A02635 SAOUHSC	SAOUHSC_A02635
1171	NC_007795	909272-911280	((((((&))))))	342	347	91	96	-8.96	-11.5	-0.17	oligoendopeptidase F SAOUHSC	SAOUHSC_00937
1172	NC_007795	567250-568589	(((((((((&)))))))))	987	995	240	248	-8.96	-16.5	-0.17	acetyl CoA acetyltransferase putative SAOUHSC	SAOUHSC_00558
1173	NC_007795	292362-293062	(((((((&)))))))	411	417	435	441	-8.95	-11	-0.16	hypothetical protein SAOUHSC 00275 SAOUHSC	SAOUHSC_00275
1174	NC_007795	c2111468-2110834	(((((((((&)))))))))	399	407	301	309	-8.95	-11.6	-0.16	hypothetical protein SAOUHSC 02280 SAOUHSC	SAOUHSC_02280
1175	NC_007795	c2441248-2440932	(((((.(((((((((&))))))))))))))	-18	-4	424	437	-8.95	-15.4	-0.16	hypothetical protein SAOUHSC 02655 SAOUHSC	SAOUHSC_02655
1176	NC_007795	c1444056-1442912	((((((((((((((&)))).))))))))))	926	939	301	315	-8.95	-16.8	-0.16	heptaprenyl diphosphate syntase component II putative SAOUHSC	SAOUHSC_01486
1177	NC_007795	535942-537329	((((((&))))))	-14	-9	433	438	-8.95	-10.9	-0.16	2 amino 3 ketobutyrate coenzyme A ligase SAOUHSC	SAOUHSC_00532
1178	NC_007795	c2169475-2167863	((((((((((((((((((&)))))))))))).))))))	605	622	327	345	-8.95	-17.2	-0.16	F0F1 ATP synthase subunit beta SAOUHSC	SAOUHSC_02341
1179	NC_007795	200110-201689	(((((...((((((((((((((&)))))))))..))))).....)))))	357	378	422	447	-8.94	-14.3	-0.16	sugar phosphate antiporter SAOUHSC	SAOUHSC_00183
1180	NC_007795	300238-301487	(((((&)))))	264	268	434	438	-8.94	-10.7	-0.16	hypothetical protein SAOUHSC 00285 SAOUHSC	SAOUHSC_00285
1181	NC_007795	1090550-1091952	((((((((((..((((.((.(((((&))))))).)))).))))))))))	689	713	91	113	-8.94	-23.9	-0.16	hypothetical protein SAOUHSC 01141 SAOUHSC	SAOUHSC_01141
1182	NC_007795	1237490-1238625	((((((((((((.((&)).)))).))))))))	592	606	468	483	-8.94	-13.3	-0.16	tRNA delta(2) isopentenylpyrophosphate transferase SAOUHSC	SAOUHSC_01280
1183	NC_007795	2220920-2223252	((((((((&))))))))	-144	-137	89	96	-8.94	-11.2	-0.16	hypothetical protein SAOUHSC 02401 SAOUHSC	SAOUHSC_02401
1184	NC_007795	2144246-2147103	((((((((((&))))))))))	104	113	86	95	-8.94	-14.7	-0.16	sensor protein KdpD putative SAOUHSC	SAOUHSC_02314
1185	NC_007795	563928-565528	((((((((((&))))))))))	-18	-9	467	476	-8.94	-15.6	-0.16	proline/betaine transporter putative SAOUHSC	SAOUHSC_00556
1186	NC_007795	c1944452-1943965	((((((((((((&))))))))))))	-172	-161	202	213	-8.94	-16.2	-0.16	phi Mu50B like protein SAOUHSC	SAOUHSC_02042
1187	NC_007795	c1845109-1844190	((((((&))))))	167	172	241	246	-8.94	-10.4	-0.16	serine protease SplD SAOUHSC	SAOUHSC_01938
1188	NC_007795	c42582-42281	(((((((((((((((&)))))))))))))))	-41	-27	80	94	-8.94	-18.4	-0.16	hypothetical protein SAOUHSC 00038 SAOUHSC	SAOUHSC_00038
1189	NC_007795	c584574-583052	(((((((&)))))))	1091	1097	90	96	-8.93	-10.2	-0.15	hypothetical protein SAOUHSC 00581 SAOUHSC	SAOUHSC_00581
1190	NC_007795	1166686-1168052	((((((((((((&))))).)))))))	224	235	470	482	-8.93	-11.8	-0.15	succinyl CoA synthetase subunit beta SAOUHSC	SAOUHSC_01216
1191	NC_007795	48113-49056	((((((((&))))))))	624	631	302	309	-8.93	-10.8	-0.15	hypothetical protein SAOUHSC 00046 SAOUHSC	SAOUHSC_00046
1192	NC_007795	c1924603-1924251	(((((((((&)))))))))	-172	-164	89	97	-8.93	-11.9	-0.15	hypothetical protein SAOUHSC 02018 SAOUHSC	SAOUHSC_02018
1193	NC_007795	c2066700-2065949	(((....(((((((((((&))))))))))))))	396	413	425	438	-8.93	-15.3	-0.15	phi ETA orf 18 like protein SAOUHSC	SAOUHSC_02220
1194	NC_007795	458804-459351	(((((((.(((&))))))))))	-74	-64	468	477	-8.92	-11.7	-0.15	DNA replication intiation control protein YabA SAOUHSC	SAOUHSC_00456
1195	NC_007795	913617-914164	((((((((&))))))))	283	290	469	476	-8.92	-10.9	-0.15	hypothetical protein SAOUHSC 00941 SAOUHSC	SAOUHSC_00941
1196	NC_007795	c1761383-1759666	(((.((((((((.(((&))).)))))))).)))	769	784	81	96	-8.92	-19.7	-0.15	hypothetical protein SAOUHSC 01854 SAOUHSC	SAOUHSC_01854
1197	NC_007795	1457555-1457979	((((((&))))))	200	205	434	439	-8.91	-11.2	-0.14	ferredoxin SAOUHSC	SAOUHSC_01504
1198	NC_007795	604890-605917	(((((((((&)))))))))	517	525	301	309	-8.91	-13.8	-0.14	iron compound ABC transporter substrate binding protein putative SAOUHSC	SAOUHSC_00613
1199	NC_007795	1682184-1682485	(((((((((.((((((((((&)))))))))).)))))))))	-153	-134	74	93	-8.91	-22.3	-0.14	hypothetical protein SAOUHSC 01783 SAOUHSC	SAOUHSC_01783
1200	NC_007795	758480-759654	(((((((&)))))))	-148	-142	433	439	-8.91	-12.3	-0.14	excinuclease ABC subunit B putative SAOUHSC	SAOUHSC_00779
1201	NC_007795	1073524-1074074	((((((((&))))))))	73	80	469	476	-8.91	-11	-0.14	hypothetical protein SAOUHSC 01115 SAOUHSC	SAOUHSC_01115
1202	NC_007795	c2248464-2247791	(((.(((((((((&))))))))).)))	379	391	436	448	-8.91	-12.4	-0.14	hypothetical protein SAOUHSC 02419 SAOUHSC	SAOUHSC_02419
1203	NC_007795	2798381-2799219	((((((((&))))))))	494	501	90	97	-8.9	-13.3	-0.14	pyrrolidone carboxylate peptidase SAOUHSC	SAOUHSC_03025
1204	NC_007795	c410803-410343	((((((((&))))))))	182	189	89	96	-8.9	-11.1	-0.14	hypothetical protein SAOUHSC 00409 SAOUHSC	SAOUHSC_00409
1205	NC_007795	1016931-1018204	((((((&))))))	738	743	433	438	-8.9	-11.7	-0.14	spermidine/putrescine ABC transporter spermidine/putrescine binding protein putative SAOUHSC	SAOUHSC_01049
1206	NC_007795	4834-6968	((((((((((((..((((&))))..))))))))))))	314	331	352	369	-8.9	-19.1	-0.14	DNA gyrase B subunit SAOUHSC	SAOUHSC_00005
1207	NC_007795	568732-569201	(((((((((.((((&)))).)))))))))	-22	-9	468	481	-8.9	-13	-0.14	hypothetical protein SAOUHSC 00560 SAOUHSC	SAOUHSC_00560
1208	NC_007795	c1935013-1932903	((((((((((&))))))))))	1562	1571	87	96	-8.9	-15	-0.14	phi ETA orf 56 like protein SAOUHSC	SAOUHSC_02029
1209	NC_007795	c2393857-2392776	(((((((((&)))))))))	805	813	89	97	-8.89	-11.9	-0.13	hypothetical protein SAOUHSC 02604 SAOUHSC	SAOUHSC_02604
1210	NC_007795	429016-429611	(((((((((&)))))))))	-15	-7	242	250	-8.89	-15	-0.13	MutT/nudix family protein putative SAOUHSC	SAOUHSC_00429
1211	NC_007795	c2565383-2564791	(((((((&)))))))	385	391	471	477	-8.89	-10	-0.13	pyrophosphohydrolase putative SAOUHSC	SAOUHSC_02791
1212	NC_007795	289225-289916	((((((&))))))	-8	-3	91	96	-8.89	-11.3	-0.13	hypothetical protein SAOUHSC 00269 SAOUHSC	SAOUHSC_00269
1213	NC_007795	2326037-2326401	(((((.((..(((.((((((((&)))))))).)))..)).)))))	-138	-117	74	95	-8.89	-19.9	-0.13	hypothetical protein SAOUHSC 02523 SAOUHSC	SAOUHSC_02523
1214	NC_007795	1171704-1172644	((((((((&))))))))	132	139	89	96	-8.88	-11.1	-0.13	hypothetical protein SAOUHSC 01221 SAOUHSC	SAOUHSC_01221
1215	NC_007795	c1632814-1631841	(((((((((((((.....(((.((((((&))))))))))))))))..))))))	384	411	240	263	-8.88	-26.3	-0.13	tRNA methyl transferase putative SAOUHSC	SAOUHSC_01725
1216	NC_007795	639616-639908	(((((((((((&)))))))))))	77	87	184	194	-8.88	-11.8	-0.13	hypothetical protein SAOUHSC 00650 SAOUHSC	SAOUHSC_00650
1217	NC_007795	360747-361450	((((((((((((((&)).))))))))))))	441	454	126	140	-8.88	-16.7	-0.13	bacteriophage L54a single stranded DNA binding protein SAOUHSC	SAOUHSC_00349
1218	NC_007795	542909-543792	((((((&))))))	-130	-125	433	438	-8.88	-11.1	-0.13	haloacid dehalogenase like hydrolase putative SAOUHSC	SAOUHSC_00538
1219	NC_007795	538432-540269	(((((((((((&)))))))))))	109	119	86	96	-8.88	-15.6	-0.13	ribulokinase SAOUHSC	SAOUHSC_00534
1220	NC_007795	c1502376-1501853	(((((((((((&)))))))))))	61	71	425	435	-8.88	-11.6	-0.13	hypothetical protein SAOUHSC 01568 SAOUHSC	SAOUHSC_01568
1221	NC_007795	748754-749526	(((.((((((((((&)))))))))))))	-21	-8	302	314	-8.87	-14.6	-0.12	hypothetical protein SAOUHSC 00767 SAOUHSC	SAOUHSC_00767
1222	NC_007795	c1800469-1799088	((((((&))))))	158	163	433	438	-8.87	-11.1	-0.12	riboflavin biosynthesis protein SAOUHSC	SAOUHSC_01887
1223	NC_007795	1067953-1068953	(((((((((((&)))))))))))	433	443	91	101	-8.87	-16.2	-0.12	glutamate racemase SAOUHSC	SAOUHSC_01106
1224	NC_007795	754105-755144	(((((&)))))	282	286	92	96	-8.87	-9.8	-0.12	LysM domain containing protein SAOUHSC	SAOUHSC_00773
1225	NC_007795	364674-365242	(((((((&)))))))	214	220	470	476	-8.86	-10	-0.12	hypothetical protein SAOUHSC 00355 SAOUHSC	SAOUHSC_00355
1226	NC_007795	512863-513710	((((((((&))))))))	331	338	302	309	-8.86	-10.5	-0.12	serine acetyltransferase putative SAOUHSC	SAOUHSC_00510
1227	NC_007795	c2564989-2561928	((((((((((((&))))))))).)))	849	860	302	314	-8.86	-15.7	-0.12	hypothetical protein SAOUHSC 02790 SAOUHSC	SAOUHSC_02790
1228	NC_007795	1088434-1088768	(((((((&)))))))	-16	-10	471	477	-8.86	-10.3	-0.12	hypothetical protein SAOUHSC 01136 SAOUHSC	SAOUHSC_01136
1229	NC_007795	799023-799693	(((((((&)))))))	-17	-11	471	477	-8.86	-10.3	-0.12	hypothetical protein SAOUHSC 00817 SAOUHSC	SAOUHSC_00817
1230	NC_007795	c1354315-1353324	((((((((((((&))))))))))))	100	111	302	313	-8.86	-15.7	-0.12	hypothetical protein SAOUHSC 01413 SAOUHSC	SAOUHSC_01413
1231	NC_007795	68986-70583	(((((&)))))	51	55	434	438	-8.86	-10.5	-0.12	hypothetical protein SAOUHSC 00064 SAOUHSC	SAOUHSC_00064
1232	NC_007795	127174-128483	((((((((&))))))))	504	511	301	308	-8.85	-11.1	-0.11	capsular polysaccharide biosynthesis protein Cap5I putative SAOUHSC	SAOUHSC_00122
1233	NC_007795	c1733932-1732038	((((.((((((((..(&)..)))))))).))))	1610	1625	81	96	-8.85	-21.8	-0.11	septation ring formation regulator EzrA SAOUHSC	SAOUHSC_01827
1234	NC_007795	1102960-1103825	((((((&))))))	457	462	91	96	-8.85	-11.5	-0.11	hypothetical protein SAOUHSC 01152 SAOUHSC	SAOUHSC_01152
1235	NC_007795	c1662864-1662380	((((((&))))))	31	36	91	96	-8.84	-11.6	-0.11	hypothetical protein SAOUHSC 01762 SAOUHSC	SAOUHSC_01762
1236	NC_007795	c1567218-1564943	((((((&))))))	199	204	91	96	-8.84	-11.3	-0.11	penicillin binding protein 3 SAOUHSC	SAOUHSC_01652
1237	NC_007795	826299-827347	(((((((((&)))))))))	22	30	242	250	-8.83	-15.3	-0.1	hypothetical protein SAOUHSC 00858 SAOUHSC	SAOUHSC_00858
1238	NC_007795	1014232-1015526	((((((.(((((&))))).))))))	-11	0	427	438	-8.83	-13.3	-0.1	ABC transporter SAOUHSC	SAOUHSC_01046
1239	NC_007795	1848125-1848891	((((((((..(((.((((((((&).))))))).))).....))))))))	-199	-178	14	39	-8.83	-21.5	-0.1	hypothetical protein SAOUHSC 01944 SAOUHSC	SAOUHSC_01944
1240	NC_007795	1115482-1116563	((((((((&))))))))	-102	-95	240	247	-8.83	-18.4	-0.1	aspartate carbamoyltransferase catalytic subunit SAOUHSC	SAOUHSC_01166
1241	NC_007795	c1304918-1304209	((((((((((((&))))))))))))	290	301	24	35	-8.83	-14.8	-0.1	methionine sulfoxide reductase A SAOUHSC	SAOUHSC_01360
1242	NC_007795	c2348394-2347253	((((.((((&))))))))	-134	-126	240	247	-8.83	-14.3	-0.1	hypothetical protein SAOUHSC 02553 SAOUHSC	SAOUHSC_02553
1243	NC_007795	c2256702-2255471	((((.(((((((.((&)).))))))).))))	703	717	468	482	-8.83	-13.7	-0.1	hypothetical protein SAOUHSC 02428 SAOUHSC	SAOUHSC_02428
1244	NC_007795	c2638385-2636191	(((((&)))))	476	480	434	438	-8.83	-10.7	-0.1	ferrous iron transport protein B SAOUHSC	SAOUHSC_02864
1245	NC_007795	1720380-1720993	(((((((&)))))))	-11	-5	431	437	-8.83	-11.8	-0.1	hypothetical protein SAOUHSC 01814 SAOUHSC	SAOUHSC_01814
1246	NC_007795	2443698-2444842	(((((((((&)))))))))	830	838	89	97	-8.83	-13.8	-0.1	hypothetical protein SAOUHSC 02660 SAOUHSC	SAOUHSC_02660
1247	NC_007795	320209-321209	(((((....(((((((((&))))))))).....)))))	-199	-182	418	436	-8.82	-12.7	-0.1	hypothetical protein SAOUHSC 00306 SAOUHSC	SAOUHSC_00306
1248	NC_007795	c1891633-1890834	((((((((((((.((((&)))).))))))))))))	324	340	292	308	-8.82	-17.9	-0.1	hypothetical protein SAOUHSC 01987 SAOUHSC	SAOUHSC_01987
1249	NC_007795	c2663248-2661993	((((((((&))))))))	713	720	89	96	-8.82	-12.8	-0.1	hypothetical protein SAOUHSC 02888 SAOUHSC	SAOUHSC_02888
1250	NC_007795	1111594-1112285	((((((&))))))	168	173	434	439	-8.82	-11.5	-0.1	lipoprotein signal peptidase SAOUHSC	SAOUHSC_01162
1251	NC_007795	1343614-1345079	((((..((((((((((&))))))))))...))))	224	239	457	473	-8.82	-15.4	-0.1	diaminopimelate decarboxylase SAOUHSC	SAOUHSC_01401
1252	NC_007795	c993220-991620	((((((&))))))	397	402	242	247	-8.81	-11.5	-0.09	hypothetical protein SAOUHSC 01021 SAOUHSC	SAOUHSC_01021
1253	NC_007795	726581-727179	(((((&)))))	232	236	434	438	-8.81	-10.2	-0.09	ribonucleotide reductase stimulatory protein SAOUHSC	SAOUHSC_00741
1254	NC_007795	c2676463-2675397	(((((((((&)))))))))	578	586	240	248	-8.8	-16.5	-0.09	hypothetical protein SAOUHSC 02908 SAOUHSC	SAOUHSC_02908
1255	NC_007795	c1564672-1563933	((((((&))))))	297	302	433	438	-8.8	-11.1	-0.09	hypothetical protein SAOUHSC 01650 SAOUHSC	SAOUHSC_01650
1256	NC_007795	572060-572628	((((((((&))))))))	78	85	302	309	-8.8	-10.8	-0.09	hypothetical protein SAOUHSC 00567 SAOUHSC	SAOUHSC_00567
1257	NC_007795	c1440584-1439320	((((((&))))))	364	369	91	96	-8.8	-11.5	-0.09	3 dehydroquinate synthase SAOUHSC	SAOUHSC_01482
1258	NC_007795	1157375-1157907	((((..((((((((((((((&))))))))))))))..))))	195	214	413	432	-8.8	-15.4	-0.09	hypothetical protein SAOUHSC 01206 SAOUHSC	SAOUHSC_01206
1259	NC_007795	844825-846341	((((((&))))))	-13	-8	241	246	-8.8	-9.9	-0.09	hypothetical protein SAOUHSC 00880 SAOUHSC	SAOUHSC_00880
1260	NC_007795	c1497711-1497110	((.((((.((((...(((((((((((&)))))))))))..))))..)))).))	124	149	413	438	-8.8	-17	-0.09	PVL orf 50 like protein SAOUHSC	SAOUHSC_01561
1261	NC_007795	c2025637-2024757	((((((((((((((&))))))))))))))	354	367	439	452	-8.79	-14.3	-0.08	hypothetical protein SAOUHSC 02153 SAOUHSC	SAOUHSC_02153
1262	NC_007795	c1952005-1951617	((((.(((((((((((&)))))))))))..))))	-129	-114	424	440	-8.79	-13.1	-0.08	hypothetical protein SAOUHSC 02055 SAOUHSC	SAOUHSC_02055
1263	NC_007795	c1889489-1887904	(((((...(((((&)))))....)))))	-12	0	425	438	-8.79	-12	-0.08	fumarate hydratase SAOUHSC	SAOUHSC_01983
1264	NC_007795	1746111-1747216	((((((.((.((..(((((((((&))))))))).))))))))))	-155	-133	294	313	-8.79	-17.4	-0.08	transglycosylase domain containing protein SAOUHSC	SAOUHSC_01840
1265	NC_007795	864660-866191	((((((&))))))	892	897	91	96	-8.79	-11.5	-0.08	glucose 6 phosphate isomerase SAOUHSC	SAOUHSC_00900
1266	NC_007795	c1916234-1914997	((((((.(((&))).))))))	228	237	240	249	-8.78	-15.2	-0.08	A/G specific adenine glycosylase putative SAOUHSC	SAOUHSC_02005
1267	NC_007795	1124015-1124616	((((((((&))))))))	301	308	89	96	-8.78	-12.6	-0.08	hypothetical protein SAOUHSC 01174 SAOUHSC	SAOUHSC_01174
1268	NC_007795	c806132-805315	((((((((((&)).))))))))	84	93	300	310	-8.78	-13.4	-0.08	hypothetical protein SAOUHSC 00828 SAOUHSC	SAOUHSC_00828
1269	NC_007795	c1351399-1349856	(((((.((((&)))))))))	517	526	468	476	-8.78	-10.3	-0.08	branched chain amino acid transport system II carrier protein SAOUHSC	SAOUHSC_01411
1270	NC_007795	519087-519979	((((......((((((((&))))))))......))))	430	447	429	446	-8.78	-12.5	-0.08	50S ribosomal protein L1 SAOUHSC	SAOUHSC_00519
1271	NC_007795	c1515796-1515054	((((((((.((((((&)))))).))))))))	-24	-10	468	482	-8.77	-13.9	-0.07	hypothetical protein SAOUHSC 01588 SAOUHSC	SAOUHSC_01588
1272	NC_007795	231302-232437	((((((&))))))	248	253	434	439	-8.77	-11.5	-0.07	hypothetical protein SAOUHSC 00211 SAOUHSC	SAOUHSC_00211
1273	NC_007795	c1420246-1419483	((((((((((&))))))))))	-152	-143	300	309	-8.77	-11.7	-0.07	hypothetical protein SAOUHSC 01463 SAOUHSC	SAOUHSC_01463
1274	NC_007795	50159-53511	((((.(((((((((.((&)).))))))))).))))	2602	2618	365	381	-8.77	-18.3	-0.07	hypothetical protein SAOUHSC 00049 SAOUHSC	SAOUHSC_00049
1275	NC_007795	c1502038-1501476	(((((((((((&)))))))))))	-174	-164	86	96	-8.77	-13.9	-0.07	hypothetical protein SAOUHSC 01567 SAOUHSC	SAOUHSC_01567
1276	NC_007795	c2619805-2618637	((.(((((((&)))))))))	682	691	240	248	-8.77	-15.5	-0.07	hypothetical protein SAOUHSC 02844 SAOUHSC	SAOUHSC_02844
1277	NC_007795	380013-381679	(((.((.((((.((((((((..(((&)))..))).))))).)))).)))))	-15	9	415	439	-8.77	-18	-0.07	inosine 5' monophosphate dehydrogenase SAOUHSC	SAOUHSC_00374
1278	NC_007795	c886373-885304	((((((((((((&))))))))))))	12	23	212	223	-8.77	-16.2	-0.07	hypothetical protein SAOUHSC 00913 SAOUHSC	SAOUHSC_00913
1279	NC_007795	1096200-1097365	((((((&))))))	879	884	241	246	-8.77	-10.4	-0.07	phospho N acetylmuramoyl pentapeptide transferase SAOUHSC	SAOUHSC_01146
1280	NC_007795	235652-237111	((((((&))))))	25	30	433	438	-8.77	-11.1	-0.07	PTS system component SAOUHSC	SAOUHSC_00216
1281	NC_007795	1374186-1375090	((((((((..(((((((((&)))))))))..))))))))	259	277	32	50	-8.76	-19	-0.07	hypothetical protein SAOUHSC 01440 SAOUHSC	SAOUHSC_01440
1282	NC_007795	2719484-2721108	(((((.(((((((..((((((((((&)))))))))).))))))).)))))	-113	-89	78	101	-8.76	-19.7	-0.07	alkaline phosphatase III precursor putative SAOUHSC	SAOUHSC_02958
1283	NC_007795	c1324195-1323165	(((..((.((((((((..((((((((&))))))))..)))))))).))...)))	157	182	410	436	-8.76	-17.7	-0.07	oligopeptide transporter permease SAOUHSC	SAOUHSC_01379
1284	NC_007795	1266540-1267543	((((((&))))))	706	711	434	439	-8.76	-11.5	-0.07	hypothetical protein SAOUHSC 01323 SAOUHSC	SAOUHSC_01323
1285	NC_007795	1066902-1067917	(((((((((((&)))))))))))	666	676	364	374	-8.76	-16.2	-0.07	succinate dehydrogenase iron sulfur subunit SAOUHSC	SAOUHSC_01105
1286	NC_007795	726882-729247	(((((&)))))	-69	-65	434	438	-8.75	-10.2	-0.06	ribonucleotide diphosphate reductase subunit alpha SAOUHSC	SAOUHSC_00742
1287	NC_007795	c2819151-2817074	((((((&))))))	791	796	242	247	-8.75	-11.4	-0.06	tRNA uridine 5 carboxymethylaminomethyl modification enzyme GidA SAOUHSC	SAOUHSC_03052
1288	NC_007795	c1415263-1411623	(((((&)))))	-11	-7	434	438	-8.75	-10.7	-0.06	hypothetical protein SAOUHSC 01455 SAOUHSC	SAOUHSC_01455
1289	NC_007795	c1937885-1936738	((((((&))))))	143	148	434	439	-8.75	-11.5	-0.06	hypothetical protein SAOUHSC 02031 SAOUHSC	SAOUHSC_02031
1290	NC_007795	c1771603-1770561	((((((&))))))	10	15	433	438	-8.75	-11.8	-0.06	hypothetical protein SAOUHSC 01864 SAOUHSC	SAOUHSC_01864
1291	NC_007795	c2747155-2746395	(((((((((((&)))))))))))	-162	-152	470	480	-8.75	-13.9	-0.06	hypothetical protein SAOUHSC 02980 SAOUHSC	SAOUHSC_02980
1292	NC_007795	c2533879-2532603	((((((((&))))))))	433	440	302	309	-8.74	-10.2	-0.06	hypothetical protein SAOUHSC 02755 SAOUHSC	SAOUHSC_02755
1293	NC_007795	1174849-1176356	((((((&))))))	852	857	434	439	-8.74	-11.5	-0.06	tRNA (uracil 5 ) methyltransferase Gid SAOUHSC	SAOUHSC_01223
1294	NC_007795	c1747488-1747196	(((((((((((&)))))))))))	-195	-185	361	371	-8.74	-17.2	-0.06	hypothetical protein SAOUHSC 01841 SAOUHSC	SAOUHSC_01841
1295	NC_007795	c2320455-2319077	((((.(((((((&))))))).))))	227	238	426	437	-8.74	-12.8	-0.06	hypothetical protein SAOUHSC 02516 SAOUHSC	SAOUHSC_02516
1296	NC_007795	c2446378-2444928	(((((&)))))	16	20	434	438	-8.74	-10.7	-0.06	PTS system sucrose specific IIBC component putative SAOUHSC	SAOUHSC_02661
1297	NC_007795	2774974-2776412	((((((((&)).))))))	768	775	241	249	-8.73	-10.6	-0.05	N glycosyltransferase PgaC SAOUHSC	SAOUHSC_03002
1298	NC_007795	c1941365-1937698	((((((((&))))))))	1582	1589	468	475	-8.73	-12.7	-0.05	phage tape measure protein SAOUHSC	SAOUHSC_02033
1299	NC_007795	c2485638-2484752	((((((&))))))	-150	-145	434	439	-8.73	-11.5	-0.05	phosphoglycerate mutase putative SAOUHSC	SAOUHSC_02703
1300	NC_007795	c1908917-1907767	((((((((((&)).))))))))	-15	-6	432	442	-8.73	-13.3	-0.05	hypothetical protein SAOUHSC 01998 SAOUHSC	SAOUHSC_01998
1301	NC_007795	841600-843008	((((((((((..(((((&)))))..))))))))))	-9	7	37	53	-8.73	-17.8	-0.05	hypothetical protein SAOUHSC 00878 SAOUHSC	SAOUHSC_00878
1302	NC_007795	c2139391-2137608	(((((((((&)))))))))	1365	1373	86	94	-8.73	-12.2	-0.05	hypothetical protein SAOUHSC 02308 SAOUHSC	SAOUHSC_02308
1303	NC_007795	c1866280-1865526	(((((&)))))	450	454	434	438	-8.72	-10.7	-0.05	hypothetical protein SAOUHSC 01958 SAOUHSC	SAOUHSC_01958
1304	NC_007795	c611875-611301	((((((((((((&)))))).))))))	-14	-3	463	475	-8.72	-12.4	-0.05	accessory regulator A SAOUHSC	SAOUHSC_00620
1305	NC_007795	c161218-159987	((((((((((((...(((((&)))))...))))))))))))	121	140	74	93	-8.72	-21.4	-0.05	N acetyl gamma glutamyl phosphate reductase SAOUHSC	SAOUHSC_00149
1306	NC_007795	c1665863-1664392	(((((((&)))))))	924	930	240	246	-8.72	-14.2	-0.05	folylpolyglutamate synthase/dihydrofolate synthase putative SAOUHSC	SAOUHSC_01766
1307	NC_007795	c1597574-1596250	(((((((&)))))))	1073	1079	470	476	-8.72	-10.3	-0.05	coproporphyrinogen III oxidase SAOUHSC	SAOUHSC_01686
1308	NC_007795	c1768686-1767629	((((((&))))))	613	618	91	96	-8.71	-11.2	-0.04	hypothetical protein SAOUHSC 01859 SAOUHSC	SAOUHSC_01859
1309	NC_007795	c2626344-2625749	((((((((&))))))))	-9	-2	240	247	-8.71	-18.6	-0.04	hypothetical protein SAOUHSC 02851 SAOUHSC	SAOUHSC_02851
1310	NC_007795	c2515272-2514968	(((((&)))))	2	6	92	96	-8.71	-10	-0.04	hypothetical protein SAOUHSC 02734 SAOUHSC	SAOUHSC_02734
1311	NC_007795	323258-324483	(.(((((.(((((((..(((((((&)))))))..))))))).))))))	500	523	416	438	-8.71	-19.4	-0.04	hypothetical protein SAOUHSC 00309 SAOUHSC	SAOUHSC_00309
1312	NC_007795	1299595-1301003	(((((((.(((((((&))))))))))))))	67	81	468	481	-8.71	-14.9	-0.04	hypothetical protein SAOUHSC 01358 SAOUHSC	SAOUHSC_01358
1313	NC_007795	c1558460-1557949	(((((((&)))))))	-197	-191	470	476	-8.71	-10.3	-0.04	hypothetical protein SAOUHSC 01640 SAOUHSC	SAOUHSC_01640
1314	NC_007795	293895-294583	(((((((&)))))))	318	324	470	476	-8.71	-9.9	-0.04	hypothetical protein SAOUHSC 00278 SAOUHSC	SAOUHSC_00278
1315	NC_007795	1114147-1115654	((((((((&))))))))	1233	1240	240	247	-8.71	-18.4	-0.04	uracil permease SAOUHSC	SAOUHSC_01165
1316	NC_007795	1223323-1223816	(((((((((&)))))))))	141	149	301	309	-8.7	-12.2	-0.04	hypothetical protein SAOUHSC 01268 SAOUHSC	SAOUHSC_01268
1317	NC_007795	c2295524-2293918	((((..((((((((&))))))))..))))	1251	1264	429	442	-8.7	-11.2	-0.04	hypothetical protein SAOUHSC 02471 SAOUHSC	SAOUHSC_02471
1318	NC_007795	c1691097-1690427	(((.(((((&))))))))	-9	-1	431	438	-8.7	-12.2	-0.04	transcriptional regulator NrdR SAOUHSC	SAOUHSC_01793
1319	NC_007795	609177-610093	((((((.(((((&)))))..))))))	464	475	428	440	-8.7	-13	-0.04	hypothetical protein SAOUHSC 00618 SAOUHSC	SAOUHSC_00618
1320	NC_007795	c1471091-1470601	(((((((((&)))))))))	-17	-9	467	475	-8.7	-13.6	-0.04	hypothetical protein SAOUHSC 01522 SAOUHSC	SAOUHSC_01522
1321	NC_007795	c43813-42681	((((((&))))))	175	180	434	439	-8.7	-11.5	-0.04	hypothetical protein SAOUHSC 00039 SAOUHSC	SAOUHSC_00039
1322	NC_007795	17165-18303	(((((.((((&)))))))))	1	10	240	248	-8.7	-15.1	-0.04	hypothetical protein SAOUHSC 00014 SAOUHSC	SAOUHSC_00014
1323	NC_007795	465008-466101	((((((((((((((.(..((((((&))))))..)))))))))......))))))	-166	-143	412	440	-8.7	-19	-0.04	dimethyladenosine transferase SAOUHSC	SAOUHSC_00464
1324	NC_007795	c1603780-1601433	((((.((((&))))))))	1829	1837	432	439	-8.69	-11.2	-0.03	DNA internalization related competence protein ComEC/Rec2 SAOUHSC	SAOUHSC_01691
1325	NC_007795	c1724851-1723533	(((((((&)))))))	194	200	431	437	-8.69	-11.6	-0.03	alanine dehydrogenase SAOUHSC	SAOUHSC_01818
1326	NC_007795	444228-444529	((((((((&))))))))	-145	-138	90	97	-8.69	-12.9	-0.03	hypothetical protein SAOUHSC 00440 SAOUHSC	SAOUHSC_00440
1327	NC_007795	c2280883-2279892	((((((..((((.((((&)))).))))))))))	456	472	432	446	-8.69	-12	-0.03	lactose phosphotransferase system repressor SAOUHSC	SAOUHSC_02456
1328	NC_007795	c1801112-1800280	(((((((&)))))))	254	260	90	96	-8.69	-12.6	-0.03	riboflavin synthase subunit alpha SAOUHSC	SAOUHSC_01888
1329	NC_007795	2804066-2804841	((((((((((((&))))))))))))	563	574	422	433	-8.68	-10.4	-0.03	hypothetical protein SAOUHSC 03032 SAOUHSC	SAOUHSC_03032
1330	NC_007795	24731-25632	(((((..(((&))))))))	558	567	432	439	-8.68	-10	-0.03	two component response regulator putative SAOUHSC	SAOUHSC_00020
1331	NC_007795	c369484-368658	((((((&))))))	526	531	91	96	-8.68	-11.6	-0.03	hypothetical protein SAOUHSC 00362 SAOUHSC	SAOUHSC_00362
1332	NC_007795	c1253633-1252408	(((.((((&)))))))	532	539	241	247	-8.68	-10.8	-0.03	hypothetical protein SAOUHSC 01307 SAOUHSC	SAOUHSC_01307
1333	NC_007795	788781-789262	((((.((((((&))))))))))	181	191	89	98	-8.68	-10.7	-0.03	hypothetical protein SAOUHSC 00805 SAOUHSC	SAOUHSC_00805
1334	NC_007795	c2391593-2390182	((((((((&)))).))))	177	184	240	248	-8.68	-14.3	-0.03	Na+/H+ antiporter putative SAOUHSC	SAOUHSC_02601
1335	NC_007795	c2486831-2485765	((((((.(((..((&))..))).))))))	-180	-167	462	475	-8.67	-13	-0.02	hypothetical protein SAOUHSC 02704 SAOUHSC	SAOUHSC_02704
1336	NC_007795	c1254225-1253699	((((((.(((((((((&)))))))))..))))))	171	186	466	482	-8.67	-15.8	-0.02	hypothetical protein SAOUHSC 01309 SAOUHSC	SAOUHSC_01309
1337	NC_007795	1127274-1127692	((((((((((((&))))))))))))	-152	-141	101	112	-8.67	-15.5	-0.02	hypothetical protein SAOUHSC 01177 SAOUHSC	SAOUHSC_01177
1338	NC_007795	c2270702-2269501	(((.(((((.(((((((((&))))))))).)))))..)))	-155	-137	352	371	-8.67	-18.7	-0.02	hypothetical protein SAOUHSC 02445 SAOUHSC	SAOUHSC_02445
1339	NC_007795	c102325-101370	(((((((....(((((((((((&)))))))))))......)))))))	-133	-112	457	480	-8.67	-15	-0.02	GntR family transcriptional regulator SAOUHSC	SAOUHSC_00096
1340	NC_007795	c558559-556869	(((((((&)))))))	537	543	240	246	-8.67	-14.4	-0.02	hypothetical protein SAOUHSC 00548 SAOUHSC	SAOUHSC_00548
1341	NC_007795	c2131695-2129345	(((.(((((((((&))))))))))))	1856	1868	303	314	-8.67	-17.9	-0.02	S1 RNA binding domain containing protein SAOUHSC	SAOUHSC_02297
1342	NC_007795	c627280-626337	((((((((&))))))))	547	554	302	309	-8.67	-10.8	-0.02	hypothetical protein SAOUHSC 00637 SAOUHSC	SAOUHSC_00637
1343	NC_007795	c686257-685710	(((((&)))))	247	251	92	96	-8.67	-10	-0.02	hypothetical protein SAOUHSC 00700 SAOUHSC	SAOUHSC_00700
1344	NC_007795	c1951295-1950673	((((((((((&))))))))))	408	417	470	479	-8.67	-13.2	-0.02	int gene activator RinA SAOUHSC	SAOUHSC_02051
1345	NC_007795	c1630909-1628232	(((((.(((((&))))).)))))	1813	1823	431	441	-8.67	-11.4	-0.02	hypothetical protein SAOUHSC 01723 SAOUHSC	SAOUHSC_01723
1346	NC_007795	c968063-964093	(((((((..(((((((.((&)))))))))..)))))))	876	894	431	448	-8.67	-16.9	-0.02	bifunctional autolysin precursor putative SAOUHSC	SAOUHSC_00994
1347	NC_007795	1026241-1026716	(((((&)))))	-12	-8	434	438	-8.67	-10.5	-0.02	hypothetical protein SAOUHSC 01062 SAOUHSC	SAOUHSC_01062
1348	NC_007795	1832827-1833128	(((((((((&)))))))))	-173	-165	89	97	-8.66	-14	-0.02	hypothetical protein SAOUHSC 01929 SAOUHSC	SAOUHSC_01929
1349	NC_007795	c2569825-2568432	(((((((((((((&)))))))))))))	75	87	89	101	-8.66	-14.3	-0.02	hypothetical protein SAOUHSC 02797 SAOUHSC	SAOUHSC_02797
1350	NC_007795	c1606775-1605991	(((((((((((&)))))))))))	-19	-9	470	480	-8.66	-13.3	-0.02	hypothetical protein SAOUHSC 01696 SAOUHSC	SAOUHSC_01696
1351	NC_007795	1793564-1794327	((((((((((.((((..(((((((&)))))))..)))).))))))))))	538	561	76	99	-8.66	-24.1	-0.02	hypothetical protein SAOUHSC 01878 SAOUHSC	SAOUHSC_01878
1352	NC_007795	c231340-229611	(((((((((&))).))))))	1324	1332	240	249	-8.65	-15	-0.01	PTS system glucose specific IIBC component putative SAOUHSC	SAOUHSC_00209
1353	NC_007795	c2340334-2338875	((((((.((((&))))))))))	1034	1044	301	310	-8.65	-12.8	-0.01	molybdopterin biosynthesis protein moeA putative SAOUHSC	SAOUHSC_02542
1354	NC_007795	c1536111-1534637	((((((&)).))))	-12	-7	241	247	-8.65	-9.9	-0.01	2 oxoisovalerate dehydrogenase E2 component dihydrolipoamide acetyltransferase putative SAOUHSC	SAOUHSC_01611
1355	NC_007795	119292-120160	(((.(((((((((&))))))))).)))	-20	-8	470	482	-8.65	-12.3	-0.01	capsular polysaccharide biosynthesis protein putative SAOUHSC	SAOUHSC_00114
1356	NC_007795	1812855-1813408	((((((((&))))))))	55	62	89	96	-8.65	-13.4	-0.01	hypothetical protein SAOUHSC 01904 SAOUHSC	SAOUHSC_01904
1357	NC_007795	619371-620053	((((((....(((((((&)))))))....))))))	-193	-177	423	439	-8.65	-14.6	-0.01	putative monovalent cation/H+ antiporter subunit E SAOUHSC	SAOUHSC_00629
1358	NC_007795	c2177752-2176314	(((((&)))))	-10	-6	434	438	-8.65	-10.7	-0.01	serine hydroxymethyltransferase SAOUHSC	SAOUHSC_02354
1359	NC_007795	c1924283-1923883	((((((((&))))))))	124	131	302	309	-8.65	-10.5	-0.01	hypothetical protein SAOUHSC 02016 SAOUHSC	SAOUHSC_02016
1360	NC_007795	c2259159-2257889	(((((((&)))))))	-162	-156	89	95	-8.65	-9.6	-0.01	hypothetical protein SAOUHSC 02433 SAOUHSC	SAOUHSC_02433
1361	NC_007795	c385191-384287	((((((((((&))))))))))	649	658	202	211	-8.64	-13.6	-0.01	hypothetical protein SAOUHSC 00377 SAOUHSC	SAOUHSC_00377
1362	NC_007795	1532349-1532728	(((((((((&)))))))))	-157	-149	90	98	-8.64	-11.5	-0.01	hypothetical protein SAOUHSC 01607 SAOUHSC	SAOUHSC_01607
1363	NC_007795	c2235350-2234218	((((((((((((&))))))))))))	-1	10	355	366	-8.64	-15.7	-0.01	hypothetical protein SAOUHSC 02406 SAOUHSC	SAOUHSC_02406
1364	NC_007795	33491-34170	(((((((&)))))))	-74	-68	470	476	-8.64	-10	-0.01	hypothetical protein SAOUHSC 00027 SAOUHSC	SAOUHSC_00027
1365	NC_007795	c790052-789529	(((((&)))))	-127	-123	434	438	-8.64	-10.5	-0.01	hypothetical protein SAOUHSC 00806 SAOUHSC	SAOUHSC_00806
1366	NC_007795	831290-831924	(((((((((..(((((&)))))..)))))))))	161	176	433	448	-8.64	-12	-0.01	hypothetical protein SAOUHSC 00864 SAOUHSC	SAOUHSC_00864
1367	NC_007795	1213476-1214068	((((((((((&))))))))))	-15	-6	300	309	-8.64	-12.2	-0.01	hypothetical protein SAOUHSC 01259 SAOUHSC	SAOUHSC_01259
1368	NC_007795	166383-166684	(((((&)))))	-18	-14	434	438	-8.64	-10.7	-0.01	hypothetical protein SAOUHSC 00154 SAOUHSC	SAOUHSC_00154
1369	NC_007795	c2339078-2338393	((((&))))	177	180	435	438	-8.64	-9.2	-0.01	molybdopterin guanine dinucleotide biosynthesis protein MobB SAOUHSC	SAOUHSC_02541
1370	NC_007795	c1364980-1363710	(((((&)))))	26	30	434	438	-8.64	-10.5	-0.01	N acetylglucosaminyl transferase SAOUHSC	SAOUHSC_01424
1371	NC_007795	812920-814145	(((.(((((((&))))))).)))	1003	1013	429	439	-8.63	-11.6	-0.01	ABC transporter ATP binding protein putative SAOUHSC	SAOUHSC_00842
1372	NC_007795	c1930899-1930526	(((.(((((((((((&))))))))))).)))	-91	-77	295	309	-8.63	-16.1	-0.01	phi ETA orf 58 like protein related protein SAOUHSC	SAOUHSC_02026
1373	NC_007795	c1675745-1674730	((((((((((((((((((&)))))))))....)))))))))	-166	-149	324	345	-8.63	-16.6	-0.01	hypothetical protein SAOUHSC 01775 SAOUHSC	SAOUHSC_01775
1374	NC_007795	c1943525-1942978	(((((.(((((&))))).)))))	-154	-144	431	441	-8.63	-11.5	-0.01	HK97 family phage protein SAOUHSC	SAOUHSC_02038
1375	NC_007795	887846-889164	(((((((&)))))))	561	567	470	476	-8.62	-9.9	0	hypothetical protein SAOUHSC 00916 SAOUHSC	SAOUHSC_00916
1376	NC_007795	c269614-268755	(((((((&)))))))	228	234	91	97	-8.62	-12	0	hypothetical protein SAOUHSC 00249 SAOUHSC	SAOUHSC_00249
1377	NC_007795	695397-696946	(((((.(((&))).)))))	-114	-106	240	248	-8.62	-15.1	0	hypothetical protein SAOUHSC 00711 SAOUHSC	SAOUHSC_00711
1378	NC_007795	c1974824-1973581	((((((.((((&)))).))))))	694	704	86	96	-8.62	-15.1	0	histidine kinase putative SAOUHSC	SAOUHSC_02099
1379	NC_007795	c262350-261269	((((.(((((((...((((((&))))))...))))))).))))	264	284	81	101	-8.62	-23.4	0	hypothetical protein SAOUHSC 00241 SAOUHSC	SAOUHSC_00241
1380	NC_007795	358812-360109	((((((&))))))	135	140	91	96	-8.62	-11.5	0	translation associated GTPase SAOUHSC	SAOUHSC_00346
1381	NC_007795	c1690626-1689026	(((((((&)))))))	505	511	90	96	-8.62	-11.5	0	hypothetical protein SAOUHSC 01792 SAOUHSC	SAOUHSC_01792
1382	NC_007795	748019-748893	(((((((((((&)))))))))))	-194	-184	426	436	-8.62	-13.3	0	hypothetical protein SAOUHSC 00766 SAOUHSC	SAOUHSC_00766
1383	NC_007795	781857-783361	((((((((&))))))))	894	901	241	248	-8.61	-14.7	0	enolase SAOUHSC	SAOUHSC_00799
1384	NC_007795	1804268-1804782	((.((.(((((((&)))))))))))	-11	1	428	438	-8.61	-11.7	0	arsenate operon regulator SAOUHSC	SAOUHSC_01891
1385	NC_007795	636046-637973	((((((((&))))))))	-117	-110	435	442	-8.61	-11.7	0	hypothetical protein SAOUHSC 00647 SAOUHSC	SAOUHSC_00647
1386	NC_007795	c2532555-2531693	((((((((((&))))))))))	278	287	202	211	-8.61	-13.3	0	ABC transporter ATP binding protein putative SAOUHSC	SAOUHSC_02754
1387	NC_007795	344156-345198	(((((&)))))	737	741	434	438	-8.6	-10.7	0.01	ABC transporter ATP binding protein putative SAOUHSC	SAOUHSC_00333
1388	NC_007795	c2699834-2697925	(((((((((((&)))))))))))	130	140	436	446	-8.6	-13.2	0.01	choline dehydrogenase SAOUHSC	SAOUHSC_02932
1389	NC_007795	c1618063-1617414	(((((((.((((((((((((&)))))))).)))).)))))))	345	364	201	221	-8.6	-19.4	0.01	acetyl CoA carboxylase biotin carboxyl carrier protein putative SAOUHSC	SAOUHSC_01710
1390	NC_007795	119976-120862	(((.((((&)))).)))	674	681	432	439	-8.6	-8.8	0.01	capsular polysaccharide synthesis enzyme Cap5B SAOUHSC	SAOUHSC_00115
1391	NC_007795	c2278752-2277620	(((((((((&)))))))))	-16	-8	471	479	-8.6	-12	0.01	tagatose 6 phosphate kinase SAOUHSC	SAOUHSC_02453
1392	NC_007795	c2793930-2792018	((((((&))))))	199	204	434	439	-8.6	-11.3	0.01	ABC transporter ATP binding protein putative SAOUHSC	SAOUHSC_03019
1393	NC_007795	c1664322-1663415	((((.(((((...(((...(((((((((((&))))))))))).)))...))))).))))	623	652	71	98	-8.59	-18.9	0.01	hypothetical protein SAOUHSC 01764 SAOUHSC	SAOUHSC_01764
1394	NC_007795	1001935-1003154	((((((((&))))))))	74	81	435	442	-8.59	-11.7	0.01	cytochrome d ubiquinol oxidase subunit II putative SAOUHSC	SAOUHSC_01032
1395	NC_007795	c1942121-1941556	(((((((..((&))..)))))))	294	304	240	250	-8.59	-14.9	0.01	hypothetical protein SAOUHSC 02035 SAOUHSC	SAOUHSC_02035
1396	NC_007795	c1930686-1930187	((((((((&)))).))))	-10	-3	240	248	-8.58	-14.2	0.02	phi SLT orf 99 like protein SAOUHSC	SAOUHSC_02025
1397	NC_007795	c1559394-1558274	((((((((&))))))))	716	723	91	98	-8.58	-10.5	0.02	hypothetical protein SAOUHSC 01641 SAOUHSC	SAOUHSC_01641
1398	NC_007795	1826467-1827317	((((((((&))))))))	-196	-189	89	96	-8.58	-10.2	0.02	hypothetical protein SAOUHSC 01918 SAOUHSC	SAOUHSC_01918
1399	NC_007795	2664025-2664725	((((((.((&)).))))))	169	177	468	476	-8.58	-11.4	0.02	hypothetical protein SAOUHSC 02892 SAOUHSC	SAOUHSC_02892
1400	NC_007795	c2304792-2304224	(((((..(((((((&)))))))..)))))	-13	0	295	308	-8.58	-17.6	0.02	50S ribosomal protein L17 SAOUHSC	SAOUHSC_02484
1401	NC_007795	115667-116088	(((((((((((((&))))))))...)))))	9	21	359	374	-8.58	-15.5	0.02	IS200 family transposase SAOUHSC	SAOUHSC_00112
1402	NC_007795	c2706216-2705480	(((((.((((&)))))))))	325	334	241	249	-8.58	-12.1	0.02	hypothetical protein SAOUHSC 02941 SAOUHSC	SAOUHSC_02941
1403	NC_007795	c1322612-1321711	(((((((&)))))))	606	612	240	246	-8.58	-14.4	0.02	oligopeptide ABC transporter ATP binding protein putative SAOUHSC	SAOUHSC_01377
1404	NC_007795	2344567-2345564	((((((((&))))))))	187	194	89	96	-8.57	-12.6	0.02	formate dehydrogenase accessory protein SAOUHSC	SAOUHSC_02550
1405	NC_007795	c2271937-2270736	(((.(((((((&))))))))))	524	534	240	249	-8.57	-15.6	0.02	hypothetical protein SAOUHSC 02447 SAOUHSC	SAOUHSC_02447
1406	NC_007795	1549170-1549951	(((((((((((&)))))))))))	-123	-113	89	99	-8.57	-12.8	0.02	hypothetical protein SAOUHSC 01627 SAOUHSC	SAOUHSC_01627
1407	NC_007795	2146903-2147798	(((((((((((((&)))))))).)))))	368	380	297	310	-8.57	-14.1	0.02	DNA binding response regulator putative SAOUHSC	SAOUHSC_02315
1408	NC_007795	744187-745442	(((((((((((&)))))))))))	406	416	4	14	-8.57	-16.1	0.02	hypothetical protein SAOUHSC 00762 SAOUHSC	SAOUHSC_00762
1409	NC_007795	879606-880072	((((((&))))))	-44	-39	241	246	-8.57	-10.2	0.02	hypothetical protein SAOUHSC 00910 SAOUHSC	SAOUHSC_00910
1410	NC_007795	c2361588-2359433	((((((((&))))))))	56	63	301	308	-8.57	-11.1	0.02	hypothetical protein SAOUHSC 02570 SAOUHSC	SAOUHSC_02570
1411	NC_007795	129456-130861	((((((&))))))	553	558	433	438	-8.56	-11.2	0.03	capsular polysaccharide biosynthesis protein Cap5K putative SAOUHSC	SAOUHSC_00124
1412	NC_007795	c347527-346194	(((((.((((((...(((((((&))))))))))))).))).))	-111	-90	74	93	-8.56	-21.6	0.03	hypothetical protein SAOUHSC 00335 SAOUHSC	SAOUHSC_00335
1413	NC_007795	291851-292551	(((((((&)))))))	411	417	435	441	-8.56	-11	0.03	hypothetical protein SAOUHSC 00274 SAOUHSC	SAOUHSC_00274
1414	NC_007795	c2388557-2386753	(((((((((.((((&)))).)))).)))))	112	125	460	474	-8.56	-15.4	0.03	PTS system component putative SAOUHSC	SAOUHSC_02597
1415	NC_007795	1194413-1195788	(((((((((((&)))))))))))	189	199	425	435	-8.55	-11.8	0.03	transcription elongation factor NusA SAOUHSC	SAOUHSC_01243
1416	NC_007795	c2166733-2165268	(((((&)))))	868	872	434	438	-8.55	-10.7	0.03	UDP N acetylglucosamine 1 carboxyvinyltransferase SAOUHSC	SAOUHSC_02337
1417	NC_007795	c2342434-2341230	((((((.(((&))).))))))	663	672	240	249	-8.55	-13.3	0.03	hypothetical protein SAOUHSC 02545 SAOUHSC	SAOUHSC_02545
1418	NC_007795	c906737-905548	((((((((&))))))))	272	279	429	436	-8.55	-10.6	0.03	tryptophanyl tRNA synthetase SAOUHSC	SAOUHSC_00933
1419	NC_007795	c1461445-1460355	((((.((((&))))))))	-72	-64	432	439	-8.55	-11.9	0.03	hypothetical protein SAOUHSC 01511 SAOUHSC	SAOUHSC_01511
1420	NC_007795	c1919986-1918269	((((.((((.(((((((&))))))).)))).))))	581	597	424	440	-8.55	-14	0.03	hypothetical protein SAOUHSC 02009 SAOUHSC	SAOUHSC_02009
1421	NC_007795	1341383-1342734	((((((&))))))	233	238	92	97	-8.54	-10.8	0.04	hypothetical protein SAOUHSC 01399 SAOUHSC	SAOUHSC_01399
1422	NC_007795	1177466-1178211	((((.(((((&)))))))))	-14	-5	468	476	-8.54	-10.3	0.04	ATP dependent protease peptidase subunit SAOUHSC	SAOUHSC_01225
1423	NC_007795	c1543147-1542066	((((((((&))))))))	280	287	302	309	-8.54	-10.5	0.04	geranyltranstransferase putative SAOUHSC	SAOUHSC_01618
1424	NC_007795	657737-658944	(((((&)))))	-15	-11	434	438	-8.54	-10.7	0.04	hypothetical protein SAOUHSC 00670 SAOUHSC	SAOUHSC_00670
1425	NC_007795	196959-198199	((((((((((...((((((&))))))....))))))))))	681	699	124	143	-8.54	-21	0.04	hypothetical protein SAOUHSC 00180 SAOUHSC	SAOUHSC_00180
1426	NC_007795	1126651-1127474	((((((&))))))	178	183	242	247	-8.53	-10.7	0.04	guanylate kinase SAOUHSC	SAOUHSC_01176
1427	NC_007795	c222538-220761	((((((&))))))	1543	1548	434	439	-8.53	-11.2	0.04	hypothetical protein SAOUHSC 00199 SAOUHSC	SAOUHSC_00199
1428	NC_007795	2667340-2668244	(((.(((((&))))))))	680	688	241	248	-8.53	-11.6	0.04	hypothetical protein SAOUHSC 02898 SAOUHSC	SAOUHSC_02898
1429	NC_007795	1250575-1251065	(((((((&)))))))	231	237	470	476	-8.53	-9.9	0.04	hypothetical protein SAOUHSC 01303 SAOUHSC	SAOUHSC_01303
1430	NC_007795	c2306606-2306041	(((((((((((&)))))))))))	-136	-126	184	194	-8.53	-11.8	0.04	30S ribosomal protein S13 SAOUHSC	SAOUHSC_02487
1431	NC_007795	2422912-2423381	((((((((((&))))))))))	52	61	92	101	-8.53	-14.6	0.04	hypothetical protein SAOUHSC A02503 SAOUHSC	SAOUHSC_A02503
1432	NC_007795	c1605078-1604192	((((.(((((&)))))))))	349	358	432	440	-8.52	-12.1	0.05	hypothetical protein SAOUHSC 01693 SAOUHSC	SAOUHSC_01693
1433	NC_007795	c2460808-2459574	(((((&)))))	339	343	434	438	-8.51	-10.7	0.05	hypothetical protein SAOUHSC 02676 SAOUHSC	SAOUHSC_02676
1434	NC_007795	110093-111837	((((((((..((.....((.((((&)))).)).....))..))))))))	888	911	188	211	-8.51	-15.8	0.05	hypothetical protein SAOUHSC 00106 SAOUHSC	SAOUHSC_00106
1435	NC_007795	545047-545717	((((((((&))))))))	246	253	90	97	-8.51	-10.6	0.05	hypothetical protein SAOUHSC 00541 SAOUHSC	SAOUHSC_00541
1436	NC_007795	c2234391-2232836	(((((.(((((&))))))))))	-61	-51	301	310	-8.51	-13.7	0.05	phosphoglucosamine mutase SAOUHSC	SAOUHSC_02405
1437	NC_007795	c2558831-2558305	(((((((&)))))))	-10	-4	242	248	-8.51	-12.2	0.05	hypothetical protein SAOUHSC 02785 SAOUHSC	SAOUHSC_02785
1438	NC_007795	c1621252-1620429	((((((((&))))))))	372	379	429	436	-8.51	-10.6	0.05	uridine kinase SAOUHSC	SAOUHSC_01715
1439	NC_007795	c1702962-1701494	(((((((&)))))))	1117	1123	240	246	-8.51	-14.4	0.05	isocitrate dehydrogenase SAOUHSC	SAOUHSC_01801
1440	NC_007795	c1999800-1998908	(((((((((.((.((..((((((&))))))..)).)).)))))))))	315	337	302	324	-8.51	-23.6	0.05	geranylgeranylglyceryl phosphate synthase like protein SAOUHSC	SAOUHSC_02124
1441	NC_007795	263560-264152	((((((&))))))	234	239	241	246	-8.51	-9.7	0.05	hypothetical protein SAOUHSC 00244 SAOUHSC	SAOUHSC_00244
1442	NC_007795	455869-456686	(((((.(((&))))))))	315	323	240	247	-8.51	-14.8	0.05	thymidylate kinase SAOUHSC	SAOUHSC_00451
1443	NC_007795	427409-428613	(((((.(((((&))))).)))))	22	32	436	446	-8.51	-11.9	0.05	autolysin precursor putative SAOUHSC	SAOUHSC_00427
1444	NC_007795	c1263428-1261846	((((((((&))))))))	430	437	301	308	-8.51	-11.1	0.05	aspartate kinase SAOUHSC	SAOUHSC_01319
1445	NC_007795	537395-538473	(((((((((&)))))))))	51	59	203	211	-8.51	-12.8	0.05	chaperone protein HchA SAOUHSC	SAOUHSC_00533
1446	NC_007795	c256271-255367	((((((((((((&))))))))))))	-46	-35	90	101	-8.5	-14.7	0.06	hypothetical protein SAOUHSC 00234 SAOUHSC	SAOUHSC_00234
1447	NC_007795	c2553668-2553049	(((((((&)))))))	315	321	90	96	-8.5	-10	0.06	hypothetical protein SAOUHSC 02776 SAOUHSC	SAOUHSC_02776
1448	NC_007795	2017523-2018124	(((((...((((((((((((((&)))))))))))))).....)))))	-2	19	413	436	-8.5	-17.8	0.06	hypothetical protein SAOUHSC 02144 SAOUHSC	SAOUHSC_02144
1449	NC_007795	1104314-1105077	(((((((&)))))))	-84	-78	468	474	-8.49	-11.8	0.06	hypothetical protein SAOUHSC 01154 SAOUHSC	SAOUHSC_01154
1450	NC_007795	c225847-224235	(((((((&)))))))	1081	1087	242	248	-8.49	-11.5	0.06	hypothetical protein SAOUHSC 00201 SAOUHSC	SAOUHSC_00201
1451	NC_007795	903451-904613	(((((&)))))	231	235	434	438	-8.49	-10.7	0.06	oligopeptide ABC transporter permease protein putative SAOUHSC	SAOUHSC_00931
1452	NC_007795	c571106-570076	((((.....((((((((((((&))))))))))))....))))	255	275	355	374	-8.49	-18.9	0.06	phosphomethylpyrimidine kinase SAOUHSC	SAOUHSC_00562
1453	NC_007795	717032-718746	(((((((&)))))))	242	248	91	97	-8.48	-12.2	0.07	amino acid ABC transporter permease protein putative SAOUHSC	SAOUHSC_00732
1454	NC_007795	c1557759-1557239	((((((&))))))	219	224	433	438	-8.48	-11.1	0.07	hypothetical protein SAOUHSC 01638 SAOUHSC	SAOUHSC_01638
1455	NC_007795	c2104681-2103846	(((((((((&)))))))))	-180	-172	126	134	-8.48	-12.1	0.07	redox sensing transcriptional repressor Rex SAOUHSC	SAOUHSC_02273
1456	NC_007795	c1636231-1635849	(((((((((((&)))))))))))	-195	-185	187	197	-8.48	-14.2	0.07	hypothetical protein SAOUHSC 01730 SAOUHSC	SAOUHSC_01730
1457	NC_007795	c1480784-1480129	((((((&))))))	67	72	91	96	-8.48	-8.8	0.07	bacteriophage L54aIg like domain containing protein SAOUHSC	SAOUHSC_01528
1458	NC_007795	581206-582482	(((((((((&)))))))))	378	386	91	99	-8.47	-13.6	0.07	phosphomevalonate kinase SAOUHSC	SAOUHSC_00579
1459	NC_007795	90003-90967	(((((.(((.((((((((.((((((((((&)))))))))))))))))))))..)))))	529	557	300	327	-8.47	-23.3	0.07	hypothetical protein SAOUHSC 00083 SAOUHSC	SAOUHSC_00083
1460	NC_007795	c1487903-1486012	(((((((&)))))))	1120	1126	91	97	-8.47	-12	0.07	phage terminase large subunit putative SAOUHSC	SAOUHSC_01538
1461	NC_007795	2200693-2201021	(((((((((((&)))))))))))	-192	-182	16	26	-8.47	-15.4	0.07	hypothetical protein SAOUHSC 02378 SAOUHSC	SAOUHSC_02378
1462	NC_007795	c1851710-1850818	(((((&)))))	172	176	434	438	-8.47	-10.7	0.07	ABC transporter SAOUHSC	SAOUHSC_01948
1463	NC_007795	c1458830-1458085	(((((.((&)))))))	-185	-178	241	247	-8.47	-10.5	0.07	hypothetical protein SAOUHSC 01505 SAOUHSC	SAOUHSC_01505
1464	NC_007795	c162441-161057	(((((((((&)))).)))))	760	768	240	249	-8.46	-14.9	0.08	ornithine aminotransferase SAOUHSC	SAOUHSC_00150
1465	NC_007795	c2064199-2063220	(((((((((((((((&))))))))).......))))))	-8	6	417	438	-8.46	-16.31	0.08	phage DnaC like protein SAOUHSC	SAOUHSC_02216
1466	NC_007795	c317667-316640	((((((&))))))	-147	-142	434	439	-8.46	-11.5	0.08	hypothetical protein SAOUHSC 00301 SAOUHSC	SAOUHSC_00301
1467	NC_007795	c2306217-2305628	((((((((&))))))))	-16	-9	301	308	-8.46	-10.6	0.08	30S ribosomal protein S11 SAOUHSC	SAOUHSC_02486
1468	NC_007795	679801-680927	((((((.(((.(((((((((..(((((((&)))))))))))))))).)))....))))))	747	775	82	111	-8.46	-22.9	0.08	hypothetical protein SAOUHSC 00695 SAOUHSC	SAOUHSC_00695
1469	NC_007795	c2672855-2671852	(((((((((((((((&)))))))))))))))	-21	-7	352	366	-8.46	-18.6	0.08	hypothetical protein SAOUHSC 02903 SAOUHSC	SAOUHSC_02903
1470	NC_007795	c1649779-1647306	(((.(((((((((&))))))))).)))	2025	2037	426	438	-8.45	-14.2	0.08	hypothetical protein SAOUHSC 01744 SAOUHSC	SAOUHSC_01744
1471	NC_007795	121449-123472	((((((((&))))))))	1107	1114	89	96	-8.45	-13.1	0.08	capsular polysaccharide biosynthesis protein Cap5D putative SAOUHSC	SAOUHSC_00117
1472	NC_007795	c2024088-2023148	(((((.(((((..((((.(((&))).))))...))))))))))	442	462	426	446	-8.45	-11.1	0.08	hypothetical protein SAOUHSC 02151 SAOUHSC	SAOUHSC_02151
1473	NC_007795	c1646538-1644149	(((((((((((((.(((((..(..(((&)))..)..)))))))))).)).))))))	1226	1252	79	106	-8.44	-25	0.09	GTP pyrophosphokinase SAOUHSC	SAOUHSC_01742
1474	NC_007795	1861529-1862268	((((((((&))))))))	268	275	301	308	-8.44	-10.9	0.09	hypothetical protein SAOUHSC 01956 SAOUHSC	SAOUHSC_01956
1475	NC_007795	c2217029-2216047	(((((((((&)))))))))	-60	-52	428	436	-8.43	-11.2	0.09	ABC transporter ATP binding protein putative SAOUHSC	SAOUHSC_02397
1476	NC_007795	1212630-1213657	(((((&)))))	522	526	434	438	-8.43	-10.7	0.09	hypothetical protein SAOUHSC 01258 SAOUHSC	SAOUHSC_01258
1477	NC_007795	c2498430-2498063	((((((&))))))	-137	-132	433	438	-8.43	-11.1	0.09	hypothetical protein SAOUHSC A02577 SAOUHSC	SAOUHSC_A02577
1478	NC_007795	1245327-1245751	((((((((...(((((((((&)))))))))))))))))	-92	-73	294	310	-8.43	-16.2	0.09	hypothetical protein SAOUHSC 01289 SAOUHSC	SAOUHSC_01289
1479	NC_007795	c2181855-2180579	((((((.((((&)))).))))))	-79	-69	86	96	-8.43	-14.9	0.09	peptide chain release factor 1 SAOUHSC	SAOUHSC_02359
1480	NC_007795	c2788461-2787647	(((((((((&)))))))))	-14	-6	469	477	-8.43	-12.2	0.09	ATP phosphoribosyltransferase catalytic subunit SAOUHSC	SAOUHSC_03014
1481	NC_007795	2027487-2028973	((((((((((((((&))))))))).)))))	1021	1034	80	94	-8.43	-18.5	0.09	hypothetical protein SAOUHSC 02158 SAOUHSC	SAOUHSC_02158
1482	NC_007795	1246752-1247062	(((((((((..(((&)))..)))).)))))	-171	-158	468	482	-8.42	-10.8	0.1	hypothetical protein SAOUHSC 01291 SAOUHSC	SAOUHSC_01291
1483	NC_007795	c2534757-2534300	(((((((&)))))))	244	250	243	249	-8.42	-9.8	0.1	hypothetical protein SAOUHSC 02757 SAOUHSC	SAOUHSC_02757
1484	NC_007795	443100-444028	(((((.(((((&))))).)))))	585	595	431	441	-8.42	-11.4	0.1	hypothetical protein SAOUHSC 00439 SAOUHSC	SAOUHSC_00439
1485	NC_007795	c1872158-1870735	((((((((((((..(((&)))..))))))))))))	126	142	432	448	-8.42	-13.7	0.1	hypothetical protein SAOUHSC 01966 SAOUHSC	SAOUHSC_01966
1486	NC_007795	c2675255-2674777	((((((((((&))))))))))	104	113	185	194	-8.42	-10.9	0.1	hypothetical protein SAOUHSC 02907 SAOUHSC	SAOUHSC_02907
1487	NC_007795	c1610785-1609899	(((((((.(((&))).)))))))	17	27	86	96	-8.42	-14.5	0.1	MTA/SAH nucleosidase SAOUHSC	SAOUHSC_01702
1488	NC_007795	c2723052-2722091	(((((((&)))))))	735	741	90	96	-8.42	-10.3	0.1	tributyrin esterase putative SAOUHSC	SAOUHSC_02962
1489	NC_007795	40621-42014	(((((..(((((((&))))))))))))	827	840	429	440	-8.41	-13.8	0.1	hypothetical protein SAOUHSC 00037 SAOUHSC	SAOUHSC_00037
1490	NC_007795	c2251972-2250585	((((((((((&))).)))))))	560	569	466	476	-8.41	-11.3	0.1	UDP N acetylglucosamine pyrophosphorylase putative SAOUHSC	SAOUHSC_02423
1491	NC_007795	c2540438-2539489	(((.(((((...((((((&))))))...))))))))	-9	8	422	438	-8.41	-14.3	0.1	peptide ABC transporter ATP binding protein putative SAOUHSC	SAOUHSC_02763
1492	NC_007795	1057484-1059396	(((((&)))))	60	64	434	438	-8.41	-10.7	0.1	hypothetical protein SAOUHSC 01098 SAOUHSC	SAOUHSC_01098
1493	NC_007795	c1268350-1267836	((((((&))))))	-12	-7	242	247	-8.41	-10.8	0.1	hypothetical protein SAOUHSC 01324 SAOUHSC	SAOUHSC_01324
1494	NC_007795	1347508-1348844	((((((...(((((((&)))))))...))))))	961	976	86	101	-8.41	-14.2	0.1	hypothetical protein SAOUHSC 01408 SAOUHSC	SAOUHSC_01408
1495	NC_007795	c2292928-2291064	((((((&))))))	280	285	433	438	-8.4	-11.1	0.11	acetolactate synthase SAOUHSC	SAOUHSC_02468
1496	NC_007795	c1659387-1658867	(((((..((((((&))))))..)))))	124	136	429	441	-8.4	-11.7	0.11	hypothetical protein SAOUHSC 01756 SAOUHSC	SAOUHSC_01756
1497	NC_007795	c1418674-1417329	((((((&))))))	398	403	91	96	-8.4	-11.3	0.11	hypothetical protein SAOUHSC 01460 SAOUHSC	SAOUHSC_01460
1498	NC_007795	c1776334-1774725	(((((((((&)))))))))	-121	-113	90	98	-8.4	-11.4	0.11	dipeptidase PepV SAOUHSC	SAOUHSC_01868
1499	NC_007795	c220935-219230	((((((&))))))	-11	-6	433	438	-8.4	-11.1	0.11	hypothetical protein SAOUHSC 00198 SAOUHSC	SAOUHSC_00198
1500	NC_007795	c1363893-1363079	((((((..(((&)))))))))	83	93	241	249	-8.39	-10.9	0.11	hypothetical protein SAOUHSC 01423 SAOUHSC	SAOUHSC_01423
1501	NC_007795	2379310-2380064	((((((((&))))))))	-167	-160	90	97	-8.39	-10.4	0.11	hypothetical protein SAOUHSC 02588 SAOUHSC	SAOUHSC_02588
1502	NC_007795	30805-33323	(((((..((((&)))))))))	-157	-147	240	248	-8.39	-13.9	0.11	hypothetical protein SAOUHSC 00025 SAOUHSC	SAOUHSC_00025
1503	NC_007795	485514-486595	((((((&))))))	550	555	91	96	-8.39	-11.3	0.11	hypothetical protein SAOUHSC 00487 SAOUHSC	SAOUHSC_00487
1504	NC_007795	c2473343-2472607	((((((&))))))	-8	-3	433	438	-8.39	-10.9	0.11	hypothetical protein SAOUHSC 02686 SAOUHSC	SAOUHSC_02686
1505	NC_007795	c2209055-2208190	(((((.((((((.((((((((((((&))))).))))))))))))))))))	-7	17	90	113	-8.39	-19.4	0.11	hypothetical protein SAOUHSC 02387 SAOUHSC	SAOUHSC_02387
1506	NC_007795	c2358800-2358274	(((((((((((((((&)))))))))))))))	63	77	349	363	-8.38	-17.8	0.12	hypothetical protein SAOUHSC 02568 SAOUHSC	SAOUHSC_02568
1507	NC_007795	c2314799-2313946	((((((((&))))))))	-10	-3	469	476	-8.38	-11.4	0.12	30S ribosomal protein S3 SAOUHSC	SAOUHSC_02506
1508	NC_007795	c2310294-2309594	(((((((&)))))))	335	341	90	96	-8.38	-12.2	0.12	30S ribosomal protein S5 SAOUHSC	SAOUHSC_02494
1509	NC_007795	c1427802-1426310	(((((((&)))))))	1176	1182	91	97	-8.38	-11.9	0.12	asparaginyl tRNA synthetase SAOUHSC	SAOUHSC_01471
1510	NC_007795	c2213041-2212638	(((((((((((&)))))))))))	64	74	187	197	-8.38	-12.2	0.12	truncated resolvase SAOUHSC	SAOUHSC_02392
1511	NC_007795	3712-5024	(((((((&)))))))	919	925	434	440	-8.38	-12.3	0.12	recombination protein F SAOUHSC	SAOUHSC_00004
1512	NC_007795	c1680788-1679287	((((((&))))))	145	150	91	96	-8.37	-11.2	0.12	trigger factor SAOUHSC	SAOUHSC_01779
1513	NC_007795	c1325822-1325278	((((((((&))))))))	-32	-25	302	309	-8.37	-10.8	0.12	hypothetical protein SAOUHSC 01382 SAOUHSC	SAOUHSC_01382
1514	NC_007795	c1133615-1133137	(((((((&)))))))	65	71	470	476	-8.37	-10.4	0.12	hypothetical protein SAOUHSC 01181 SAOUHSC	SAOUHSC_01181
1515	NC_007795	1804582-1806074	(((((((((&)))))))))	310	318	88	96	-8.37	-15.5	0.12	Ars family arsenical pump SAOUHSC	SAOUHSC_01893
1516	NC_007795	c2426996-2426131	(((((((&)))))))	334	340	468	474	-8.37	-12.1	0.12	hypothetical protein SAOUHSC 02640 SAOUHSC	SAOUHSC_02640
1517	NC_007795	1039252-1039934	(((((((&)))))))	-13	-7	470	476	-8.37	-9.6	0.12	pantetheine phosphate adenylyltransferase SAOUHSC	SAOUHSC_01075
1518	NC_007795	1038780-1039450	((((((((....((((((&))))))))))))))	448	465	470	483	-8.37	-11.2	0.12	hypothetical protein SAOUHSC 01074 SAOUHSC	SAOUHSC_01074
1519	NC_007795	683982-685555	(((((((((&)))))))))	1259	1267	307	315	-8.36	-14.1	0.13	deoxyribodipyrimidine photolyase putative SAOUHSC	SAOUHSC_00699
1520	NC_007795	c2336051-2335708	(((((((&)))))))	65	71	434	440	-8.36	-12.3	0.13	hypothetical protein SAOUHSC 02534 SAOUHSC	SAOUHSC_02534
1521	NC_007795	c1942764-1941983	(((((((&)))))))	297	303	433	439	-8.36	-11.9	0.13	phage structural protein putative SAOUHSC	SAOUHSC_02036
1522	NC_007795	c2277816-2276636	((((((((&))))))))	682	689	301	308	-8.36	-11.4	0.13	tagatose 16 diphosphate aldolase SAOUHSC	SAOUHSC_02452
1523	NC_007795	c2439985-2439450	(((((..((((((&)))))).)))))	-174	-162	465	476	-8.36	-11.5	0.13	hypothetical protein SAOUHSC 02653 SAOUHSC	SAOUHSC_02653
1524	NC_007795	2684218-2685278	((.((((((((((&)))))))))).))	363	375	426	438	-8.35	-14.1	0.13	2 dehydropantoate 2 reductase SAOUHSC	SAOUHSC_02920
1525	NC_007795	2413624-2414315	(((((.((((((((.(((&)))..))))))...)).)))))	-101	-84	73	94	-8.35	-19.4	0.13	hypothetical protein SAOUHSC 02625 SAOUHSC	SAOUHSC_02625
1526	NC_007795	c1553658-1551986	((((((((.(((((&))))).))))))))	1294	1307	301	314	-8.35	-18.1	0.13	glycine dehydrogenase subunit 2 SAOUHSC	SAOUHSC_01632
1527	NC_007795	2339997-2340691	(((((((&)))))))	267	273	242	248	-8.35	-12	0.13	molybdenum cofactor biosynthesis protein C SAOUHSC	SAOUHSC_02543
1528	NC_007795	c1951465-1951119	(((((((((&)))).)))))	-187	-179	430	439	-8.35	-11.9	0.13	hypothetical protein SAOUHSC 02052 SAOUHSC	SAOUHSC_02052
1529	NC_007795	c2521617-2520722	((((((((((((((((&)))))).))))))))))	475	490	79	95	-8.34	-19.2	0.14	amino acid ABC transporter permease protein putative SAOUHSC	SAOUHSC_02741
1530	NC_007795	c2659608-2657597	((((((((((.(((((&)))))..))))))))))	421	436	79	95	-8.34	-19.6	0.14	hypothetical protein SAOUHSC 02885 SAOUHSC	SAOUHSC_02885
1531	NC_007795	104998-106376	(((((((..((&))..)))))))	-17	-7	432	442	-8.34	-12.2	0.14	phosphopentomutase SAOUHSC	SAOUHSC_00101
1532	NC_007795	c946833-946343	((((((((&))))))))	272	279	88	95	-8.34	-11.4	0.14	hypothetical protein SAOUHSC 00971 SAOUHSC	SAOUHSC_00971
1533	NC_007795	c2525702-2524903	((((((.((((&))))))))))	222	232	433	442	-8.34	-11.4	0.14	hypothetical protein SAOUHSC 02747 SAOUHSC	SAOUHSC_02747
1534	NC_007795	1003087-1003949	(((((.((((((&))))))...)))))	-82	-71	435	448	-8.33	-11.8	0.14	hypothetical protein SAOUHSC 01034 SAOUHSC	SAOUHSC_01034
1535	NC_007795	530239-530909	((((((((&))))))))	397	404	89	96	-8.33	-12.8	0.14	30S ribosomal protein S7 SAOUHSC	SAOUHSC_00528
1536	NC_007795	418721-419595	((((((((((&))))))))))	76	85	460	469	-8.33	-12.1	0.14	hypothetical protein SAOUHSC 00416 SAOUHSC	SAOUHSC_00416
1537	NC_007795	253069-254009	(((((((((&)))))))))	539	547	86	94	-8.33	-14.3	0.14	two component response regulator putative SAOUHSC	SAOUHSC_00231
1538	NC_007795	381504-383245	((((((.((((&)))).))))))	304	314	86	96	-8.33	-14.9	0.14	bifunctional GMP synthase/glutamine amidotransferase protein SAOUHSC	SAOUHSC_00375
1539	NC_007795	c2168043-2167439	(((..(((((((((&))))))))).)))	-65	-52	427	439	-8.33	-12.1	0.14	F0F1 ATP synthase subunit epsilon SAOUHSC	SAOUHSC_02340
1540	NC_007795	2361798-2362801	((((((.((((((((&)))))))).))))))	-130	-116	295	309	-8.33	-16.8	0.14	secretory antigen precursor putative SAOUHSC	SAOUHSC_02571
1541	NC_007795	c2461284-2460632	(((((..(((.((((((((&))))))))))).)))))	68	86	460	476	-8.33	-16.6	0.14	hypothetical protein SAOUHSC 02677 SAOUHSC	SAOUHSC_02677
1542	NC_007795	94313-95205	((((((((((((((...(((&))))))))))))..)))))	248	267	241	259	-8.32	-22	0.15	hypothetical protein SAOUHSC 00089 SAOUHSC	SAOUHSC_00089
1543	NC_007795	c1259417-1259029	(((((((((..((((&)))))))))))))	114	128	436	448	-8.32	-12.2	0.15	hypothetical protein SAOUHSC 01315 SAOUHSC	SAOUHSC_01315
1544	NC_007795	c1854894-1853450	((((((.((&))))))))	429	437	241	248	-8.32	-11.6	0.15	epidermin biosynthesis protein EpiC authentic point mutation SAOUHSC	SAOUHSC_01951
1545	NC_007795	473525-477231	(((((((((..(((&)))..)))))))))	2674	2687	132	145	-8.32	-18.7	0.15	transcription repair coupling factor SAOUHSC	SAOUHSC_00477
1546	NC_007795	2768918-2769477	((((((((&)).))))))	-16	-9	241	249	-8.32	-11.1	0.15	hypothetical protein SAOUHSC 02994 SAOUHSC	SAOUHSC_02994
1547	NC_007795	1523348-1525032	(((((((((......((((((&)))))))))))))))	78	98	14	28	-8.32	-18.2	0.15	glucose 6 phosphate 1 dehydrogenase SAOUHSC	SAOUHSC_01599
1548	NC_007795	1052741-1055343	((((((((&)))).))))	973	980	240	248	-8.31	-14.3	0.15	phenylalanyl tRNA synthetase beta subunit SAOUHSC	SAOUHSC_01093
1549	NC_007795	290754-291565	((((((&))))))	193	198	434	439	-8.31	-11.5	0.15	hypothetical protein SAOUHSC 00271 SAOUHSC	SAOUHSC_00271
1550	NC_007795	c1592677-1591338	(((((((..(((((((..(((((((&))))))).....)))))))..)))))))	-179	-155	184	211	-8.31	-17.5	0.15	DnaJ protein SAOUHSC	SAOUHSC_01682
1551	NC_007795	c2193707-2192647	(((((((&)))))))	-42	-36	433	439	-8.31	-11.9	0.15	hypothetical protein SAOUHSC 02370 SAOUHSC	SAOUHSC_02370
1552	NC_007795	c38173-37218	(((((......(((((((((&)))))))))......)))))	476	495	77	96	-8.31	-20.3	0.15	hypothetical protein SAOUHSC 00033 SAOUHSC	SAOUHSC_00033
1553	NC_007795	c2152847-2151577	(((((((...(((((&))))).....)))))))	32	46	460	476	-8.31	-15.5	0.15	D alanyl alanine synthetase A SAOUHSC	SAOUHSC_02318
1554	NC_007795	c1609551-1608251	(((((((&)).)))))	-14	-8	241	248	-8.31	-10.5	0.15	GTP binding protein YqeH SAOUHSC	SAOUHSC_01700
1555	NC_007795	714059-716040	((((&))))	1548	1551	435	438	-8.31	-8.4	0.15	ATP dependent DNA helicase RecQ SAOUHSC	SAOUHSC_00730
1556	NC_007795	657104-657921	((((((((&))))))))	-199	-192	89	96	-8.31	-10.3	0.15	hypothetical protein SAOUHSC 00669 SAOUHSC	SAOUHSC_00669
1557	NC_007795	547551-550738	((((((((((((&))))))))))))	2055	2066	200	211	-8.3	-13.6	0.16	sdrC protein putative SAOUHSC	SAOUHSC_00544
1558	NC_007795	46273-47333	((((((....((.(((.(((((&))))).))))).....))))))	-152	-131	74	95	-8.3	-19	0.16	hypothetical protein SAOUHSC 00044 SAOUHSC	SAOUHSC_00044
1559	NC_007795	c2000274-1999772	((((.((((&)))).))))	-13	-5	430	438	-8.3	-11.7	0.16	hypothetical protein SAOUHSC 02125 SAOUHSC	SAOUHSC_02125
1560	NC_007795	c376686-375530	((.((((((&))))))))	637	645	240	247	-8.3	-14.8	0.16	hypothetical protein SAOUHSC 00369 SAOUHSC	SAOUHSC_00369
1561	NC_007795	545664-546733	(((((.((.((.(((((((((((.(((.((&)).))).))))))))))))).)))))))	461	490	78	105	-8.29	-23.2	0.16	hypothetical protein SAOUHSC 00542 SAOUHSC	SAOUHSC_00542
1562	NC_007795	763908-764947	((((((((&))))))))	554	561	242	249	-8.29	-12.2	0.16	prolipoprotein diacylglyceryl transferase SAOUHSC	SAOUHSC_00782
1563	NC_007795	c1757535-1756346	(((.((((((.(((((.((((&)))).))))))))))).)))	888	908	232	251	-8.29	-23.5	0.16	catabolite control protein A SAOUHSC	SAOUHSC_01850
1564	NC_007795	2490526-2491673	((((((((&))))))))	112	119	301	308	-8.28	-11	0.17	leukocidin s subunit precursor putative SAOUHSC	SAOUHSC_02709
1565	NC_007795	20566-22166	(((((((.((((((((&)))))))))))))))	141	156	24	38	-8.28	-18.9	0.17	replicative DNA helicase SAOUHSC	SAOUHSC_00018
1566	NC_007795	c1349703-1349111	(((((((((.(((((((....((&))...))))))).)))))))))	95	117	93	114	-8.28	-20.8	0.17	putative transposase SAOUHSC	SAOUHSC_01410
1567	NC_007795	c2787854-2786404	((((((&))))))	352	357	92	97	-8.27	-10.8	0.17	histidinol dehydrogenase SAOUHSC	SAOUHSC_03013
1568	NC_007795	811995-812581	(((.((((&)))))))	-11	-4	432	438	-8.27	-11.1	0.17	hypothetical protein SAOUHSC 00840 SAOUHSC	SAOUHSC_00840
1569	NC_007795	502969-503630	((((((&))))))	-12	-7	242	247	-8.27	-10.8	0.17	hypothetical protein SAOUHSC 00502 SAOUHSC	SAOUHSC_00502
1570	NC_007795	817432-818393	((((((((&))))))))	-13	-6	469	476	-8.27	-11.4	0.17	ABC transporter ATP binding protein putative SAOUHSC	SAOUHSC_00847
1571	NC_007795	1160501-1161438	(.((((((((&)))))))).)	-56	-47	429	438	-8.27	-10.9	0.17	tRNA (guanine N1) methyltransferase SAOUHSC	SAOUHSC_01210
1572	NC_007795	c2395089-2393768	(((((((&)))))))	928	934	468	474	-8.27	-11.8	0.17	hypothetical protein SAOUHSC 02605 SAOUHSC	SAOUHSC_02605
1573	NC_007795	311600-312468	((((((.(((((.(((((..((((((&))))))))))).)))))..))))))	-143	-118	69	93	-8.27	-22.3	0.17	N acetylmannosamine 6 phosphate 2 epimerase SAOUHSC	SAOUHSC_00298
1574	NC_007795	54055-55241	((((((&))))))	579	584	433	438	-8.26	-10.9	0.18	1 phosphatidylinositol phosphodiesterase precursor putative SAOUHSC	SAOUHSC_00051
1575	NC_007795	c2588135-2586382	(((((((((&)))))))))	570	578	429	437	-8.26	-13.6	0.18	gluconate kinase SAOUHSC	SAOUHSC_02808
1576	NC_007795	1248517-1249301	((((((&))))))	213	218	91	96	-8.26	-11.2	0.18	hypothetical protein SAOUHSC 01296 SAOUHSC	SAOUHSC_01296
1577	NC_007795	c2557679-2556685	(((.((((((&)))))))))	274	283	468	476	-8.26	-10.9	0.18	hypothetical protein SAOUHSC 02783 SAOUHSC	SAOUHSC_02783
1578	NC_007795	399249-400921	((((.(((((...(..((((((((((((&))))))))).)))..)....)))))))))	1335	1362	112	140	-8.26	-22.3	0.18	type I restriction modification system M subunit SAOUHSC	SAOUHSC_00397
1579	NC_007795	c1426182-1425296	(((((&)))))	664	668	434	438	-8.26	-10.8	0.18	hypothetical protein SAOUHSC 01470 SAOUHSC	SAOUHSC_01470
1580	NC_007795	c1677113-1675567	(((((&)))))	571	575	434	438	-8.26	-10.7	0.18	glutamyl tRNA reductase SAOUHSC	SAOUHSC_01776
1581	NC_007795	525675-529471	(((.((((((((((((&)))))))))))).)))	1672	1687	78	93	-8.26	-19.5	0.18	DNA directed RNA polymerase subunit beta' SAOUHSC	SAOUHSC_00525
1582	NC_007795	2549888-2551626	((((((..(((&))).))))))	438	448	92	101	-8.25	-11.6	0.18	transporter putative SAOUHSC	SAOUHSC_02773
1583	NC_007795	2399331-2399950	(((((&)))))	-169	-165	92	96	-8.25	-10	0.18	fosfomycin resistance protein FosB SAOUHSC	SAOUHSC_02609
1584	NC_007795	97590-99220	(((((.(((((((((((&)))))))).))).)))))	1183	1199	424	441	-8.25	-11.9	0.18	hypothetical protein SAOUHSC 00092 SAOUHSC	SAOUHSC_00092
1585	NC_007795	2115482-2116686	(((((((((((&)))))))))))	529	539	86	96	-8.25	-13.8	0.18	ketol acid reductoisomerase SAOUHSC	SAOUHSC_02284
1586	NC_007795	c2038757-2038270	(((.((((((((((((((&)))))))))))))))))	210	227	180	196	-8.25	-15.7	0.18	phi PVL orf 22 like protein SAOUHSC	SAOUHSC_02178
1587	NC_007795	928283-929964	(((((((((((.(..((((.(((&))).))))..).))))..)))))))	1330	1352	300	324	-8.24	-26.1	0.19	UDP N acetylmuramoylalanyl D glutamate 2 6 diaminopimelate ligase SAOUHSC	SAOUHSC_00954
1588	NC_007795	c2167077-2166644	(((((((((((((((((((((((&))))).))))))))))))).....)))))	147	169	116	144	-8.24	-21.2	0.19	hypothetical protein SAOUHSC 02338 SAOUHSC	SAOUHSC_02338
1589	NC_007795	947005-947912	((((((((&))))))))	681	688	303	310	-8.24	-12.2	0.19	hypothetical protein SAOUHSC 00973 SAOUHSC	SAOUHSC_00973
1590	NC_007795	c1436947-1436172	((((((.....(((((&))))).....))))))	-21	-6	435	450	-8.24	-15.3	0.19	hypothetical protein SAOUHSC 01479 SAOUHSC	SAOUHSC_01479
1591	NC_007795	594175-594635	(((((((((((((((((&))))))...)))))))))))	46	62	357	376	-8.24	-18.7	0.19	hypothetical protein SAOUHSC 00600 SAOUHSC	SAOUHSC_00600
1592	NC_007795	c2302230-2301224	((((((&))))))	616	621	91	96	-8.24	-11.2	0.19	cobalt transport protein putative SAOUHSC	SAOUHSC_02481
1593	NC_007795	1736578-1737938	((((((&))))))	333	338	434	439	-8.24	-11.5	0.19	hypothetical protein SAOUHSC 01832 SAOUHSC	SAOUHSC_01832
1594	NC_007795	c2343881-2343010	((((((&))))))	-77	-72	241	246	-8.24	-10.2	0.19	molybdenum ABC transporter permease protein putative SAOUHSC	SAOUHSC_02547
1595	NC_007795	c1501679-1500313	((.(((((((((((&)))))))))))))	911	924	302	314	-8.23	-16.5	0.19	phi APSE P51 like protein SAOUHSC	SAOUHSC_01566
1596	NC_007795	c1325174-1323988	(((((((&)))))))	-16	-10	303	309	-8.23	-9.6	0.19	oligopeptide transporter permease SAOUHSC	SAOUHSC_01380
1597	NC_007795	c1980212-1979281	((((((.((((&)))).))))))	294	304	434	444	-8.23	-9.6	0.19	hypothetical protein SAOUHSC 02106 SAOUHSC	SAOUHSC_02106
1598	NC_007795	647103-648370	((((((&))))))	620	625	434	439	-8.23	-11.2	0.19	hypothetical protein SAOUHSC 00660 SAOUHSC	SAOUHSC_00660
1599	NC_007795	2008544-2009538	((((((&))))))	-140	-135	89	94	-8.22	-9.2	0.2	hypothetical protein SAOUHSC 02135 SAOUHSC	SAOUHSC_02135
1600	NC_007795	c1270022-1268368	((((((((&))))))))	272	279	241	248	-8.22	-14.9	0.2	hypothetical protein SAOUHSC 01326 SAOUHSC	SAOUHSC_01326
1601	NC_007795	c2236161-2235152	(((((&)))))	139	143	243	247	-8.22	-8.4	0.2	hypothetical protein SAOUHSC 02407 SAOUHSC	SAOUHSC_02407
1602	NC_007795	c2593293-2591843	((((((((&))))))))	-29	-22	302	309	-8.22	-10.8	0.2	hypothetical protein SAOUHSC 02814 SAOUHSC	SAOUHSC_02814
1603	NC_007795	407872-409400	((((((((&))))))))	61	68	89	96	-8.22	-10.5	0.2	hypothetical protein SAOUHSC 00406 SAOUHSC	SAOUHSC_00406
1604	NC_007795	488503-489068	((((((&))))))	92	97	431	436	-8.22	-8.3	0.2	dihydroneopterin aldolase SAOUHSC	SAOUHSC_00490
1605	NC_007795	156033-156877	(((((.(((&))))))))	132	140	433	440	-8.22	-9.6	0.2	hypothetical protein SAOUHSC 00145 SAOUHSC	SAOUHSC_00145
1606	NC_007795	c2054122-2053338	(((((((((&)))))))))	6	14	301	309	-8.22	-12	0.2	prohead protease SAOUHSC	SAOUHSC_02193
1607	NC_007795	1250876-1251270	(((((((&)))))))	-70	-64	470	476	-8.22	-9.9	0.2	hypothetical protein SAOUHSC 01304 SAOUHSC	SAOUHSC_01304
1608	NC_007795	2617034-2617437	((((...((((.(((((((((((((&))))))).)))))).))))....))))	-7	17	78	104	-8.22	-25.8	0.2	hypothetical protein SAOUHSC 02842 SAOUHSC	SAOUHSC_02842
1609	NC_007795	689310-689992	(((.(((((((&))))))))))	305	315	430	439	-8.21	-12.5	0.2	hypothetical protein SAOUHSC 00705 SAOUHSC	SAOUHSC_00705
1610	NC_007795	1059206-1061754	(((((((...(((((.(((((((((((((&))))))))))))).))))))))))))	674	702	103	128	-8.21	-26.8	0.2	recombination and DNA strand exchange inhibitor protein SAOUHSC	SAOUHSC_01099
1611	NC_007795	1137263-1138206	(((((((((&)))))))))	720	728	86	94	-8.21	-12	0.2	hypothetical protein SAOUHSC 01186 SAOUHSC	SAOUHSC_01186
1612	NC_007795	c2194079-2193721	(((.(((((((&))))))))))	41	51	89	98	-8.2	-11.2	0.21	hypothetical protein SAOUHSC A02254 SAOUHSC	SAOUHSC_A02254
1613	NC_007795	c2592245-2591200	((((((((((&))))))))))	60	69	29	38	-8.2	-13.3	0.21	hypothetical protein SAOUHSC 02813 SAOUHSC	SAOUHSC_02813
1614	NC_007795	c741716-740290	(((((((((((&)))))))))))	-20	-10	304	314	-8.2	-15.6	0.21	peptidase T SAOUHSC	SAOUHSC_00757
1615	NC_007795	456514-457043	((((((((&))).)))))	229	236	240	248	-8.2	-14.5	0.21	hypothetical protein SAOUHSC 00452 SAOUHSC	SAOUHSC_00452
1616	NC_007795	c1374368-1373947	(((((&)))))	138	142	434	438	-8.2	-10.7	0.21	hypothetical protein SAOUHSC 01439 SAOUHSC	SAOUHSC_01439
1617	NC_007795	c2186737-2186202	(((((((&)))))))	213	219	308	314	-8.2	-12.9	0.21	hypothetical protein SAOUHSC 02364 SAOUHSC	SAOUHSC_02364
1618	NC_007795	c503211-501797	((((((((&))))))))	915	922	90	97	-8.2	-13.2	0.21	hypothetical protein SAOUHSC 00501 SAOUHSC	SAOUHSC_00501
1619	NC_007795	c1918460-1917424	(((((((.(((&))))))))))	-70	-60	241	250	-8.2	-15.5	0.21	hypothetical protein SAOUHSC 02008 SAOUHSC	SAOUHSC_02008
1620	NC_007795	463521-464494	((((((((((((&))))))))))))	68	79	355	366	-8.19	-17.3	0.21	hypothetical protein SAOUHSC 00462 SAOUHSC	SAOUHSC_00462
1621	NC_007795	469375-470927	((((((((&))))))))	272	279	302	309	-8.19	-10.5	0.21	UDP N acetylglucosamine pyrophosphorylase SAOUHSC	SAOUHSC_00471
1622	NC_007795	c1986708-1985147	((((((&))))))	246	251	91	96	-8.19	-11.3	0.21	RNA methyltransferase SAOUHSC	SAOUHSC_02113
1623	NC_007795	858817-860261	((((((&))))))	631	636	91	96	-8.19	-11.3	0.21	glutamate dehydrogenase NAD specific putative SAOUHSC	SAOUHSC_00895
1624	NC_007795	c2674962-2674394	((((((((((&))))))))))	-189	-180	185	194	-8.19	-10.9	0.21	hypothetical protein SAOUHSC 02906 SAOUHSC	SAOUHSC_02906
1625	NC_007795	c1936929-1934828	((((((((((((((((..(((&)))..)))).....))))))))))))	1492	1512	240	265	-8.19	-25.4	0.21	phi ETA orf 55 like protein SAOUHSC	SAOUHSC_02030
1626	NC_007795	c1361836-1360281	((((((((((((((.((((((&)))))).))))))))))))))	231	251	339	359	-8.18	-19.2	0.22	hypothetical protein SAOUHSC 01419 SAOUHSC	SAOUHSC_01419
1627	NC_007795	2808536-2810616	((((((((&))))))))	1663	1670	471	478	-8.18	-10.6	0.22	permease putative SAOUHSC	SAOUHSC_03037
1628	NC_007795	2484294-2484598	(((((((&)))))))	-15	-9	303	309	-8.18	-9.6	0.22	hypothetical protein SAOUHSC 02702 SAOUHSC	SAOUHSC_02702
1629	NC_007795	c2026534-2025438	(((((((&)))))))	393	399	242	248	-8.18	-12	0.22	ABC transporter ATP binding protein putative SAOUHSC	SAOUHSC_02154
1630	NC_007795	888948-889663	((((((((&))))))))	-15	-8	302	309	-8.18	-10.9	0.22	hypothetical protein SAOUHSC 00917 SAOUHSC	SAOUHSC_00917
1631	NC_007795	c2713883-2713423	((((&))))	15	18	435	438	-8.18	-8.4	0.22	hypothetical protein SAOUHSC A02794 SAOUHSC	SAOUHSC_A02794
1632	NC_007795	791170-791525	(((((((((((((((((((&))))))).))))))))))))	-101	-83	415	434	-8.18	-14.9	0.22	hypothetical protein SAOUHSC 00809 SAOUHSC	SAOUHSC_00809
1633	NC_007795	c2102171-2100721	(((((((..((((((..(((..((&))..)))..)))))))))))))	421	444	301	322	-8.18	-27.4	0.22	ammonium transporter SAOUHSC	SAOUHSC_02270
1634	NC_007795	2438302-2439404	((((((&))))))	484	489	91	96	-8.17	-11.3	0.22	hypothetical protein SAOUHSC 02652 SAOUHSC	SAOUHSC_02652
1635	NC_007795	c1369270-1368537	(((((((((((&)))))))))))	512	522	469	479	-8.17	-12.9	0.22	methionine sulfoxide reductase A SAOUHSC	SAOUHSC_01432
1636	NC_007795	1829378-1830129	((((((((((&))))))))))	311	320	5	14	-8.16	-15.7	0.23	hypothetical protein SAOUHSC 01922 SAOUHSC	SAOUHSC_01922
1637	NC_007795	2090935-2091761	(((((((((((&)))))))))))	44	54	187	197	-8.16	-13.6	0.23	hypothetical protein SAOUHSC 02258 SAOUHSC	SAOUHSC_02258
1638	NC_007795	2031541-2031938	((((((&))))))	91	96	91	96	-8.16	-11.5	0.23	hypothetical protein SAOUHSC 02163 SAOUHSC	SAOUHSC_02163
1639	NC_007795	c2326286-2325196	((((((((((&))))))))))	157	166	126	135	-8.16	-12.2	0.23	hypothetical protein SAOUHSC 02522 SAOUHSC	SAOUHSC_02522
1640	NC_007795	c1681880-1680751	(((((((((((&)))))))))))	373	383	120	130	-8.16	-14.5	0.23	hypothetical protein SAOUHSC 01781 SAOUHSC	SAOUHSC_01781
1641	NC_007795	95215-96581	((((((&))))))	348	353	241	246	-8.16	-10.4	0.23	hypothetical protein SAOUHSC 00090 SAOUHSC	SAOUHSC_00090
1642	NC_007795	596504-597240	((((((&))))))	427	432	91	96	-8.16	-11	0.23	hypothetical protein SAOUHSC 00604 SAOUHSC	SAOUHSC_00604
1643	NC_007795	183235-184598	((((((((((.((((((&))))))..))))))))))	604	620	429	446	-8.16	-13.6	0.23	peptide ABC transporter permease protein putative SAOUHSC	SAOUHSC_00169
1644	NC_007795	660490-661334	(((((((((((&)))))))))))	599	609	473	483	-8.16	-11.3	0.23	hypothetical protein SAOUHSC 00672 SAOUHSC	SAOUHSC_00672
1645	NC_007795	c2352187-2351097	((((((.(((((&))))).))))))	1	12	86	97	-8.16	-13.5	0.23	urea transporter putative SAOUHSC	SAOUHSC_02557
1646	NC_007795	c1981527-1980014	(((((((...((((((((.(((((&))))).))))))))..)))))))	348	371	75	97	-8.16	-23.6	0.23	UDP N acetylmuramyl tripeptide synthetase putative SAOUHSC	SAOUHSC_02107
1647	NC_007795	730650-731005	((((((((..(((((&)))))..))))))))	-143	-129	74	88	-8.16	-17.7	0.23	hypothetical protein SAOUHSC 00745 SAOUHSC	SAOUHSC_00745
1648	NC_007795	c2396604-2395166	((((((&))))))	-197	-192	243	248	-8.15	-9.2	0.23	imidazolonepropionase SAOUHSC	SAOUHSC_02606
1649	NC_007795	c650117-649729	((((((((&))))))))	-76	-69	90	97	-8.15	-11	0.23	hypothetical protein SAOUHSC A00635 SAOUHSC	SAOUHSC_A00635
1650	NC_007795	c2546012-2544598	((((((&))))))	1029	1034	244	249	-8.15	-8.8	0.23	hypothetical protein SAOUHSC 02768 SAOUHSC	SAOUHSC_02768
1651	NC_007795	1222363-1223429	((.((((((&))))))))	-13	-5	240	247	-8.15	-12.5	0.23	2 oxoglutarate ferredoxin oxidoreductase subunit beta SAOUHSC	SAOUHSC_01267
1652	NC_007795	c2523210-2522375	((((((((&))))))))	373	380	429	436	-8.14	-10.5	0.24	amino acid ABC transporter permease protein putative SAOUHSC	SAOUHSC_02743
1653	NC_007795	c472407-472097	((((((&))))))	15	20	89	94	-8.14	-8.5	0.24	hypothetical protein SAOUHSC 00473 SAOUHSC	SAOUHSC_00473
1654	NC_007795	2007448-2008724	(((((((&)))))))	200	206	243	249	-8.14	-9.1	0.24	nitric oxide synthase oxygenase subunit SAOUHSC	SAOUHSC_02134
1655	NC_007795	c2212413-2212109	(((((&)))))	-180	-176	434	438	-8.14	-10.7	0.24	hypothetical protein SAOUHSC 02391 SAOUHSC	SAOUHSC_02391
1656	NC_007795	2208807-2209327	((((((&))))))	-121	-116	90	95	-8.14	-8.7	0.24	hypothetical protein SAOUHSC 02388 SAOUHSC	SAOUHSC_02388
1657	NC_007795	c2307832-2306985	((((((&))))))	-186	-181	89	94	-8.14	-8.7	0.24	adenylate kinase SAOUHSC	SAOUHSC_02490
1658	NC_007795	c2509193-2508187	((((((&))))))	125	130	433	438	-8.13	-11.5	0.24	hypothetical protein SAOUHSC 02728 SAOUHSC	SAOUHSC_02728
1659	NC_007795	c1970658-1970258	((((((((((&))))))))))	-199	-190	86	95	-8.13	-14.2	0.24	hypothetical protein SAOUHSC 02093 SAOUHSC	SAOUHSC_02093
1660	NC_007795	56084-57054	(((((((((((&)))))))))))	-177	-167	303	313	-8.13	-14.6	0.24	hypothetical protein SAOUHSC 00053 SAOUHSC	SAOUHSC_00053
1661	NC_007795	1047215-1048263	((.(((.....(((((((((&))))))))))))))	555	574	425	438	-8.13	-12.6	0.24	hypothetical protein SAOUHSC 01085 SAOUHSC	SAOUHSC_01085
1662	NC_007795	2804806-2806022	((((((((&))))))))	829	836	242	249	-8.13	-12.8	0.24	high affinity nickel transporter putative SAOUHSC	SAOUHSC_03033
1663	NC_007795	2383580-2383965	((((((((((((((((((((&))))))))))..))))))....))))	-37	-18	412	437	-8.13	-14.2	0.24	hypothetical protein SAOUHSC 02592 SAOUHSC	SAOUHSC_02592
1664	NC_007795	2605991-2606997	(((((.((((&)))))))))	393	402	240	248	-8.13	-15.6	0.24	hypothetical protein SAOUHSC 02828 SAOUHSC	SAOUHSC_02828
1665	NC_007795	c1557398-1556824	((((((((((&))))))))))	-94	-85	89	98	-8.13	-12.1	0.24	hypothetical protein SAOUHSC 01637 SAOUHSC	SAOUHSC_01637
1666	NC_007795	c2497545-2495987	((((((((&))))))))	1266	1273	91	98	-8.12	-13.1	0.25	adenosylmethionine 8 amino 7 oxononanoate aminotransferase SAOUHSC	SAOUHSC_02715
1667	NC_007795	c1513685-1511734	(((((((((((((&))))).))))))))	164	176	139	152	-8.12	-21.3	0.25	staphylococcal respiratory response protein SrrB putative SAOUHSC	SAOUHSC_01585
1668	NC_007795	57755-58722	(((((&)))))	243	247	434	438	-8.12	-10.7	0.25	hypothetical protein SAOUHSC 00055 SAOUHSC	SAOUHSC_00055
1669	NC_007795	c1636927-1636551	((((.(((((.(((((((((&))))))))).)))))...))))	89	108	71	92	-8.12	-19.8	0.25	hypothetical protein SAOUHSC 01733 SAOUHSC	SAOUHSC_01733
1670	NC_007795	c2641308-2638640	((((.(((((&)))))))))	1962	1971	240	248	-8.12	-15.6	0.25	hypothetical protein SAOUHSC 02866 SAOUHSC	SAOUHSC_02866
1671	NC_007795	1737725-1739529	(((((((((&)))))))))	1375	1383	90	98	-8.12	-11.5	0.25	D 3 phosphoglycerate dehydrogenase SAOUHSC	SAOUHSC_01833
1672	NC_007795	1886420-1887441	(((((.((((.((((((((((&))))))))))..)))).)))))	-172	-152	78	99	-8.11	-22.7	0.25	ribosomal large subunit pseudouridine synthase D SAOUHSC	SAOUHSC_01982
1673	NC_007795	765248-766887	(((((((((&)))))))))	667	675	302	310	-8.11	-11.6	0.25	hypothetical protein SAOUHSC 00784 SAOUHSC	SAOUHSC_00784
1674	NC_007795	c2371992-2371319	(((((((((((((&))).))))))))))	-124	-112	112	125	-8.11	-18.3	0.25	hypothetical protein SAOUHSC 02581 SAOUHSC	SAOUHSC_02581
1675	NC_007795	1505445-1505986	((((((((((&))))))))))	73	82	437	446	-8.11	-12.1	0.25	hypothetical protein SAOUHSC 01577 SAOUHSC	SAOUHSC_01577
1676	NC_007795	993774-994093	((.((((((.((((((&)))))).)))))).))	-59	-44	422	437	-8.11	-11.1	0.25	hypothetical protein SAOUHSC 01023 SAOUHSC	SAOUHSC_01023
1677	NC_007795	2610861-2611792	(((((.((.((((((&)))))))))))))	513	527	89	101	-8.11	-13	0.25	hypothetical protein SAOUHSC 02833 SAOUHSC	SAOUHSC_02833
1678	NC_007795	c1958270-1957378	((((((((&))))))))	309	316	469	476	-8.1	-10.3	0.26	phi PV83 orf 19 like protein SAOUHSC	SAOUHSC_02070
1679	NC_007795	c1607334-1606565	((((((.((&)).))))))	314	322	241	249	-8.1	-11.7	0.26	nicotinate (nicotinamide) nucleotide adenylyltransferase SAOUHSC	SAOUHSC_01697
1680	NC_007795	c1582889-1581790	((((..((((((&))))))..))))	875	886	429	440	-8.1	-10.1	0.26	GTP binding protein Era SAOUHSC	SAOUHSC_01668
1681	NC_007795	c2366011-2364729	((..(((((((((((&)))))))))))..))	938	952	424	438	-8.1	-14	0.26	hypothetical protein SAOUHSC 02574 SAOUHSC	SAOUHSC_02574
1682	NC_007795	c2066136-2065265	((((((((&))))))))	309	316	469	476	-8.1	-10.3	0.26	phi ETA orf 20 like protein SAOUHSC	SAOUHSC_02219
1683	NC_007795	357686-358767	(((((((((((((&))))))).......))))))	453	465	457	476	-8.09	-14.61	0.26	hypothetical protein SAOUHSC 00344 SAOUHSC	SAOUHSC_00344
1684	NC_007795	c271711-270345	(((((.(((((&))))))))))	340	350	300	309	-8.09	-10.7	0.26	hypothetical protein SAOUHSC 00251 SAOUHSC	SAOUHSC_00251
1685	NC_007795	c356420-355117	(((((((..(((((((((((&)))))))))))..)))))))	1027	1046	416	435	-8.09	-16	0.26	hypothetical protein SAOUHSC 00341 SAOUHSC	SAOUHSC_00341
1686	NC_007795	c2344677-2343695	(((((((&)))))))	-13	-7	433	439	-8.09	-11.3	0.26	molybdenum ABC transporter periplasmic molybdate binding protein SAOUHSC	SAOUHSC_02549
1687	NC_007795	941184-941986	(((((((((((&)))))))))))	580	590	423	433	-8.09	-8.7	0.26	hypothetical protein SAOUHSC 00965 SAOUHSC	SAOUHSC_00965
1688	NC_007795	c928250-926875	(((((((&)))))))	809	815	240	246	-8.08	-14.2	0.27	diacylglycerol glucosyltransferase SAOUHSC	SAOUHSC_00953
1689	NC_007795	947705-948687	((((((((((((&))))))))))))	597	608	200	211	-8.08	-13.7	0.27	glycosyl transferase group 1 SAOUHSC	SAOUHSC_00974
1690	NC_007795	c2363260-2362818	((((((((((&))))))))))	-198	-189	115	124	-8.08	-14.4	0.27	hypothetical protein SAOUHSC 02572 SAOUHSC	SAOUHSC_02572
1691	NC_007795	c1620601-1619925	((((((&))))))	172	177	304	309	-8.08	-8.8	0.27	transcription elongation factor SAOUHSC	SAOUHSC_01714
1692	NC_007795	2071285-2072255	((.((((((((((&)))))))))).))	-199	-187	24	36	-8.08	-13.2	0.27	repressor SAOUHSC	SAOUHSC_02235
1693	NC_007795	2403416-2404269	(((((((((((((&)))))))))))))	-51	-39	459	471	-8.08	-13.3	0.27	hypothetical protein SAOUHSC 02613 SAOUHSC	SAOUHSC_02613
1694	NC_007795	1507092-1508497	((..(((((((((&)))))))))..))	1167	1179	295	307	-8.08	-14.8	0.27	bacteriophage integrase SAOUHSC	SAOUHSC_01582
1695	NC_007795	c1846729-1845807	(((((((((((&)))))))))))	532	542	201	211	-8.08	-13.5	0.27	serine protease SplB SAOUHSC	SAOUHSC_01941
1696	NC_007795	123262-124490	((((((((&))))))))	328	335	89	96	-8.08	-10.5	0.27	capsular polysaccharide biosynthesis protein Cap5E putative SAOUHSC	SAOUHSC_00118
1697	NC_007795	c1880406-1877270	(((((((((((.((((((((&)))))))).)))))))))))	2589	2608	190	209	-8.07	-20.9	0.27	hypothetical protein SAOUHSC 01974 SAOUHSC	SAOUHSC_01974
1698	NC_007795	c949332-948776	((((((((&))))))))	29	36	429	436	-8.07	-10.6	0.27	hypothetical protein SAOUHSC 00975 SAOUHSC	SAOUHSC_00975
1699	NC_007795	c384094-383358	(((((((&)))))))	59	65	240	246	-8.07	-14	0.27	hypothetical protein SAOUHSC 00376 SAOUHSC	SAOUHSC_00376
1700	NC_007795	1862081-1863069	(((((&)))))	368	372	92	96	-8.07	-10	0.27	hypothetical protein SAOUHSC 01957 SAOUHSC	SAOUHSC_01957
1701	NC_007795	c2057749-2057082	(((((..(((((&)))))..)))))	292	303	200	211	-8.07	-12.6	0.27	phage terminase small subunit putative SAOUHSC	SAOUHSC_02197
1702	NC_007795	784375-785315	(((((((&)))))))	284	290	433	439	-8.06	-11.8	0.28	carboxylesterase precursor putative SAOUHSC	SAOUHSC_00802
1703	NC_007795	419432-420366	(((((((&)))))))	88	94	431	437	-8.06	-11.9	0.28	hypothetical protein SAOUHSC 00417 SAOUHSC	SAOUHSC_00417
1704	NC_007795	c2051681-2051146	(((((((&)))))))	-140	-134	90	96	-8.06	-10.3	0.28	phage head tail adaptor putative SAOUHSC	SAOUHSC_02188
1705	NC_007795	2058783-2059195	(((((&)))))	-49	-45	92	96	-8.06	-10.1	0.28	hypothetical protein SAOUHSC A02094 SAOUHSC	SAOUHSC_A02094
1706	NC_007795	2555192-2555673	((((((&)).))))	-14	-9	241	247	-8.05	-9.7	0.28	hypothetical protein SAOUHSC 02779 SAOUHSC	SAOUHSC_02779
1707	NC_007795	c157884-157205	(((((((((&)).)))))))	62	70	241	250	-8.05	-13.7	0.28	hypothetical protein SAOUHSC 00146 SAOUHSC	SAOUHSC_00146
1708	NC_007795	c1494156-1493789	(((((((((&)))).)))))	2	10	430	439	-8.05	-11.9	0.28	transcriptional activator rinB related protein SAOUHSC	SAOUHSC_01549
1709	NC_007795	c2560155-2558843	((((..(((((((&)))))))..))))	-190	-178	457	469	-8.05	-10.6	0.28	hypothetical protein SAOUHSC 02787 SAOUHSC	SAOUHSC_02787
1710	NC_007795	437649-439312	((((((((((((&))))))))))))	545	556	355	366	-8.04	-17.3	0.29	glutamate synthase subunit beta SAOUHSC	SAOUHSC_00436
1711	NC_007795	286369-287243	((((((&))))))	213	218	89	94	-8.04	-9.2	0.29	hypothetical protein SAOUHSC 00266 SAOUHSC	SAOUHSC_00266
1712	NC_007795	c2347332-2346578	((((((((((((&))))))))))))	382	393	424	435	-8.04	-12.3	0.29	hypothetical protein SAOUHSC 02552 SAOUHSC	SAOUHSC_02552
1713	NC_007795	1200166-1201337	(((((&)))))	598	602	434	438	-8.04	-10.7	0.29	riboflavin biosynthesis protein RibF SAOUHSC	SAOUHSC_01249
1714	NC_007795	c2053450-2052003	(((((((((&)))))))))	-62	-54	86	94	-8.03	-13.7	0.29	HK97 family phage major capsid protein SAOUHSC	SAOUHSC_02191
1715	NC_007795	c1885523-1884700	((((((((((&))))))))))	152	161	89	98	-8.03	-12.8	0.29	DNA binding response regulator putative SAOUHSC	SAOUHSC_01980
1716	NC_007795	c1673940-1673072	(((((&)))))	418	422	92	96	-8.03	-10	0.29	uroporphyrinogen III synthase SAOUHSC	SAOUHSC_01773
1717	NC_007795	c1670765-1669492	(((((..(((((.((((((((((((((&)))))))))))))).))))).)))))	695	721	108	133	-8.03	-25.3	0.29	hypothetical protein SAOUHSC 01769 SAOUHSC	SAOUHSC_01769
1718	NC_007795	580210-581393	(((((((((&)))))))))	766	774	93	101	-8.03	-14.3	0.29	mevalonate diphosphate decarboxylase SAOUHSC	SAOUHSC_00578
1719	NC_007795	409539-410053	(((((((&)))))))	259	265	90	96	-8.03	-12.5	0.29	hypothetical protein SAOUHSC 00408 SAOUHSC	SAOUHSC_00408
1720	NC_007795	2120479-2121251	(((((&)))))	379	383	92	96	-8.03	-9.6	0.29	isopropylmalate isomerase small subunit SAOUHSC	SAOUHSC_02288
1721	NC_007795	177915-179038	((((((&))))))	617	622	89	94	-8.02	-9.2	0.3	hypothetical protein SAOUHSC 00164 SAOUHSC	SAOUHSC_00164
1722	NC_007795	c2817274-2816355	((((((.((.((((((((((&)))))..)))))))))))))	568	587	460	479	-8.02	-15.8	0.3	glucose inhibited division protein B SAOUHSC	SAOUHSC_03051
1723	NC_007795	470874-472039	(((((((&)))))))	285	291	90	96	-8.02	-12.5	0.3	ribose phosphate pyrophosphokinase putative SAOUHSC	SAOUHSC_00472
1724	NC_007795	c2129552-2128897	(((((((((((((((((&)))))))...))))))))))	205	221	79	98	-8.02	-19.5	0.3	hypothetical protein SAOUHSC 02296 SAOUHSC	SAOUHSC_02296
1725	NC_007795	c2149887-2148167	((((((((((((&))))))))))))	1429	1440	322	333	-8.02	-12.8	0.3	DEAD box ATP dependent DNA helicase SAOUHSC	SAOUHSC_02316
1726	NC_007795	1015319-1016316	((((((&))))))	523	528	91	96	-8.02	-11.3	0.3	spermidine/putrescine ABC transporter permease protein putative SAOUHSC	SAOUHSC_01047
1727	NC_007795	c1959646-1958667	(((((((((&)).)))))))	511	519	467	476	-8.02	-10.6	0.3	hypothetical protein SAOUHSC 02072 SAOUHSC	SAOUHSC_02072
1728	NC_007795	254358-255259	(((((((&)))))))	670	676	92	98	-8.02	-11.6	0.3	antiholin like protein LrgB SAOUHSC	SAOUHSC_00233
1729	NC_007795	2454733-2455361	(((((((((((((((&)))))))))))))))	-13	1	183	197	-8.01	-16	0.3	hypothetical protein SAOUHSC 02670 SAOUHSC	SAOUHSC_02670
1730	NC_007795	514887-515491	((((((((&))))))))	-102	-95	302	309	-8.01	-10.5	0.3	hypothetical protein SAOUHSC 00512 SAOUHSC	SAOUHSC_00512
1731	NC_007795	44028-44524	(((((&)))))	157	161	92	96	-8.01	-9.6	0.3	hypothetical protein SAOUHSC 00041 SAOUHSC	SAOUHSC_00041
1732	NC_007795	c2252531-2251816	((((((((..(((((((&)))))))..))))))))	-187	-171	79	95	-8.01	-15.9	0.3	hypothetical protein SAOUHSC 02424 SAOUHSC	SAOUHSC_02424
1733	NC_007795	1272463-1273640	(((((((((&)))))))))	-64	-56	301	309	-8.01	-12.1	0.3	guanosine 5' monophosphate oxidoreductase SAOUHSC	SAOUHSC_01330
1734	NC_007795	c2385098-2384263	(((((((((&)))))))))	-190	-182	89	97	-8	-11.3	0.31	hypothetical protein SAOUHSC 02594 SAOUHSC	SAOUHSC_02594
1735	NC_007795	c968725-968091	(((((((&)))))))	238	244	303	309	-8	-9.7	0.31	hypothetical protein SAOUHSC 00995 SAOUHSC	SAOUHSC_00995
1736	NC_007795	c1882708-1882164	((((((((((.((((&)))).))))))))))	58	72	317	331	-8	-16.6	0.31	hypothetical protein SAOUHSC 01977 SAOUHSC	SAOUHSC_01977
1737	NC_007795	c2315483-2315005	(((((((&))).))))	-12	-6	240	247	-8	-13.7	0.31	30S ribosomal protein S19 SAOUHSC	SAOUHSC_02508
1738	NC_007795	c2346706-2345736	((((((((&))))))))	248	255	239	246	-8	-14.9	0.31	hypothetical protein SAOUHSC 02551 SAOUHSC	SAOUHSC_02551
1739	NC_007795	c2555303-2554408	((((((&))))))	173	178	91	96	-8	-11.5	0.31	hypothetical protein SAOUHSC 02778 SAOUHSC	SAOUHSC_02778
1740	NC_007795	2104534-2106662	(((((((&)))))))	743	749	303	309	-8	-9.4	0.31	ABC transporter ATP binding protein putative SAOUHSC	SAOUHSC_02274
1741	NC_007795	61004-62382	((((((((((&))))))))))	-17	-8	301	310	-8	-13.1	0.31	hypothetical protein SAOUHSC 00057 SAOUHSC	SAOUHSC_00057
1742	NC_007795	43776-44179	(((((((&)))))))	-198	-192	470	476	-8	-9.9	0.31	hypothetical protein SAOUHSC 00040 SAOUHSC	SAOUHSC_00040
1743	NC_007795	2356274-2357310	((((((((((((&))))))))))))	715	726	457	468	-7.99	-15.2	0.31	urease accessory protein UreD SAOUHSC	SAOUHSC_02565
1744	NC_007795	237986-238332	((((((&))))))	-176	-171	244	249	-7.99	-8.8	0.31	hypothetical protein SAOUHSC 00218 SAOUHSC	SAOUHSC_00218
1745	NC_007795	1081423-1082624	((.(.((((((((((&)))))))))).).))	-13	1	424	438	-7.99	-12.1	0.31	ornithine carbamoyltransferase SAOUHSC	SAOUHSC_01128
1746	NC_007795	c2012792-2011495	(((((((((&)))))))))	635	643	88	96	-7.99	-14.2	0.31	hypothetical protein SAOUHSC 02138 SAOUHSC	SAOUHSC_02138
1747	NC_007795	c1688213-1687891	(((((((&)))))))	-3	3	88	94	-7.99	-11.4	0.31	hypothetical protein SAOUHSC 01789 SAOUHSC	SAOUHSC_01789
1748	NC_007795	c1807836-1806782	(((((((((((&)))))))))))	22	32	437	447	-7.99	-13.5	0.31	hypothetical protein SAOUHSC 01895 SAOUHSC	SAOUHSC_01895
1749	NC_007795	c1979395-1979085	((((.(((((&)))))))))	-138	-129	301	309	-7.98	-10.6	0.32	hypothetical protein SAOUHSC 02105 SAOUHSC	SAOUHSC_02105
1750	NC_007795	1208526-1209439	((((((((&))))))))	-57	-50	301	308	-7.98	-11	0.32	hypothetical protein SAOUHSC 01254 SAOUHSC	SAOUHSC_01254
1751	NC_007795	1818934-1820726	(((((((...(((((&)))))....)))))))	227	241	425	440	-7.98	-13.4	0.32	phosphoenolpyruvate carboxykinase SAOUHSC	SAOUHSC_01910
1752	NC_007795	c1406687-1405096	(((((((&))).))))	-14	-8	240	247	-7.98	-13.7	0.32	hypothetical protein SAOUHSC 01448 SAOUHSC	SAOUHSC_01448
1753	NC_007795	c1453486-1452300	(((((((&)))))))	176	182	434	440	-7.98	-12.1	0.32	hypothetical protein SAOUHSC 01499 SAOUHSC	SAOUHSC_01499
1754	NC_007795	c2674606-2674110	((((((((&))))))))	166	173	302	309	-7.98	-10.5	0.32	hypothetical protein SAOUHSC 02905 SAOUHSC	SAOUHSC_02905
1755	NC_007795	c1548378-1547621	(((.(((((&))))))))	528	536	241	248	-7.97	-11.4	0.32	elongation factor P SAOUHSC	SAOUHSC_01625
1756	NC_007795	c2531900-2530924	(((.((((((...((.(((((((((&))))))))).))...)))))).)))	255	279	77	101	-7.97	-21.2	0.32	hypothetical protein SAOUHSC 02753 SAOUHSC	SAOUHSC_02753
1757	NC_007795	1034489-1035150	(((((((&)))))))	89	95	470	476	-7.97	-9.9	0.32	hypothetical protein SAOUHSC 01067 SAOUHSC	SAOUHSC_01067
1758	NC_007795	2503305-2504647	((((((&))))))	-116	-111	89	94	-7.97	-9.2	0.32	glycerate kinase putative SAOUHSC	SAOUHSC_02723
1759	NC_007795	299099-300189	(((((((((((((((&)))))))))))))))	433	447	48	62	-7.97	-13.2	0.32	5' nucleotidase SAOUHSC	SAOUHSC_00284
1760	NC_007795	894737-896007	(.(((((((((((&))))))))))).)	-22	-10	302	314	-7.97	-15.4	0.32	hypothetical protein SAOUHSC 00924 SAOUHSC	SAOUHSC_00924
1761	NC_007795	c1858088-1857745	((((((((&))))))))	105	112	91	98	-7.96	-10.8	0.33	gallidermin superfamily epiA protein SAOUHSC	SAOUHSC_01953
1762	NC_007795	c211742-211198	(((((((..((((((((((&))))))))))..)))))))	-101	-83	29	47	-7.96	-18.3	0.33	hypothetical protein SAOUHSC 00191 SAOUHSC	SAOUHSC_00191
1763	NC_007795	c1375901-1375528	(((((&)))))	67	71	90	94	-7.95	-8.3	0.33	hypothetical protein SAOUHSC 01442 SAOUHSC	SAOUHSC_01442
1764	NC_007795	c1845949-1845030	(((((((((((((((((&)))))))))).)))))))	-167	-151	126	143	-7.95	-17.8	0.33	serine protease SplC SAOUHSC	SAOUHSC_01939
1765	NC_007795	c1435723-1434843	(((((((((&)))))))))	513	521	306	314	-7.95	-13.9	0.33	hypothetical protein SAOUHSC 01477 SAOUHSC	SAOUHSC_01477
1766	NC_007795	c1588196-1587820	(((((((.(((((&))))).....)))))))	-12	0	460	476	-7.94	-13.7	0.34	30S ribosomal protein S21 SAOUHSC	SAOUHSC_01678
1767	NC_007795	259476-259810	((((((((..(((((((((((((&))))))))..))).))..))))))))	-173	-151	361	386	-7.94	-22.3	0.34	hypothetical protein SAOUHSC 00238 SAOUHSC	SAOUHSC_00238
1768	NC_007795	c854157-851552	((((((.((((.(..((((((&))))))))))).))))))	349	369	429	446	-7.94	-15.2	0.34	monovalent cation/H+ antiporter subunit A SAOUHSC	SAOUHSC_00889
1769	NC_007795	208839-209233	(((((&)))))	82	86	435	439	-7.93	-9.1	0.34	hypothetical protein SAOUHSC 00189 SAOUHSC	SAOUHSC_00189
1770	NC_007795	2776176-2776681	((((((((((&))))))))))	80	89	92	101	-7.92	-14.4	0.35	hypothetical protein SAOUHSC 03003 SAOUHSC	SAOUHSC_03003
1771	NC_007795	361302-361744	((((((((&))))))))	-16	-9	301	308	-7.92	-10.6	0.35	30S ribosomal protein S18 SAOUHSC	SAOUHSC_00350
1772	NC_007795	c2403642-2402756	(((((((((((((.(((&))).)))))))))))))	99	115	73	89	-7.92	-19.3	0.35	ribose 5 phosphate isomerase putative SAOUHSC	SAOUHSC_02612
1773	NC_007795	c2517745-2516694	((((...((((((&))))))))))	823	835	240	249	-7.92	-13.3	0.35	epimerase/dehydratase putative SAOUHSC	SAOUHSC_02737
1774	NC_007795	2237084-2238486	(((((&)))))	607	611	92	96	-7.91	-10.1	0.35	transposase putative SAOUHSC	SAOUHSC_02410
1775	NC_007795	c2786588-2785375	((((((((((((&))))))))))))	-17	-6	467	478	-7.91	-16.8	0.35	histidinol phosphate aminotransferase putative SAOUHSC	SAOUHSC_03012
1776	NC_007795	1897129-1898531	(((((&)))))	607	611	92	96	-7.91	-10.1	0.35	transposase putative SAOUHSC	SAOUHSC_01993
1777	NC_007795	1050562-1051502	((((((((&))))))))	-167	-160	435	442	-7.91	-11.7	0.35	hypothetical protein SAOUHSC 01091 SAOUHSC	SAOUHSC_01091
1778	NC_007795	1289846-1290513	(((((((&)))))))	150	156	303	309	-7.91	-9.7	0.35	hypothetical protein SAOUHSC 01348 SAOUHSC	SAOUHSC_01348
1779	NC_007795	c893968-893397	((((.(((((&))))).))))	17	26	240	249	-7.9	-13	0.35	hypothetical protein SAOUHSC 00922 SAOUHSC	SAOUHSC_00922
1780	NC_007795	c1928339-1926967	((((((((((&))))))))))	288	297	144	153	-7.9	-14.9	0.35	phage tail fiber protein putative SAOUHSC	SAOUHSC_02022
1781	NC_007795	2434725-2436598	((((((&))))))	-47	-42	91	96	-7.9	-9.3	0.35	hypothetical protein SAOUHSC 02649 SAOUHSC	SAOUHSC_02649
1782	NC_007795	c1788996-1788485	(((.((((&)))))))	279	286	432	438	-7.9	-10.9	0.35	hypothetical protein SAOUHSC 01874 SAOUHSC	SAOUHSC_01874
1783	NC_007795	1971429-1972846	((((((((((((&))))))))))))	1164	1175	200	211	-7.9	-13.8	0.35	hypothetical protein SAOUHSC 02097 SAOUHSC	SAOUHSC_02097
1784	NC_007795	c1951654-1951266	(((((((((&)))).)))))	2	10	430	439	-7.9	-11.9	0.35	transcriptional activator rinb related protein SAOUHSC	SAOUHSC_02053
1785	NC_007795	c726048-725114	(((((((((&)))))))))	123	131	87	95	-7.89	-13.9	0.36	hypothetical protein SAOUHSC 00740 SAOUHSC	SAOUHSC_00740
1786	NC_007795	c1953893-1953334	((((((&))))))	279	284	92	97	-7.89	-10.8	0.36	phi PVL orf 50 like protein SAOUHSC	SAOUHSC_02061
1787	NC_007795	c2620734-2620124	(((((((&)))))))	373	379	91	97	-7.89	-11.8	0.36	hypothetical protein SAOUHSC 02846 SAOUHSC	SAOUHSC_02846
1788	NC_007795	1874287-1875044	((((((((((((((&))))))))))))))	-114	-101	72	85	-7.89	-19.9	0.36	hypothetical protein SAOUHSC 01971 SAOUHSC	SAOUHSC_01971
1789	NC_007795	139201-140360	(((.((((&)))))))	824	831	432	438	-7.89	-11.1	0.36	hypothetical protein SAOUHSC 00133 SAOUHSC	SAOUHSC_00133
1790	NC_007795	2152765-2154167	(((.((((((&)))))))))	749	758	240	248	-7.89	-15	0.36	hypothetical protein SAOUHSC 02319 SAOUHSC	SAOUHSC_02319
1791	NC_007795	c2477898-2477447	((.((..(((((&)))))..))))	-26	-15	429	439	-7.88	-8.9	0.36	hypothetical protein SAOUHSC 02692 SAOUHSC	SAOUHSC_02692
1792	NC_007795	429401-430086	(((((((&)))))))	164	170	240	246	-7.88	-14.2	0.36	hypothetical protein SAOUHSC 00430 SAOUHSC	SAOUHSC_00430
1793	NC_007795	1236558-1237672	(((((((&)))))))	617	623	91	97	-7.88	-9.6	0.36	hydrolase alpha/beta fold domain containing protein SAOUHSC	SAOUHSC_01279
1794	NC_007795	c2597397-2596034	(((((((&)))))))	1066	1072	88	94	-7.88	-11.7	0.36	hypothetical protein SAOUHSC 02818 SAOUHSC	SAOUHSC_02818
1795	NC_007795	c1554997-1553451	((((((.((&))))))))	-11	-3	240	247	-7.88	-14.2	0.36	glycine dehydrogenase subunit 1 SAOUHSC	SAOUHSC_01633
1796	NC_007795	c2694434-2692738	((((((((.(.((((&)))))))))))))	-19	-5	432	444	-7.87	-12.1	0.37	malate quinone oxidoreductase SAOUHSC	SAOUHSC_02927
1797	NC_007795	c2219066-2217061	((((.((((&)))).))))	946	954	240	248	-7.87	-14.8	0.37	D fructose 6 phosphate amidotransferase SAOUHSC	SAOUHSC_02399
1798	NC_007795	c1613956-1612536	(((((.(((((((((&)))))))))..)))))	-18	-4	300	315	-7.87	-18.6	0.37	hypothetical protein SAOUHSC 01706 SAOUHSC	SAOUHSC_01706
1799	NC_007795	c2735354-2734627	(((((((((&)))))))))	401	409	300	308	-7.87	-11.6	0.37	immunodominant antigen B SAOUHSC	SAOUHSC_02972
1800	NC_007795	143957-145188	(((((.((((((&)))))).)))))	1017	1028	303	314	-7.87	-14.8	0.37	hypothetical protein SAOUHSC 00139 SAOUHSC	SAOUHSC_00139
1801	NC_007795	c2199794-2199244	((((((((((.(((&))).))))))))))	203	216	438	451	-7.86	-12.8	0.37	hypothetical protein SAOUHSC 02376 SAOUHSC	SAOUHSC_02376
1802	NC_007795	1280756-1283799	(((((((&)))))))	347	353	240	246	-7.86	-14.2	0.37	hypothetical protein SAOUHSC 01342 SAOUHSC	SAOUHSC_01342
1803	NC_007795	1170155-1171599	(((((.(((((((&))))))).)))))	119	131	468	480	-7.86	-14.4	0.37	hypothetical protein SAOUHSC 01220 SAOUHSC	SAOUHSC_01220
1804	NC_007795	617118-617743	((((((..(((((.((((((((&)))))))))))))..))))))	177	198	112	132	-7.86	-19.5	0.37	putative monovalent cation/H+ antiporter subunit B SAOUHSC	SAOUHSC_00626
1805	NC_007795	1261017-1261792	((((((((&))))))))	386	393	242	249	-7.85	-12.3	0.38	hypothetical protein SAOUHSC 01318 SAOUHSC	SAOUHSC_01318
1806	NC_007795	c2539677-2538284	((((((&))))))	63	68	91	96	-7.84	-11.5	0.38	hypothetical protein SAOUHSC 02762 SAOUHSC	SAOUHSC_02762
1807	NC_007795	738032-738552	((((((((((&))))))))))	39	48	473	482	-7.84	-11.2	0.38	hypothetical protein SAOUHSC 00755 SAOUHSC	SAOUHSC_00755
1808	NC_007795	949516-950579	((((((&))))))	800	805	433	438	-7.84	-10.9	0.38	hypothetical protein SAOUHSC 00976 SAOUHSC	SAOUHSC_00976
1809	NC_007795	1721962-1723217	((((((((((((&))))))))))))	-36	-25	183	194	-7.83	-12.3	0.39	hypothetical protein SAOUHSC 01816 SAOUHSC	SAOUHSC_01816
1810	NC_007795	c2052000-2051468	(((((((&)))))))	179	185	90	96	-7.83	-10.3	0.39	hypothetical protein SAOUHSC 02189 SAOUHSC	SAOUHSC_02189
1811	NC_007795	2002139-2003505	((((((((&))))))))	870	877	302	309	-7.83	-9.8	0.39	staphopain thiol proteinase SAOUHSC	SAOUHSC_02127
1812	NC_007795	c1490879-1490389	((((&))))	-99	-96	435	438	-7.83	-8.4	0.39	phi related protein SAOUHSC	SAOUHSC_01543
1813	NC_007795	295006-295580	((((((((((&))))))))))	-16	-7	302	311	-7.83	-12.8	0.39	hypothetical protein SAOUHSC 00279 SAOUHSC	SAOUHSC_00279
1814	NC_007795	1275993-1276432	(((((&)))))	-163	-159	244	248	-7.83	-8.2	0.39	hypothetical protein SAOUHSC 01336 SAOUHSC	SAOUHSC_01336
1815	NC_007795	1109973-1110970	((((((((&))))))))	346	353	301	308	-7.83	-11.1	0.39	hypothetical protein SAOUHSC 01160 SAOUHSC	SAOUHSC_01160
1816	NC_007795	2567192-2567658	((((&))))	-194	-191	435	438	-7.83	-8.2	0.39	hypothetical protein SAOUHSC 02794 SAOUHSC	SAOUHSC_02794
1817	NC_007795	174077-177066	((((((((((((((&)))))))....)))))))	1626	1639	79	96	-7.83	-19.1	0.39	HsdR family type I site specific deoxyribonuclease SAOUHSC	SAOUHSC_00162
1818	NC_007795	c300639-300206	(((((...(((((((&))))))).....)))))	-25	-11	78	94	-7.83	-17.5	0.39	hypothetical protein SAOUHSC A00283 SAOUHSC	SAOUHSC_A00283
1819	NC_007795	752313-752617	((((((..((((.....(((((((&))))))).....))))..))))))	-158	-135	188	211	-7.82	-17.2	0.39	hypothetical protein SAOUHSC 00770 SAOUHSC	SAOUHSC_00770
1820	NC_007795	1028610-1032262	(((((((((&)))))))))	-4	4	86	94	-7.82	-12.3	0.39	pyruvate carboxylase SAOUHSC	SAOUHSC_01064
1821	NC_007795	c1056652-1055514	((((((((&))))))))	-167	-160	91	98	-7.82	-10.2	0.39	ribonuclease HIII SAOUHSC	SAOUHSC_01095
1822	NC_007795	c2100738-2099588	((((((((&))))))))	185	192	89	96	-7.82	-13.2	0.39	sucrose operon repressor SAOUHSC	SAOUHSC_02269
1823	NC_007795	c2484593-2484250	((((((((&))))))))	39	46	90	97	-7.82	-9.5	0.39	hypothetical protein SAOUHSC 02701 SAOUHSC	SAOUHSC_02701
1824	NC_007795	747088-748226	(((((..(((((((((((((((.((.(((&))))).)))))))))..)))))).)))))	-168	-140	304	332	-7.82	-25.2	0.39	hypothetical protein SAOUHSC 00765 SAOUHSC	SAOUHSC_00765
1825	NC_007795	712164-714247	((((((((((((.((((((&)))))).)))))))...)))))	1486	1504	73	94	-7.82	-21.8	0.39	ABC transporter ATP binding protein SAOUHSC	SAOUHSC_00729
1826	NC_007795	1416596-1416948	(((((((&)))))))	-171	-165	89	95	-7.81	-9.6	0.4	hypothetical protein SAOUHSC 01458 SAOUHSC	SAOUHSC_01458
1827	NC_007795	2094240-2094580	((((((&))))))	-84	-79	89	94	-7.81	-8.5	0.4	hypothetical protein SAOUHSC 02262 SAOUHSC	SAOUHSC_02262
1828	NC_007795	c1464417-1464035	(((((..((((((((&)))))))))))))	-131	-117	429	441	-7.81	-14.8	0.4	hypothetical protein SAOUHSC A01455 SAOUHSC	SAOUHSC_A01455
1829	NC_007795	517533-517915	((((((((((((&))))))))))))	-198	-187	323	334	-7.81	-12.2	0.4	preprotein translocase subunit SecE SAOUHSC	SAOUHSC_00516
1830	NC_007795	1909059-1910548	((((((((&))))))))	585	592	435	442	-7.8	-11.9	0.4	glutamate 1 semialdehyde aminotransferase SAOUHSC	SAOUHSC_02000
1831	NC_007795	1141101-1141945	(((((((&)))))))	118	124	92	98	-7.8	-11.6	0.4	ribulose phosphate 3 epimerase SAOUHSC	SAOUHSC_01189
1832	NC_007795	c1999111-1996719	((..((((((((((((((&))))))))))).)))..))	82	99	302	320	-7.8	-24.6	0.4	ATP dependent DNA helicase PcrA SAOUHSC	SAOUHSC_02123
1833	NC_007795	1293997-1296599	((.((((((((((((&)))))))))))).))	201	215	424	438	-7.8	-15.5	0.4	DNA topoisomerase IV subunit A SAOUHSC	SAOUHSC_01352
1834	NC_007795	c1848215-1847797	(((((((&)))))))	-14	-8	90	96	-7.8	-9.6	0.4	hypothetical protein SAOUHSC 01943 SAOUHSC	SAOUHSC_01943
1835	NC_007795	c2559124-2558631	((((((((.((((((&))))))))))))))	-104	-90	73	86	-7.8	-19.7	0.4	hypothetical protein SAOUHSC 02786 SAOUHSC	SAOUHSC_02786
1836	NC_007795	1201252-1201721	((((((.((((&)))).))))))	-145	-135	432	442	-7.8	-11.3	0.4	30S ribosomal protein S15 SAOUHSC	SAOUHSC_01250
1837	NC_007795	730269-730573	((((((&))))))	76	81	93	98	-7.79	-8.9	0.41	hypothetical protein SAOUHSC 00744 SAOUHSC	SAOUHSC_00744
1838	NC_007795	c1491703-1491243	((((((((&))))))))	46	53	302	309	-7.79	-10.9	0.41	hypothetical protein SAOUHSC 01546 SAOUHSC	SAOUHSC_01546
1839	NC_007795	1366930-1367285	((((((.((((((((((((&))))))...))))))..))))))	58	76	71	93	-7.79	-19.9	0.41	hypothetical protein SAOUHSC 01428 SAOUHSC	SAOUHSC_01428
1840	NC_007795	808149-808888	((((((((&))))))))	124	131	470	477	-7.79	-11.1	0.41	hypothetical protein SAOUHSC 00833 SAOUHSC	SAOUHSC_00833
1841	NC_007795	c1441776-1440410	(((((((&)))))))	384	390	91	97	-7.79	-10	0.41	chorismate synthase SAOUHSC	SAOUHSC_01483
1842	NC_007795	2357944-2358323	(((((((&)))))))	2	8	240	246	-7.78	-13.7	0.41	hypothetical protein SAOUHSC 02567 SAOUHSC	SAOUHSC_02567
1843	NC_007795	827160-828187	((((.((((((&))))))))))	529	539	240	249	-7.78	-15.6	0.41	hypothetical protein SAOUHSC 00859 SAOUHSC	SAOUHSC_00859
1844	NC_007795	420622-422159	((((((.((((((&))))))))))))	70	82	90	101	-7.77	-16.3	0.42	hypothetical protein SAOUHSC 00420 SAOUHSC	SAOUHSC_00420
1845	NC_007795	c2577815-2576833	((((((&))))))	332	337	91	96	-7.77	-11.5	0.42	UTP glucose 1 phosphate uridylyltransferase SAOUHSC	SAOUHSC_02801
1846	NC_007795	c1531285-1529679	(((((((&)))))))	137	143	470	476	-7.77	-9.9	0.42	6 phosphogluconate dehydrogenase SAOUHSC	SAOUHSC_01605
1847	NC_007795	2720978-2721288	((((((&))))))	-198	-193	241	246	-7.77	-9.8	0.42	hypothetical protein SAOUHSC 02960 SAOUHSC	SAOUHSC_02960
1848	NC_007795	c1292200-1291392	(((((((((((((((&))))))))))).))))	194	208	24	39	-7.77	-14.1	0.42	hypothetical protein SAOUHSC 01350 SAOUHSC	SAOUHSC_01350
1849	NC_007795	1251468-1251859	((((((((&))))))))	-155	-148	469	476	-7.77	-10.4	0.42	hypothetical protein SAOUHSC 01306 SAOUHSC	SAOUHSC_01306
1850	NC_007795	c2629658-2629201	((((&))))	139	142	435	438	-7.77	-8.2	0.42	hypothetical protein SAOUHSC 02858 SAOUHSC	SAOUHSC_02858
1851	NC_007795	c1965971-1965571	((.((((((((&)))))))).))	-8	2	428	438	-7.76	-12.2	0.42	excisionase related protein SAOUHSC	SAOUHSC_02088
1852	NC_007795	c1772717-1771873	(((((((((&)))))))))	286	294	86	94	-7.76	-14.4	0.42	hypothetical protein SAOUHSC 01865 SAOUHSC	SAOUHSC_01865
1853	NC_007795	1449971-1450308	((((((((((&))))))))))	86	95	437	446	-7.76	-9.9	0.42	hypothetical protein SAOUHSC 01494 SAOUHSC	SAOUHSC_01494
1854	NC_007795	c1644337-1643685	(((((((((((&)))))))))))	163	173	201	211	-7.76	-14.3	0.42	D tyrosyl tRNA deacylase SAOUHSC	SAOUHSC_01741
1855	NC_007795	1259156-1259889	((((.((((((&))))))))))	159	169	241	250	-7.76	-15	0.42	thermonuclease SAOUHSC	SAOUHSC_01316
1856	NC_007795	c110264-109108	(((((&)))))	-14	-10	434	438	-7.75	-10.4	0.43	phosphonate ABC transporter substrate binding protein putative SAOUHSC	SAOUHSC_00105
1857	NC_007795	c970615-969198	((((((((((&))))))))))	768	777	294	303	-7.75	-12.3	0.43	hypothetical protein SAOUHSC 00997 SAOUHSC	SAOUHSC_00997
1858	NC_007795	c2062428-2061857	(((((.(((.(((((((((((&))))))))))).)))....)))))	-110	-90	412	435	-7.75	-15.4	0.43	phi PVL orf 50 like protein SAOUHSC	SAOUHSC_02211
1859	NC_007795	c1436382-1435595	((((((&))))))	79	84	242	247	-7.75	-11.4	0.43	hypothetical protein SAOUHSC 01478 SAOUHSC	SAOUHSC_01478
1860	NC_007795	1035162-1035565	((((.((((((((&)))))))).))))	-33	-21	302	314	-7.75	-16.6	0.43	hypothetical protein SAOUHSC 01068 SAOUHSC	SAOUHSC_01068
1861	NC_007795	1490613-1490917	((((((((((((&)))))))).))))	41	52	355	367	-7.75	-13.9	0.43	hypothetical protein SAOUHSC 01544 SAOUHSC	SAOUHSC_01544
1862	NC_007795	c1605834-1604918	((((((&))))))	476	481	242	247	-7.74	-10.5	0.43	hypothetical protein SAOUHSC 01694 SAOUHSC	SAOUHSC_01694
1863	NC_007795	1340521-1341440	((((.((((&))))))))	447	455	240	247	-7.74	-14.2	0.43	2345 tetrahydropyridine 2 carboxylate N succinyltransferase putative SAOUHSC	SAOUHSC_01398
1864	NC_007795	c2311664-2311066	((((((..((((((((&))))))))))))))	-23	-8	301	314	-7.74	-19.4	0.43	30S ribosomal protein S8 SAOUHSC	SAOUHSC_02498
1865	NC_007795	1247987-1248291	((((((((&))))))))	-162	-155	301	308	-7.74	-8.9	0.43	hypothetical protein SAOUHSC 01293 SAOUHSC	SAOUHSC_01293
1866	NC_007795	c1425506-1424647	(((((&)))))	-12	-8	434	438	-7.74	-10.8	0.43	endonuclease III putative SAOUHSC	SAOUHSC_01469
1867	NC_007795	2409299-2410107	((((((((&))))))))	-13	-6	302	309	-7.74	-10.3	0.43	DNA 3 methyladenine glycosylase putative SAOUHSC	SAOUHSC_02621
1868	NC_007795	c1467027-1466663	((((((((.(((((((((&))))))))).))))))))	-191	-174	188	205	-7.74	-16.5	0.43	hypothetical protein SAOUHSC 01518 SAOUHSC	SAOUHSC_01518
1869	NC_007795	c839074-838632	(((((&)))))	208	212	92	96	-7.74	-10	0.43	hypothetical protein SAOUHSC 00873 SAOUHSC	SAOUHSC_00873
1870	NC_007795	71308-73100	((((((&))))))	402	407	91	96	-7.74	-11.3	0.43	L lactate permease SAOUHSC	SAOUHSC_00067
1871	NC_007795	807350-808266	(((((&)))))	-152	-148	90	94	-7.73	-8	0.44	3 dehydroquinate dehydratase SAOUHSC	SAOUHSC_00832
1872	NC_007795	c2520628-2519028	((((((((((&))))))))))	436	445	240	249	-7.73	-16.9	0.44	drug transporter putative SAOUHSC	SAOUHSC_02740
1873	NC_007795	c2718784-2717697	(((((((&)))))))	-139	-133	244	250	-7.73	-11.9	0.44	sensor histidine kinase putative SAOUHSC	SAOUHSC_02955
1874	NC_007795	c2247669-2246027	(((((((&)))))))	1333	1339	241	247	-7.73	-14	0.44	hypothetical protein SAOUHSC 02418 SAOUHSC	SAOUHSC_02418
1875	NC_007795	1311640-1312406	((((.((((((((((..(((((&)))))..)))))))))).))))	-125	-104	192	213	-7.73	-18.9	0.44	anthranilate synthase component II SAOUHSC	SAOUHSC_01367
1876	NC_007795	1250010-1250347	(((((((((((&)))))))))))	-105	-95	91	101	-7.73	-13.8	0.44	hypothetical protein SAOUHSC 01301 SAOUHSC	SAOUHSC_01301
1877	NC_007795	c1872891-1871951	(((((((&)))))))	408	414	432	438	-7.72	-14.9	0.44	ABC transporter ATP binding protein putative SAOUHSC	SAOUHSC_01967
1878	NC_007795	c1529660-1529089	((((((.((((&)))).))))))	342	352	300	310	-7.72	-13.4	0.44	hypothetical protein SAOUHSC 01604 SAOUHSC	SAOUHSC_01604
1879	NC_007795	c1334420-1333318	(((((((((..((..((((.((&))))))..))..)))))))))	481	502	74	94	-7.72	-22.2	0.44	hypothetical protein SAOUHSC 01391 SAOUHSC	SAOUHSC_01391
1880	NC_007795	25445-27471	((((((((&))))))))	1814	1821	242	249	-7.72	-12.8	0.44	sensory box histidine kinase VicK putative SAOUHSC	SAOUHSC_00021
1881	NC_007795	c1804145-1802443	((((((((&))).)))))	1289	1296	240	248	-7.72	-14.5	0.44	hypothetical protein SAOUHSC 01890 SAOUHSC	SAOUHSC_01890
1882	NC_007795	c1822668-1821722	(((((((((&)))))))))	397	405	240	248	-7.72	-16.3	0.44	hypothetical protein SAOUHSC 01912 SAOUHSC	SAOUHSC_01912
1883	NC_007795	955730-956733	((((..(((&)))..))))	268	276	240	248	-7.72	-12.9	0.44	hypothetical protein SAOUHSC 00984 SAOUHSC	SAOUHSC_00984
1884	NC_007795	c1497896-1497511	((((((((&))))).)))	-166	-159	90	98	-7.71	-9.3	0.45	ETA orf 26 like protein related protein SAOUHSC	SAOUHSC_01562
1885	NC_007795	c1842466-1840527	(((.((((&)))).)))	57	64	91	98	-7.71	-9	0.45	type I restriction modification system M subunit SAOUHSC	SAOUHSC_01933
1886	NC_007795	2214293-2214651	((((((..((((((&))))))))))))	78	91	90	101	-7.71	-11.8	0.45	hypothetical protein SAOUHSC A02273 SAOUHSC	SAOUHSC_A02273
1887	NC_007795	c2299925-2299327	((((((((((((&))))))))))))	362	373	35	46	-7.71	-17	0.45	30S ribosomal protein S9 SAOUHSC	SAOUHSC_02477
1888	NC_007795	505026-507682	(((.((((((.((((((&)))))))))))).)))	607	623	86	101	-7.7	-15.3	0.45	endopeptidase putative SAOUHSC	SAOUHSC_00505
1889	NC_007795	2093674-2094443	((((((&))))))	482	487	89	94	-7.7	-8.5	0.45	accessory gene regulator protein B SAOUHSC	SAOUHSC_02261
1890	NC_007795	c336848-335653	((((((((&))))))))	-14	-7	301	308	-7.7	-10.6	0.45	hypothetical protein SAOUHSC 00322 SAOUHSC	SAOUHSC_00322
1891	NC_007795	632691-633952	(((((((....((((((&))))))...)))))))	1015	1031	461	476	-7.7	-13.5	0.45	tagX protein putative SAOUHSC	SAOUHSC_00644
1892	NC_007795	601153-601460	(((((((((((&)))))))))))	60	70	363	373	-7.7	-13.6	0.45	hypothetical protein SAOUHSC 00609 SAOUHSC	SAOUHSC_00609
1893	NC_007795	c2062614-2062229	(((((((&)))))))	-62	-56	240	246	-7.7	-11.9	0.45	hypothetical protein SAOUHSC 02212 SAOUHSC	SAOUHSC_02212
1894	NC_007795	627002-627846	(((((((((((&)))))))))))	228	238	28	38	-7.7	-13.9	0.45	hypothetical protein SAOUHSC 00638 SAOUHSC	SAOUHSC_00638
1895	NC_007795	102875-104427	(((((((.((...(((((((&))))))))).)))))))	-58	-39	460	476	-7.69	-17.3	0.46	hypothetical protein SAOUHSC 00099 SAOUHSC	SAOUHSC_00099
1896	NC_007795	c1523435-1522315	((((((((&))))))))	595	602	307	314	-7.69	-13.4	0.46	AtsA/ElaC family protein SAOUHSC	SAOUHSC_01598
1897	NC_007795	c2493371-2492704	(((((((((((&)))))))))))	-29	-19	373	383	-7.69	-14.1	0.46	hypothetical protein SAOUHSC 02711 SAOUHSC	SAOUHSC_02711
1898	NC_007795	c2239068-2238752	((((((&))))))	82	87	89	94	-7.69	-9.1	0.46	hypothetical protein SAOUHSC 02412 SAOUHSC	SAOUHSC_02412
1899	NC_007795	c849020-848527	((((((((&))))))))	74	81	91	98	-7.69	-10.8	0.46	putative monovalent cation/H+ antiporter subunit F SAOUHSC	SAOUHSC_00884
1900	NC_007795	c1674888-1673762	((((((&))))))	727	732	91	96	-7.69	-11.3	0.46	porphobilinogen deaminase SAOUHSC	SAOUHSC_01774
1901	NC_007795	1308714-1309945	((.(((((((((((.(((&))).))))))))))).))	794	811	77	94	-7.69	-21.3	0.46	hypothetical protein SAOUHSC 01365 SAOUHSC	SAOUHSC_01365
1902	NC_007795	671708-672207	((((((((&))))))))	144	151	307	314	-7.68	-12.9	0.46	hypothetical protein SAOUHSC 00686 SAOUHSC	SAOUHSC_00686
1903	NC_007795	487722-488725	((((.(((((&)))))))))	768	777	468	476	-7.68	-10.3	0.46	dihydropteroate synthase SAOUHSC	SAOUHSC_00489
1904	NC_007795	c1534035-1532855	((((((((&))))))))	240	247	307	314	-7.68	-13.4	0.46	hypothetical protein SAOUHSC 01609 SAOUHSC	SAOUHSC_01609
1905	NC_007795	1167874-1168982	((((((&))))))	-16	-11	241	246	-7.68	-10.6	0.46	succinyl CoA synthetase subunit alpha SAOUHSC	SAOUHSC_01218
1906	NC_007795	729165-730336	(((((((&)))))))	418	424	435	441	-7.68	-10.8	0.46	ribonucleotide diphosphate reductase subunit beta SAOUHSC	SAOUHSC_00743
1907	NC_007795	2214125-2214417	((((((&))))))	28	33	89	94	-7.68	-8.5	0.46	hypothetical protein SAOUHSC 02394 SAOUHSC	SAOUHSC_02394
1908	NC_007795	1069976-1070343	((((((((((&))))))))))	-189	-180	316	325	-7.67	-14.7	0.47	hypothetical protein SAOUHSC 01109 SAOUHSC	SAOUHSC_01109
1909	NC_007795	840538-840974	(((.(((.(((((((&))))))).))).)))	155	169	425	439	-7.67	-10.3	0.47	hypothetical protein SAOUHSC 00876 SAOUHSC	SAOUHSC_00876
1910	NC_007795	245050-245966	((((((((((.(((((((((&))))))))).))))))))))	67	86	40	59	-7.67	-16.9	0.47	2 C methyl D erythritol 4 phosphate cytidylyltransferase SAOUHSC	SAOUHSC_00225
1911	NC_007795	1339802-1340694	(((.(((.(((..((((((((((.(((.((&)).))).)))))))))).)))))).)))	41	70	78	105	-7.67	-23.9	0.47	dihydrodipicolinate reductase SAOUHSC	SAOUHSC_01397
1912	NC_007795	1098532-1100051	(((((&)))))	-38	-34	92	96	-7.67	-9.7	0.47	cell division protein putative SAOUHSC	SAOUHSC_01148
1913	NC_007795	1046112-1047388	(((((((((&)))))))))	646	654	302	310	-7.67	-11.6	0.47	hypothetical protein SAOUHSC 01084 SAOUHSC	SAOUHSC_01084
1914	NC_007795	2367380-2368533	(((((........(((((.(((&))))))))......)))))	-122	-101	78	96	-7.67	-18.94	0.47	D isomer specific 2 hydroxyacid dehydrogenase NAD binding domain containing protein SAOUHSC	SAOUHSC_02577
1915	NC_007795	c973074-972596	((((((((&))))))))	-28	-21	240	247	-7.66	-16.3	0.47	quinol oxidase subunit IV putative SAOUHSC	SAOUHSC_00999
1916	NC_007795	86196-88246	((((..((.(((((&)))))))..))))	822	835	434	446	-7.66	-13.6	0.47	hypothetical protein SAOUHSC 00080 SAOUHSC	SAOUHSC_00080
1917	NC_007795	c1497310-1496853	((((((.(((((&)))))))))))	166	177	357	367	-7.66	-13.3	0.47	hypothetical protein SAOUHSC 01560 SAOUHSC	SAOUHSC_01560
1918	NC_007795	c2303080-2302020	((.(((((&)))))))	-191	-184	241	247	-7.65	-10.8	0.48	cobalt transporter ATP binding subunit SAOUHSC	SAOUHSC_02482
1919	NC_007795	533130-534514	(((((((((((&)).)))))))))	-137	-127	432	443	-7.65	-13.9	0.48	elongation factor Tu SAOUHSC	SAOUHSC_00530
1920	NC_007795	1739423-1739718	(((((........((((((.((((&)))))))))).....)))))	65	88	117	136	-7.65	-15.42	0.48	hypothetical protein SAOUHSC 01834 SAOUHSC	SAOUHSC_01834
1921	NC_007795	145205-145764	((((((..(((((((.(((((.((((&)))).))))).)))))))))))))	215	240	188	211	-7.65	-17.3	0.48	hypothetical protein SAOUHSC 00141 SAOUHSC	SAOUHSC_00141
1922	NC_007795	c1462918-1462371	((((&))))	14	17	435	438	-7.65	-8.3	0.48	hypothetical protein SAOUHSC 01513 SAOUHSC	SAOUHSC_01513
1923	NC_007795	c1411803-1410725	(((((((..(((&))))))))))	182	193	241	250	-7.65	-14.4	0.48	hypothetical protein SAOUHSC 01454 SAOUHSC	SAOUHSC_01454
1924	NC_007795	c1961017-1960656	((((((((((&))))))))))	33	42	212	221	-7.65	-13.7	0.48	phi PVL orf 38 like protein related protein SAOUHSC	SAOUHSC_02076
1925	NC_007795	c2144374-2142498	((((((((((((&))))))))))))	1003	1014	455	466	-7.65	-12.9	0.48	potassium transporting ATPase subunit A SAOUHSC	SAOUHSC_02312
1926	NC_007795	1551035-1551621	((.((((((((&)))))))).))	223	233	304	314	-7.64	-15.4	0.48	hypothetical protein SAOUHSC 01630 SAOUHSC	SAOUHSC_01630
1927	NC_007795	c2667059-2666560	((((((&))))))	-181	-176	93	98	-7.64	-8.8	0.48	hypothetical protein SAOUHSC 02896 SAOUHSC	SAOUHSC_02896
1928	NC_007795	c1417445-1416913	(((((((...((((.((((((((((&))))))))))...)))).)))))))	27	51	424	448	-7.64	-17.1	0.48	hypothetical protein SAOUHSC 01459 SAOUHSC	SAOUHSC_01459
1929	NC_007795	c2351080-2350014	(((((&)))))	423	427	434	438	-7.64	-10.5	0.48	hypothetical protein SAOUHSC 02556 SAOUHSC	SAOUHSC_02556
1930	NC_007795	1257026-1258317	((((.(((...(((((((&))))))).))).))))	668	685	86	101	-7.64	-13.2	0.48	histidine kinase SAOUHSC	SAOUHSC_01313
1931	NC_007795	256020-257011	(((((((((((&)))))))))))	-18	-8	469	479	-7.63	-13.6	0.49	hypothetical protein SAOUHSC 00235 SAOUHSC	SAOUHSC_00235
1932	NC_007795	468729-469231	(((((&)))))	-14	-10	434	438	-7.63	-9.8	0.49	regulatory protein SpoVG SAOUHSC	SAOUHSC_00469
1933	NC_007795	2505348-2506759	((((((&))))))	716	721	89	94	-7.63	-8.6	0.49	hypothetical protein SAOUHSC 02725 SAOUHSC	SAOUHSC_02725
1934	NC_007795	1873189-1873754	(((((((...(((((((((((&)))))))))))......)))))))	-25	-5	412	435	-7.63	-14.3	0.49	hypothetical protein SAOUHSC 01969 SAOUHSC	SAOUHSC_01969
1935	NC_007795	317-1878	(((((((((((..(((&)))..))))))..)))))	27	42	79	96	-7.63	-21.3	0.49	chromosomal replication initiation protein SAOUHSC	SAOUHSC_00001
1936	NC_007795	c1021633-1020081	(((((((((((((((((..(((((&))))).)))))))))))))))))	-48	-25	111	133	-7.63	-19.8	0.49	hypothetical protein SAOUHSC 01053 SAOUHSC	SAOUHSC_01053
1937	NC_007795	c2467780-2463891	(((((.(((&))).)))))	459	467	240	248	-7.63	-15.1	0.49	nitrate reductase alpha subunit SAOUHSC	SAOUHSC_02681
1938	NC_007795	c394078-393579	(((((..(((((((&))))))))))))	171	184	124	135	-7.63	-10.4	0.49	hypothetical protein SAOUHSC A00379 SAOUHSC	SAOUHSC_A00379
1939	NC_007795	1074597-1074952	((((((((.((&))))))))))	-72	-62	241	250	-7.63	-14.9	0.49	hypothetical protein SAOUHSC A01079 SAOUHSC	SAOUHSC_A01079
1940	NC_007795	c960626-959416	((((((((((&))))))))))	842	851	126	135	-7.63	-12.4	0.49	glutamyl endopeptidase precursor putative SAOUHSC	SAOUHSC_00988
1941	NC_007795	1792614-1793767	(((.((((((&)))))))))	146	155	431	439	-7.62	-13	0.49	hypothetical protein SAOUHSC 01877 SAOUHSC	SAOUHSC_01877
1942	NC_007795	c2654514-2653187	(((.((((((&)))))))))	-88	-79	240	248	-7.62	-14.8	0.49	hypothetical protein SAOUHSC 02880 SAOUHSC	SAOUHSC_02880
1943	NC_007795	c2068565-2068045	((((((&))))))	-138	-133	90	95	-7.62	-8.6	0.49	hypothetical protein SAOUHSC 02225 SAOUHSC	SAOUHSC_02225
1944	NC_007795	c1481517-1480676	((((((((&))))))))	-12	-5	301	308	-7.62	-9.3	0.49	major tail protein SAOUHSC	SAOUHSC_01529
1945	NC_007795	2768462-2768964	((((((&)).))))	-14	-9	241	247	-7.62	-9.7	0.49	hypothetical protein SAOUHSC 02993 SAOUHSC	SAOUHSC_02993
1946	NC_007795	c2705580-2705270	(((((.((&)).)))))	97	104	241	248	-7.62	-11	0.49	hypothetical protein SAOUHSC 02940 SAOUHSC	SAOUHSC_02940
1947	NC_007795	2070061-2070800	(((((((&)))))))	493	499	304	310	-7.62	-11.7	0.49	phi PVL orf 33 like protein SAOUHSC	SAOUHSC_02232
1948	NC_007795	981423-981886	((((((((((((((&))))))))))))))	249	262	320	333	-7.61	-14.5	0.5	phosphoribosylformylglycinamidine synthase PurS protein SAOUHSC	SAOUHSC_01011
1949	NC_007795	c1545091-1544502	((((((((((((&))))))))))))	-31	-20	322	333	-7.61	-12.7	0.5	transcription antitermination protein NusB SAOUHSC	SAOUHSC_01621
1950	NC_007795	c2317314-2316491	(((((((..(((&)))..)))))))	604	615	468	479	-7.61	-11.8	0.5	50S ribosomal protein L4 SAOUHSC	SAOUHSC_02511
1951	NC_007795	c2155105-2154696	((((((....((((&)))).....))))))	30	43	460	474	-7.61	-12.1	0.5	hypothetical protein SAOUHSC 02321 SAOUHSC	SAOUHSC_02321
1952	NC_007795	1754879-1756248	((((((((((......(((((((&)))))))))))))))))	707	729	457	473	-7.61	-17.1	0.5	hypothetical protein SAOUHSC 01849 SAOUHSC	SAOUHSC_01849
1953	NC_007795	15214-15743	((((((((.((((.((((&)))).))))))))))))	282	299	466	482	-7.61	-15.4	0.5	hypothetical protein SAOUHSC 00012 SAOUHSC	SAOUHSC_00012
1954	NC_007795	c1547347-1546683	(((((((&)))))))	308	314	434	440	-7.61	-12	0.5	acetyl CoA carboxylase biotin carboxyl carrier protein SAOUHSC	SAOUHSC_01624
1955	NC_007795	924885-925594	((((((((&))))))))	334	341	91	98	-7.61	-12.8	0.5	hypothetical protein SAOUHSC 00951 SAOUHSC	SAOUHSC_00951
1956	NC_007795	c108319-107319	(((((&)))))	117	121	243	247	-7.61	-7.9	0.5	phosphonates ABC transporter permease protein CC0363 putative SAOUHSC	SAOUHSC_00103
1957	NC_007795	2032110-2032489	((((((.(((((&))))).))))))	86	97	435	446	-7.61	-12	0.5	hypothetical protein SAOUHSC 02164 SAOUHSC	SAOUHSC_02164
1958	NC_007795	c2283115-2282790	((((((((&))))))))	-170	-163	429	436	-7.61	-10.6	0.5	hypothetical protein SAOUHSC 02459 SAOUHSC	SAOUHSC_02459
1959	NC_007795	561484-562316	((((((((((..((((&))))..))))))))))	282	297	79	94	-7.61	-19.3	0.5	hypothetical protein SAOUHSC 00553 SAOUHSC	SAOUHSC_00553
1960	NC_007795	c1778332-1777437	(((((((((..((((&))))..)))))))))	365	379	301	315	-7.61	-17.3	0.5	ribosomal small subunit pseudouridine synthase A putative SAOUHSC	SAOUHSC_01870
1961	NC_007795	195858-197134	((((((((((((...((((((((.(((&))).))))))))))))))))))))	80	106	90	113	-7.61	-23.7	0.5	hypothetical protein SAOUHSC 00179 SAOUHSC	SAOUHSC_00179
1962	NC_007795	2575679-2576622	(((((((((((&)))))))))))	313	323	89	99	-7.6	-13.1	0.5	hypothetical protein SAOUHSC 02800 SAOUHSC	SAOUHSC_02800
1963	NC_007795	482396-483135	(((((((((((&)))))))))))	213	223	310	320	-7.6	-21.2	0.5	hypoxanthine phosphoribosyltransferase SAOUHSC	SAOUHSC_00485
1964	NC_007795	c1518083-1516996	(((((((&)))))))	429	435	468	474	-7.6	-11.4	0.5	integrase/recombinase XerD SAOUHSC	SAOUHSC_01591
1965	NC_007795	c1720575-1719077	((((((.(((&))).))))))	828	837	240	249	-7.6	-13.3	0.5	hypothetical protein SAOUHSC 01813 SAOUHSC	SAOUHSC_01813
1966	NC_007795	c2306742-2306429	(((((((((((&)))))))))))	0	10	184	194	-7.59	-11.8	0.51	50S ribosomal protein L36 SAOUHSC	SAOUHSC_02488
1967	NC_007795	642835-644051	((((((.((((((&)))))).))))))	844	856	110	122	-7.59	-15.9	0.51	ferrichrome ABC transporter (permease) putative SAOUHSC	SAOUHSC_00654
1968	NC_007795	1899612-1899976	(((((((&))).))))	150	156	240	247	-7.59	-13.8	0.51	hypothetical protein SAOUHSC A01909 SAOUHSC	SAOUHSC_A01909
1969	NC_007795	c817504-816453	((((.(((((((((((((((&))))))))....))))))).))))	483	502	78	101	-7.59	-22.9	0.51	hypothetical protein SAOUHSC 00846 SAOUHSC	SAOUHSC_00846
1970	NC_007795	c2513285-2512984	((((((((((((&))))))))))))	-170	-159	210	221	-7.59	-14.9	0.51	hypothetical protein SAOUHSC 02732 SAOUHSC	SAOUHSC_02732
1971	NC_007795	18118-20285	((((((..((((((&))))))))))))	1943	1956	468	479	-7.59	-11.3	0.51	hypothetical protein SAOUHSC 00015 SAOUHSC	SAOUHSC_00015
1972	NC_007795	c2652475-2650767	((((((((((((((.((((&)))).))))))))))))))	624	642	93	111	-7.59	-20.7	0.51	squalene synthase SAOUHSC	SAOUHSC_02877
1973	NC_007795	113883-114568	(((((((.((((.((((&)))))))))))))))	236	252	373	387	-7.59	-16	0.51	replication initiation protein putative SAOUHSC	SAOUHSC_00109
1974	NC_007795	c311860-310860	(((((&)))))	-175	-171	92	96	-7.58	-10	0.51	hypothetical protein SAOUHSC 00297 SAOUHSC	SAOUHSC_00297
1975	NC_007795	1182588-1183510	((((.(((((..(((((&)))))..))))).))))	-169	-153	425	441	-7.58	-11.6	0.51	uridylate kinase SAOUHSC	SAOUHSC_01235
1976	NC_007795	1178077-1179680	(((((((((......(((((((((((&))))))))))))))))))))	410	435	413	432	-7.58	-15.1	0.51	ATP dependent protease ATP binding subunit SAOUHSC	SAOUHSC_01226
1977	NC_007795	c1643888-1642813	(((((((&)))))))	295	301	240	246	-7.57	-14.2	0.52	hypothetical protein SAOUHSC 01739 SAOUHSC	SAOUHSC_01739
1978	NC_007795	c2195735-2194864	((((((((((&))))))))))	-124	-115	86	95	-7.57	-12.5	0.52	hypothetical protein SAOUHSC 02372 SAOUHSC	SAOUHSC_02372
1979	NC_007795	c2052167-2051809	((.((((((((&))))))))))	-154	-144	465	474	-7.57	-11.2	0.52	hypothetical protein SAOUHSC 02190 SAOUHSC	SAOUHSC_02190
1980	NC_007795	c1924380-1924070	(((((((((&)))))))))	-199	-191	357	365	-7.57	-13.3	0.52	hypothetical protein SAOUHSC 02017 SAOUHSC	SAOUHSC_02017
1981	NC_007795	1420678-1421555	(((((((&)))))))	100	106	470	476	-7.57	-10.4	0.52	Holliday junction specific endonuclease SAOUHSC	SAOUHSC_01466
1982	NC_007795	1313212-1314194	(((((((((((&)))))))))))	692	702	365	375	-7.57	-16.7	0.52	indole 3 glycerol phosphate synthase SAOUHSC	SAOUHSC_01369
1983	NC_007795	c371452-369729	((((((&))))))	845	850	91	96	-7.57	-9	0.52	alkyl hydroperoxide reductase subunit F SAOUHSC	SAOUHSC_00364
1984	NC_007795	c2162436-2161547	(((((...(((&))))))))	661	671	241	248	-7.57	-10.1	0.52	hypothetical protein SAOUHSC 02331 SAOUHSC	SAOUHSC_02331
1985	NC_007795	666218-667062	((((((&))))))	-16	-11	304	309	-7.56	-9	0.52	hypothetical protein SAOUHSC 00678 SAOUHSC	SAOUHSC_00678
1986	NC_007795	c959534-958153	((((((&))))))	569	574	91	96	-7.56	-9.2	0.52	cysteine protease precursor putative SAOUHSC	SAOUHSC_00987
1987	NC_007795	409197-409720	(((((((((((.((((((((((((&))))))))))))....)))))..))))))	-179	-156	183	211	-7.56	-20.4	0.52	hypothetical protein SAOUHSC 00407 SAOUHSC	SAOUHSC_00407
1988	NC_007795	c1961694-1961045	(((((((((((&)))))))))))	438	448	453	463	-7.56	-11.5	0.52	phi PV83 orf 10 like protein SAOUHSC	SAOUHSC_02078
1989	NC_007795	c2051346-2050769	((((((&))))))	2	7	434	439	-7.56	-10.3	0.52	HK97 family phage protein SAOUHSC	SAOUHSC_02187
1990	NC_007795	1249505-1249827	(((((((&)))))))	-43	-37	433	439	-7.56	-12.5	0.52	hypothetical protein SAOUHSC 01298 SAOUHSC	SAOUHSC_01298
1991	NC_007795	2663060-2663397	((((((((&))))))))	122	129	32	39	-7.56	-11.6	0.52	hypothetical protein SAOUHSC 02890 SAOUHSC	SAOUHSC_02890
1992	NC_007795	866316-867091	((((((&))))))	-14	-9	471	476	-7.56	-8.7	0.52	hypothetical protein SAOUHSC 00901 SAOUHSC	SAOUHSC_00901
1993	NC_007795	1251120-1251661	(((..(((.(.(((.((((((((&)))))))).))).).)))..)))	-178	-156	416	438	-7.55	-16	0.53	hypothetical protein SAOUHSC 01305 SAOUHSC	SAOUHSC_01305
1994	NC_007795	2691455-2692545	((((((((&))))))))	208	215	89	96	-7.55	-10.3	0.53	fructose 16 bisphosphate aldolase SAOUHSC	SAOUHSC_02926
1995	NC_007795	2380309-2381381	(((((((((......((((((&)))))).....)))))))))	-148	-128	447	466	-7.55	-13.3	0.53	hypothetical protein SAOUHSC 02589 SAOUHSC	SAOUHSC_02589
1996	NC_007795	c1954349-1953964	(((((((&)))))))	-62	-56	240	246	-7.55	-11.9	0.53	PV83 orf 23 like protein related protein SAOUHSC	SAOUHSC_02063
1997	NC_007795	125416-126740	((((((((((((((&)))))))))))..)))	38	51	79	94	-7.55	-19	0.53	UDP N acetylglucosamine 2 epimerase SAOUHSC	SAOUHSC_00120
1998	NC_007795	820944-821608	(((((((&)))))))	381	387	91	97	-7.55	-12	0.53	hypothetical protein SAOUHSC 00850 SAOUHSC	SAOUHSC_00850
1999	NC_007795	c2472577-2471646	(((((.((&)).)))))	172	179	432	439	-7.55	-11.1	0.53	hypothetical protein SAOUHSC 02685 SAOUHSC	SAOUHSC_02685
[truncated: 893 more rows]

## Sheet: RsaB
Rank	Accession #	Gene coordinates	Interaction dot bracket	mRNA start	mRNA end	sRNA start	sRNA end	energy kJ/mol	energy kJ/mol (unfolded)	z-score	Annotation	Locus tag
1	NC_007795	c1750306-1747419	(((((((((((((((((((((((((((((&)))))))))))))))))))))))))))))	-81	-53	1	29	-34.6	-48.1	-12.46	hypothetical protein SAOUHSC 01843 SAOUHSC	SAOUHSC_01843
2	NC_007795	1106930-1109883	(((((((.(((..((...((((((((&))))))))....))..))).)))))))	1089	1114	3	29	-17.28	-26.1	-4.43	isoleucyl tRNA synthetase SAOUHSC	SAOUHSC_01159
3	NC_007795	726882-729247	((((((((...((((((((((((((&)))))))))))))).))))))))	644	668	11	33	-16.86	-31.3	-4.24	ribonucleotide diphosphate reductase subunit alpha SAOUHSC	SAOUHSC_00742
4	NC_007795	c2038412-2037916	((((((((...((((((((((((&))))))))))))...)).))))))	222	244	26	49	-16.43	-25.3	-4.04	hypothetical protein SAOUHSC 02177 SAOUHSC	SAOUHSC_02177
5	NC_007795	1085415-1085842	((((((((((((.((((((&)))))).))))))).)))))	-12	6	9	28	-16.06	-24.4	-3.87	hypothetical protein SAOUHSC 01131 SAOUHSC	SAOUHSC_01131
6	NC_007795	c1741009-1739679	(((((((((((((..((((((((&)))).))))..)))).)))))))))	997	1019	28	52	-16.06	-21.8	-3.87	hypothetical protein SAOUHSC 01835 SAOUHSC	SAOUHSC_01835
7	NC_007795	c1974824-1973581	(((...(((..(((((((((((((((((&)))))))))))))))))..)))...)))	257	284	3	30	-15.99	-27.4	-3.84	histidine kinase putative SAOUHSC	SAOUHSC_02099
8	NC_007795	c1757535-1756346	(((((((((((((((((((&)))))))))).......)))))).)))	883	901	20	46	-15.27	-28.21	-3.5	catabolite control protein A SAOUHSC	SAOUHSC_01850
9	NC_007795	c1857880-1854687	((((((((((........((((((((((((&))))))))))))))))))))))	2883	2912	3	24	-15.21	-25.1	-3.47	lantibiotic epidermin biosynthesis protein EpiB putative SAOUHSC	SAOUHSC_01952
10	NC_007795	795790-796109	(((((((((((((((((((.((((&)))))))))......))))))))))))))	-44	-21	26	54	-15.11	-22.9	-3.43	truncated secreted von Willebrand factor binding protein SAOUHSC	SAOUHSC_00813
11	NC_007795	c2709680-2708110	(((((.((((((.((((..(((((((((&)))))))))..).))).)))))).)))))	1315	1342	1	29	-15.05	-25.7	-3.4	citrate transporter putative SAOUHSC	SAOUHSC_02943
12	NC_007795	c1681880-1680751	((((((((((((((&))))))))))))))	-99	-86	42	55	-14.7	-16.5	-3.24	hypothetical protein SAOUHSC 01781 SAOUHSC	SAOUHSC_01781
13	NC_007795	c1613956-1612536	(((((((.(((...((((((((((&)))))))))).))))))))))	957	980	8	28	-14.69	-25.3	-3.23	hypothetical protein SAOUHSC 01706 SAOUHSC	SAOUHSC_01706
14	NC_007795	c2717037-2714837	((((((((((((((&))))))))))))))	819	832	21	34	-14.69	-23.7	-3.23	permease domain containing protein SAOUHSC	SAOUHSC_02953
15	NC_007795	c1682507-1681699	((((((((((((((&))))))))))))))	528	541	42	55	-14.4	-16.5	-3.1	hypothetical protein SAOUHSC 01782 SAOUHSC	SAOUHSC_01782
16	NC_007795	2795394-2796109	((((((((((((((((&))))))))))))).)))	163	178	6	22	-14.32	-20.5	-3.06	hypothetical protein SAOUHSC 03022 SAOUHSC	SAOUHSC_03022
17	NC_007795	c1599960-1597937	((((((((((&))))))))))	1506	1515	19	28	-14.13	-18.7	-2.97	GTP binding protein LepA SAOUHSC	SAOUHSC_01688
18	NC_007795	c2699834-2697925	((((..(((.((((((.(((...(((((((&))))))).))).)))))).)))..))))	113	142	25	52	-14.12	-23.5	-2.97	choline dehydrogenase SAOUHSC	SAOUHSC_02932
19	NC_007795	c2054122-2053338	(((.((((((((....((((((((&))))))))...)))))))))))	73	96	8	29	-14.12	-25.5	-2.97	prohead protease SAOUHSC	SAOUHSC_02193
20	NC_007795	c1495086-1494344	(((((((.......(((((.(((.((((&)))).)))))))).......)))))))	-171	-144	21	47	-14.03	-24.04	-2.93	bacteriophage L54a deoxyuridine 5 triphosphate nucleotidohydrolase SAOUHSC	SAOUHSC_01552
21	NC_007795	932894-935418	(((.(((((((((.(((((...(((((&)))))...))))).)))))))))..)))	1176	1202	2	29	-13.96	-25.9	-2.89	serine protease HtrA putative SAOUHSC	SAOUHSC_00958
22	NC_007795	1206278-1208721	((.(((((((((((((((((&))))))))))..)))))))))	-139	-120	9	29	-13.92	-25.8	-2.88	hypothetical protein SAOUHSC 01253 SAOUHSC	SAOUHSC_01253
23	NC_007795	c2161754-2160724	((((((...(((((((..(((((((&)))))))..))))))).))))))	238	262	7	29	-13.81	-27	-2.82	phosphomethylpyrimidine kinase SAOUHSC	SAOUHSC_02330
24	NC_007795	1289846-1290513	(((((((((((((((((.......((((&))))........))))).))))))))))))	45	72	26	55	-13.81	-21.76	-2.82	hypothetical protein SAOUHSC 01348 SAOUHSC	SAOUHSC_01348
25	NC_007795	c1374368-1373947	((((((((((((((&))))))))))))))	-2	11	34	47	-13.79	-18.5	-2.82	hypothetical protein SAOUHSC 01439 SAOUHSC	SAOUHSC_01439
26	NC_007795	2739827-2740965	((((..(((((((((.(((.((((((&)))))).))).)))))))))..))))	721	746	25	50	-13.6	-21.3	-2.73	mannose 6 phosphate isomerase SAOUHSC	SAOUHSC_02976
27	NC_007795	817432-818393	(((((((((((((((((&)))))))))))))))))	75	91	3	19	-13.58	-20.8	-2.72	ABC transporter ATP binding protein putative SAOUHSC	SAOUHSC_00847
28	NC_007795	2366518-2367218	(((...((((((((.(((.((((((&))))))))).))))))))......)))	260	284	17	43	-13.56	-25.3	-2.71	secretory antigen precursor SsaA putative SAOUHSC	SAOUHSC_02576
29	NC_007795	c1791435-1788818	(((((((((((((..(((((((((&)))))))))...))).))))))))))	357	380	9	34	-13.47	-26.6	-2.67	leucyl tRNA synthetase SAOUHSC	SAOUHSC_01875
30	NC_007795	c2201109-2199608	((((((((..((((((.((((((((&)))))))).))))))..)))).))))	177	201	2	27	-13.45	-25.1	-2.66	pyrimidine nucleoside phosphorylase SAOUHSC	SAOUHSC_02377
31	NC_007795	c2396604-2395166	((((((.((...((((((((((((((((&))))))))))))))))))))))))	167	194	4	27	-13.43	-25.6	-2.65	imidazolonepropionase SAOUHSC	SAOUHSC_02606
32	NC_007795	1334167-1335968	((((((((((((((((&))))))))))).)))))	1041	1056	26	42	-13.43	-19.2	-2.65	ABC transporter ATP binding protein putative SAOUHSC	SAOUHSC_01392
33	NC_007795	2434725-2436598	((((((.(((((((.(((((&))))).))))))).))))))	1246	1265	7	26	-13.41	-22.8	-2.64	hypothetical protein SAOUHSC 02649 SAOUHSC	SAOUHSC_02649
34	NC_007795	895824-897106	(((((((((((((.((..((((((((&))))))))..)).)))))))).)))))	651	676	3	29	-13.37	-23.7	-2.62	hypothetical protein SAOUHSC 00925 SAOUHSC	SAOUHSC_00925
35	NC_007795	2457515-2457921	((((((.((((((((((((((&)).))))))))))))))))))	-195	-175	21	41	-13.33	-24.3	-2.6	hypothetical protein SAOUHSC 02673 SAOUHSC	SAOUHSC_02673
36	NC_007795	2367380-2368533	((((((((((((((((((&))))))).....)))))))))))	506	523	6	28	-13.33	-23.4	-2.6	D isomer specific 2 hydroxyacid dehydrogenase NAD binding domain containing protein SAOUHSC	SAOUHSC_02577
37	NC_007795	469375-470927	(((((((((((((((&)))))))))))))))	1203	1217	35	49	-13.22	-20.3	-2.55	UDP N acetylglucosamine pyrophosphorylase SAOUHSC	SAOUHSC_00471
38	NC_007795	c1797576-1797257	(((((((((.(((.(((((((&)))))))..))).)))))))))	98	118	36	57	-13.16	-16.4	-2.52	hypothetical protein SAOUHSC 01883 SAOUHSC	SAOUHSC_01883
39	NC_007795	562118-562866	((((((.(((((((((((((&))))))........)))))))))))))	467	486	25	51	-13.16	-17.6	-2.52	SIS domain containing protein SAOUHSC	SAOUHSC_00554
40	NC_007795	c1499861-1497709	((((((((((((((((&))))))))))))))))	1495	1510	7	22	-13.14	-21.8	-2.51	phage encoded DNA polymerase I SAOUHSC	SAOUHSC_01563
41	NC_007795	c1546883-1545328	(((((((((((&)))))))))))	109	119	17	27	-13.13	-19.7	-2.51	acetyl CoA carboxylase biotin carboxylase subunit SAOUHSC	SAOUHSC_01623
42	NC_007795	c774345-773243	((.((((((((((((&))))))))))))))	514	528	16	29	-13.13	-21.6	-2.51	hypothetical protein SAOUHSC 00792 SAOUHSC	SAOUHSC_00792
43	NC_007795	c2615837-2614957	(((((((..((((((((&))))))))...)))))))	85	101	26	43	-13.09	-18.6	-2.49	L serine dehydratase iron sulfur dependent beta subunit SAOUHSC	SAOUHSC_02840
44	NC_007795	c1375486-1375155	((((((..((((((((((((&))))))))))))...))))))	-16	3	22	42	-13.08	-25.5	-2.49	hypothetical protein SAOUHSC 01441 SAOUHSC	SAOUHSC_01441
45	NC_007795	c2057279-2055385	((((((.((((..(((((((..((((((((&))))))))))))))))))).))))))	987	1016	26	51	-13.08	-21.7	-2.49	phage terminase large subunit putative SAOUHSC	SAOUHSC_02196
46	NC_007795	38170-39437	((((((((((&))))))))))	857	866	18	27	-12.98	-18.8	-2.44	hypothetical protein SAOUHSC 00035 SAOUHSC	SAOUHSC_00035
47	NC_007795	c1630909-1628232	(((((((((.((((.((.(((&))))).)))).)))))))))	819	839	26	45	-12.93	-18.3	-2.42	hypothetical protein SAOUHSC 01723 SAOUHSC	SAOUHSC_01723
48	NC_007795	c1534035-1532855	((((((..(((((((((((((&)))))))))))))))))))	209	229	30	48	-12.91	-18.5	-2.41	hypothetical protein SAOUHSC 01609 SAOUHSC	SAOUHSC_01609
49	NC_007795	1096200-1097365	(((((((((((((((((((((((&))))))))))))))...)))))))))	13	35	1	26	-12.86	-24.5	-2.38	phospho N acetylmuramoyl pentapeptide transferase SAOUHSC	SAOUHSC_01146
50	NC_007795	c1930686-1930187	((((((((((((.(((&))).))))))))))))	-17	-2	40	55	-12.85	-16.9	-2.38	phi SLT orf 99 like protein SAOUHSC	SAOUHSC_02025
51	NC_007795	c2208033-2207609	((((.((((((...((((((((((.((((&))))..)))))).))))..)))))).))))	-198	-170	26	55	-12.82	-16.4	-2.37	hypothetical protein SAOUHSC 02386 SAOUHSC	SAOUHSC_02386
52	NC_007795	482396-483135	((((((((((((((((((((&))))))))))...)).))))))))	61	80	10	33	-12.8	-22.7	-2.36	hypoxanthine phosphoribosyltransferase SAOUHSC	SAOUHSC_00485
53	NC_007795	c1674888-1673762	((((((..(((((((((&)))))))))...))))))	657	673	39	56	-12.76	-17.8	-2.34	porphobilinogen deaminase SAOUHSC	SAOUHSC_01774
54	NC_007795	951000-951751	((((((((...((.((((((.((((((((&)))))))).)))))).))...))))))))	59	87	3	31	-12.76	-23.1	-2.34	hypothetical protein SAOUHSC 00979 SAOUHSC	SAOUHSC_00979
55	NC_007795	c724453-722748	((((((((.((((((((((&))))))..))))..))))))))	-11	7	9	30	-12.75	-23.7	-2.33	hypothetical protein SAOUHSC 00738 SAOUHSC	SAOUHSC_00738
56	NC_007795	c1461445-1460355	((((((.(((((((((((&))))))))))).)))).))	-195	-178	6	24	-12.74	-18.9	-2.33	hypothetical protein SAOUHSC 01511 SAOUHSC	SAOUHSC_01511
57	NC_007795	929748-930208	(((((......((((((((((((&))))))))))))....)))))	-154	-132	9	29	-12.73	-21.1	-2.32	hypothetical protein SAOUHSC 00955 SAOUHSC	SAOUHSC_00955
58	NC_007795	c1936929-1934828	(((((...((((..((((..((((((((((&))))))))))..))))..))))..)))))	1503	1532	3	31	-12.71	-29.1	-2.32	phi ETA orf 55 like protein SAOUHSC	SAOUHSC_02030
59	NC_007795	c1553658-1551986	((((((((((((((((&))))))).)))))))))	263	278	41	57	-12.66	-16.3	-2.29	glycine dehydrogenase subunit 2 SAOUHSC	SAOUHSC_01632
60	NC_007795	71308-73100	(((((((((((((((&)))))))))))))))	-60	-46	39	53	-12.66	-18	-2.29	L lactate permease SAOUHSC	SAOUHSC_00067
61	NC_007795	2806065-2807059	(((((((..((((((&))))))..)))))))	454	468	10	24	-12.61	-19	-2.27	hypothetical protein SAOUHSC 03034 SAOUHSC	SAOUHSC_03034
62	NC_007795	c1981527-1980014	((((((((((((((.((&)).))))))))))))))	-152	-136	26	42	-12.6	-18.2	-2.26	UDP N acetylmuramyl tripeptide synthetase putative SAOUHSC	SAOUHSC_02107
63	NC_007795	c2188085-2186626	((((.(((((((((((((&))))))))))))).))))	500	517	7	24	-12.59	-21.1	-2.26	UDP N acetylglucosamine 1 carboxyvinyltransferase SAOUHSC	SAOUHSC_02365
64	NC_007795	860287-860678	(((((..((((((((((((((.(&).)))))))))......)))))..)))))	108	130	22	50	-12.58	-22.6	-2.25	hypothetical protein SAOUHSC 00896 SAOUHSC	SAOUHSC_00896
65	NC_007795	c1007445-1006694	(((((((.(((((((((((&))))))).)))).)))))))	-18	0	36	55	-12.57	-16.3	-2.25	peptide deformylase SAOUHSC	SAOUHSC_01038
66	NC_007795	c2569825-2568432	((((((((((.((((((((((&)))))))..))).)))).))))))	932	952	26	49	-12.56	-20.3	-2.25	hypothetical protein SAOUHSC 02797 SAOUHSC	SAOUHSC_02797
67	NC_007795	1457555-1457979	((((((((((((((((.((((((&)))))).))))))..))))...))))))	146	168	16	43	-12.52	-22.7	-2.23	ferredoxin SAOUHSC	SAOUHSC_01504
68	NC_007795	c1644337-1643685	(((.((((((((((((((((((&))))))))))))...))))))...)))	318	339	16	42	-12.5	-23.7	-2.22	D tyrosyl tRNA deacylase SAOUHSC	SAOUHSC_01741
69	NC_007795	c1854894-1853450	((((((((((........((((((((((((&))))))))))))))))))))))	-103	-74	3	24	-12.47	-25.1	-2.2	epidermin biosynthesis protein EpiC authentic point mutation SAOUHSC	SAOUHSC_01951
70	NC_007795	c2553231-2552612	(((((.((((((..(((((&)))))..)))))).)))))	222	240	12	30	-12.46	-24.2	-2.2	hypothetical protein SAOUHSC 02775 SAOUHSC	SAOUHSC_02775
71	NC_007795	1296649-1298309	(((..((((((((((((((&))))))))))))))..)))	70	88	28	46	-12.42	-19.9	-2.18	sodium alanine symporter family protein putative SAOUHSC	SAOUHSC_01354
72	NC_007795	c993220-991620	((((((((((&))))))))))	318	327	19	28	-12.41	-16.3	-2.18	hypothetical protein SAOUHSC 01021 SAOUHSC	SAOUHSC_01021
73	NC_007795	1244441-1244838	((((((..((((((((((((((((((&)))))))))).))))))))..))))))	86	111	4	30	-12.37	-24.7	-2.16	hypothetical protein SAOUHSC 01288 SAOUHSC	SAOUHSC_01288
74	NC_007795	c2059851-2059445	(((..(((.((((..(((((((.((((&)))))))))))..))))...)))...)))	134	160	19	47	-12.37	-20.7	-2.16	hypothetical protein SAOUHSC 02203 SAOUHSC	SAOUHSC_02203
75	NC_007795	1033553-1034664	((((..((((((((((((&))))))))))))..))))	493	510	39	56	-12.33	-19.5	-2.14	protoheme IX farnesyltransferase SAOUHSC	SAOUHSC_01066
76	NC_007795	c2295524-2293918	(((((((((((((&)))))))))))))	920	932	45	57	-12.32	-13.7	-2.13	hypothetical protein SAOUHSC 02471 SAOUHSC	SAOUHSC_02471
77	NC_007795	c2679083-2678161	((((((((((((.((((((((&))))))))))))..))))))))	622	642	21	42	-12.32	-23.4	-2.13	hypothetical protein SAOUHSC 02911 SAOUHSC	SAOUHSC_02911
78	NC_007795	276108-279337	(((((((((&)))))))))	1080	1088	19	27	-12.31	-15.6	-2.13	hypothetical protein SAOUHSC 00258 SAOUHSC	SAOUHSC_00258
79	NC_007795	1128907-1131515	(((((((&)))))))	426	432	21	27	-12.27	-13.6	-2.11	primosomal protein N SAOUHSC	SAOUHSC_01179
80	NC_007795	c2232759-2225123	((((((((((((((&))))))))))).)))	4473	4486	9	23	-12.26	-18.7	-2.11	hypothetical protein SAOUHSC 02404 SAOUHSC	SAOUHSC_02404
81	NC_007795	c1502038-1501476	((((((...(((((((((((&)))))))))))...))))))	-199	-180	23	42	-12.24	-22.8	-2.1	hypothetical protein SAOUHSC 01567 SAOUHSC	SAOUHSC_01567
82	NC_007795	c2786588-2785375	((((.((((((((.((&)).)))))))).))))	833	848	9	24	-12.23	-19.5	-2.09	histidinol phosphate aminotransferase putative SAOUHSC	SAOUHSC_03012
83	NC_007795	2032110-2032489	(((((((.(((((((...((((&))))..........))))))).)))))))	75	96	27	55	-12.21	-17.52	-2.08	hypothetical protein SAOUHSC 02164 SAOUHSC	SAOUHSC_02164
84	NC_007795	c1077572-1076413	(((((((((((.(((((&))))).)))))))))))	762	778	7	23	-12.21	-19.3	-2.08	alpha hemolysin precursor SAOUHSC	SAOUHSC_01121
85	NC_007795	c1831188-1830347	(((((((((((...(((((((.(((((.(&).))))).))))))).)))).)))))))	37	65	22	49	-12.21	-23	-2.08	hypothetical protein SAOUHSC 01923 SAOUHSC	SAOUHSC_01923
86	NC_007795	c1351399-1349856	((((((((.(((((((&))))))).))))))))	1187	1202	42	57	-12.21	-14.4	-2.08	branched chain amino acid transport system II carrier protein SAOUHSC	SAOUHSC_01411
87	NC_007795	c1914062-1912126	((((((((((((..((((..((((((((&))).)))))..)))).))))))..))))))	-27	0	21	50	-12.17	-23.4	-2.06	ABC transporter ATP binding/permease protein putative SAOUHSC	SAOUHSC_02003
88	NC_007795	1964308-1964693	((...((((.((((((((((((((&))))))))))))))))))..))	23	46	3	24	-12.17	-20.2	-2.06	PV83 orf 4 like protein related protein SAOUHSC	SAOUHSC_02086
89	NC_007795	945414-946255	((((((((((&))))))))))	479	488	19	28	-12.15	-16	-2.06	ABC transporter ATP binding protein putative SAOUHSC	SAOUHSC_00970
90	NC_007795	c2734370-2732674	(((((((.(((((((..(((&)))..))))))).)))))))	-186	-167	3	22	-12.13	-18.3	-2.05	zinc metalloproteinase aureolysin SAOUHSC	SAOUHSC_02971
91	NC_007795	172514-173589	((((((((&))))))))	347	354	21	28	-12.12	-16.7	-2.04	hypothetical protein SAOUHSC 00160 SAOUHSC	SAOUHSC_00160
92	NC_007795	c1989932-1988305	((((((((((((((((((&)))))))).))))))))))	182	199	6	24	-12.09	-24.3	-2.03	aspartyl/glutamyl tRNA amidotransferase subunit B SAOUHSC	SAOUHSC_02116
93	NC_007795	513494-515094	((((..(((((((((((&)))))))))))...))))	565	581	25	42	-12.08	-18.9	-2.02	cysteinyl tRNA synthetase SAOUHSC	SAOUHSC_00511
94	NC_007795	c2546910-2545892	((((((((((((...((((.((((((((&)))))))).))))))))))).)).)))	-8	19	2	28	-12.02	-20.3	-2	hypothetical protein SAOUHSC 02769 SAOUHSC	SAOUHSC_02769
95	NC_007795	1160501-1161438	((((((((&))))))))	-194	-187	21	28	-12	-15	-1.99	tRNA (guanine N1) methyltransferase SAOUHSC	SAOUHSC_01210
96	NC_007795	c2785606-2784828	((((.((((((((.((&)).)))))))).))))	-149	-134	9	24	-11.97	-19.5	-1.97	imidazoleglycerol phosphate dehydratase SAOUHSC	SAOUHSC_03011
97	NC_007795	c1795048-1794447	((..((..((((((((((..((((&))))..))))))))))..))..))	-27	-4	20	43	-11.97	-19.9	-1.97	virulence factor regulator protein SAOUHSC	SAOUHSC_01879
98	NC_007795	928283-929964	((((((((((((&))))))))))))	582	593	34	45	-11.95	-13.7	-1.96	UDP N acetylmuramoylalanyl D glutamate 2 6 diaminopimelate ligase SAOUHSC	SAOUHSC_00954
99	NC_007795	321921-323143	((.((((((((((((.(((&))).))))))))......)))).))	686	704	22	46	-11.95	-22.2	-1.96	hypothetical protein SAOUHSC 00308 SAOUHSC	SAOUHSC_00308
100	NC_007795	c226464-225908	((((((((&))))))))	225	232	21	28	-11.95	-16.9	-1.96	hypothetical protein SAOUHSC 00202 SAOUHSC	SAOUHSC_00202
101	NC_007795	672087-672829	((((((((((((&))))))))))))	287	298	42	53	-11.89	-14.9	-1.94	hypothetical protein SAOUHSC 00687 SAOUHSC	SAOUHSC_00687
102	NC_007795	c2446571-2446156	((((((...((.(((((((.(((((((((&))))..))))))))))))))...))))))	-85	-57	28	56	-11.86	-19.1	-1.92	PTS system sucrose specific IIBC component SAOUHSC	SAOUHSC_02662
103	NC_007795	102875-104427	((((((((&))))))))	-197	-190	21	28	-11.84	-14.4	-1.91	hypothetical protein SAOUHSC 00099 SAOUHSC	SAOUHSC_00099
104	NC_007795	1149449-1150575	((.((((((((((((((&)))))).....)))))))).))	386	402	25	46	-11.82	-18.4	-1.9	malonyl CoA acyl carrier protein transacylase SAOUHSC	SAOUHSC_01198
105	NC_007795	1126651-1127474	((((((((((&))))))))))	178	187	20	29	-11.8	-18.7	-1.89	guanylate kinase SAOUHSC	SAOUHSC_01176
106	NC_007795	c1371845-1370689	((((((........(((((((((((&)))))))))))..))))))	805	829	9	27	-11.8	-20.8	-1.89	thymidylate synthase SAOUHSC	SAOUHSC_01435
107	NC_007795	c2814143-2813374	(((.(((((....((((((&))))))......))))).)))	331	349	26	46	-11.79	-17.7	-1.89	helix turn helix domain containing protein SAOUHSC	SAOUHSC_03046
108	NC_007795	246806-248694	((..(((.((((.(((((((.((((((&)))))).))))))).)))).)))..))	784	810	26	52	-11.79	-21.5	-1.89	hypothetical protein SAOUHSC 00227 SAOUHSC	SAOUHSC_00227
109	NC_007795	889774-890408	((((.(((..(((.((((.((((((((&)))))))).)))).))))))))))	37	63	7	30	-11.79	-23.4	-1.89	truncated MHC class II analog protein SAOUHSC	SAOUHSC_00918
110	NC_007795	465008-466101	(((((.((((.(((.....(((((((&))))))).....))).)))))))))	-173	-148	26	50	-11.78	-20.2	-1.88	dimethyladenosine transferase SAOUHSC	SAOUHSC_00464
111	NC_007795	c1554997-1553451	(((((((((&)))))))))	-11	-3	21	29	-11.77	-18.6	-1.88	glycine dehydrogenase subunit 1 SAOUHSC	SAOUHSC_01633
112	NC_007795	c1788342-1781582	((((((((.(((..(((((((&)))))))..))))))).))))	-67	-47	9	29	-11.76	-21.4	-1.87	hypothetical protein SAOUHSC 01873 SAOUHSC	SAOUHSC_01873
113	NC_007795	c558559-556869	((((..(((((((..((((((.((((((&)))))).))))))...)).)))))..))))	20	47	25	54	-11.75	-20.9	-1.87	hypothetical protein SAOUHSC 00548 SAOUHSC	SAOUHSC_00548
114	NC_007795	1346559-1347028	((((((.(((&)))))))))	139	148	21	29	-11.75	-17.1	-1.87	acylphosphatase SAOUHSC	SAOUHSC_01406
115	NC_007795	c1502376-1501853	((.((((((((...((((((((((((((&))).)))))))))))...)))))))).))	134	161	19	47	-11.74	-27	-1.87	hypothetical protein SAOUHSC 01568 SAOUHSC	SAOUHSC_01568
116	NC_007795	c2059648-2059299	(((..(((.((((..(((((((.((((&)))))))))))..))))...)))...)))	-69	-43	19	47	-11.73	-20.7	-1.86	hypothetical protein SAOUHSC 02202 SAOUHSC	SAOUHSC_02202
117	NC_007795	c1462480-1461363	(((..((((((.(((((((((((&))))))))))).)))).)).)))	835	857	6	28	-11.73	-20.5	-1.86	hypothetical protein SAOUHSC 01512 SAOUHSC	SAOUHSC_01512
118	NC_007795	c1329480-1328429	(((((((((((((&)))))))))))))	509	521	40	52	-11.73	-17.5	-1.86	phosphate ABC transporter ATP binding protein putative SAOUHSC	SAOUHSC_01385
119	NC_007795	696968-698007	((((((((((((((&))))))))))))))	102	115	9	22	-11.71	-21.9	-1.85	hypothetical protein SAOUHSC 00712 SAOUHSC	SAOUHSC_00712
120	NC_007795	1374186-1375090	(((((((((.(((.((((((((((((((&)))))))))))))).)))..)))))))))	85	112	9	37	-11.7	-29.4	-1.85	hypothetical protein SAOUHSC 01440 SAOUHSC	SAOUHSC_01440
121	NC_007795	c1495327-1494891	(((((((.......(((((.(((.((((&)))).)))))))).......)))))))	70	97	21	47	-11.7	-24.04	-1.85	PVL orf 52 like protein SAOUHSC	SAOUHSC_01553
122	NC_007795	1104314-1105077	((((((((..((((.....(((((((&)))))))))))..)))).))))	-48	-23	26	47	-11.7	-19.5	-1.85	hypothetical protein SAOUHSC 01154 SAOUHSC	SAOUHSC_01154
123	NC_007795	c1643888-1642813	((((((((.((((((&)))))).))))))))	273	287	42	56	-11.66	-14.2	-1.83	hypothetical protein SAOUHSC 01739 SAOUHSC	SAOUHSC_01739
124	NC_007795	24731-25632	((...(((((((((((((((..((((((&))))))..)))).))))).)))))).))	-123	-96	2	29	-11.66	-21.8	-1.83	two component response regulator putative SAOUHSC	SAOUHSC_00020
125	NC_007795	c1889489-1887904	(((((......((((((((((&))))))))))......)))))	48	68	23	43	-11.65	-21.7	-1.82	fumarate hydratase SAOUHSC	SAOUHSC_01983
126	NC_007795	c1564672-1563933	((((((((((((..((((((&))))))..))))))))))))	-17	2	36	55	-11.65	-16.6	-1.82	hypothetical protein SAOUHSC 01650 SAOUHSC	SAOUHSC_01650
127	NC_007795	997226-997968	((((.((((..(((((((.((((((&))))))....)))))))..)))).))))	-18	6	25	52	-11.64	-17.3	-1.82	hypothetical protein SAOUHSC 01027 SAOUHSC	SAOUHSC_01027
128	NC_007795	c2539677-2538284	(((((((((.(((((((&))))))).)))))))))	995	1011	36	52	-11.63	-16.4	-1.81	hypothetical protein SAOUHSC 02762 SAOUHSC	SAOUHSC_02762
129	NC_007795	c2104681-2103846	((((((((((((&))))))))))))	118	129	16	27	-11.62	-18.6	-1.81	redox sensing transcriptional repressor Rex SAOUHSC	SAOUHSC_02273
130	NC_007795	238156-239399	(((((((((.(((((((((&)))))))))......)))))))))	489	507	22	45	-11.62	-23.7	-1.81	hypothetical protein SAOUHSC 00219 SAOUHSC	SAOUHSC_00219
131	NC_007795	c584574-583052	((((((((....((((((&)))))).....))))))))	20	37	26	44	-11.62	-16.1	-1.81	hypothetical protein SAOUHSC 00581 SAOUHSC	SAOUHSC_00581
132	NC_007795	299099-300189	(((((((.(((((((((.(((..(((((&)))))..))).)))))))))...)))))))	778	805	3	32	-11.61	-26	-1.81	5' nucleotidase SAOUHSC	SAOUHSC_00284
133	NC_007795	c43813-42681	((((((((((.((((.(((((((&))))))).......))))..))))))))))	484	506	26	55	-11.57	-17.9	-1.79	hypothetical protein SAOUHSC 00039 SAOUHSC	SAOUHSC_00039
134	NC_007795	1276464-1278541	((((((.(((((((&)))))))....))))))	-76	-63	6	22	-11.56	-16.7	-1.78	transketolase SAOUHSC	SAOUHSC_01337
135	NC_007795	1051683-1052941	((((.((((((((((((&)))))))))))).))))	813	829	36	52	-11.56	-16.4	-1.78	phenylalanyl tRNA synthetase subunit alpha SAOUHSC	SAOUHSC_01092
136	NC_007795	2361798-2362801	((((.(((((((((&))))))))).))))	36	49	15	28	-11.56	-18	-1.78	secretory antigen precursor putative SAOUHSC	SAOUHSC_02571
137	NC_007795	c2234391-2232836	(((((((((((&)))))))))))	1333	1343	45	55	-11.55	-11.9	-1.78	phosphoglucosamine mutase SAOUHSC	SAOUHSC_02405
138	NC_007795	1023113-1023600	(((((((...(((((((((((&))).)))))))))))))))	-148	-128	9	27	-11.55	-18.6	-1.78	hypothetical protein SAOUHSC 01057 SAOUHSC	SAOUHSC_01057
139	NC_007795	1088692-1089587	((((((((..(((((((((&)))))))))...........))))))))	-3	15	25	52	-11.5	-17.42	-1.75	hypothetical protein SAOUHSC 01137 SAOUHSC	SAOUHSC_01137
140	NC_007795	582459-583000	(((((((((.(((((((&))))))).)))))))))	-15	1	36	52	-11.49	-17.7	-1.75	hypothetical protein SAOUHSC 00580 SAOUHSC	SAOUHSC_00580
141	NC_007795	c1304918-1304209	(((((..(..(((((((((((&)))))))))))..)..)))))	292	312	2	22	-11.47	-18.9	-1.74	methionine sulfoxide reductase A SAOUHSC	SAOUHSC_01360
142	NC_007795	339771-341653	(((...(((((...(((((((.(((((&))))))))))))....))))).)))	1028	1054	23	47	-11.47	-25.7	-1.74	hypothetical protein SAOUHSC 00327 SAOUHSC	SAOUHSC_00327
143	NC_007795	691729-693887	((((((((((((&))))))))))))	615	626	44	55	-11.46	-13.1	-1.74	fructose specific permease putative SAOUHSC	SAOUHSC_00708
144	NC_007795	c2302230-2301224	((((((((((((((((&)))))))))))))...)))	344	359	25	43	-11.42	-17.6	-1.72	cobalt transport protein putative SAOUHSC	SAOUHSC_02481
145	NC_007795	c703229-702445	(((.(...((((((((..((((((((((&)))))))))).))))))))..).)))	194	221	3	28	-11.42	-20.5	-1.72	hypothetical protein SAOUHSC 00718 SAOUHSC	SAOUHSC_00718
146	NC_007795	4834-6968	((((.(((((.(((..(((((((.(((((&))))))))))))..)))))))).))))	120	148	26	52	-11.42	-22.7	-1.72	DNA gyrase B subunit SAOUHSC	SAOUHSC_00005
147	NC_007795	2644981-2647589	((((((((((((((((((((((.((&)))))))....))))))))))).))))))	2044	2068	26	54	-11.41	-22.6	-1.71	cation transporter E1 E2 family ATPase SAOUHSC	SAOUHSC_02873
148	NC_007795	c1603780-1601433	(((((((((((((&)))))))))))))	127	139	30	42	-11.41	-14.2	-1.71	DNA internalization related competence protein ComEC/Rec2 SAOUHSC	SAOUHSC_01691
149	NC_007795	c1689226-1688106	((((((..((((.((((&)))).))))..))))))	448	464	26	42	-11.4	-15.8	-1.71	primosomal protein DnaI SAOUHSC	SAOUHSC_01791
150	NC_007795	987609-989287	((((((..(((((((((((.(((((&))))).)))..))))))))..))))))	1135	1159	24	50	-11.4	-22	-1.71	bifunctional phosphoribosylaminoimidazolecarboxamide formyltransferase/IMP cyclohydrolase SAOUHSC	SAOUHSC_01017
151	NC_007795	752821-753896	(((((...(((((((((((((&)))))))))))))..)))))	473	493	9	28	-11.37	-21.9	-1.69	peptide chain release factor 2 putative SAOUHSC	SAOUHSC_00771
152	NC_007795	c1615474-1614045	(((((..((..........((((&))))...........))..)))))	-15	7	26	49	-11.35	-16.1	-1.68	hypothetical protein SAOUHSC 01707 SAOUHSC	SAOUHSC_01707
153	NC_007795	2404093-2404481	(((.(((((((((..(((((((&)))))))..))))))))).)))	-113	-92	6	27	-11.34	-19.3	-1.68	hypothetical protein SAOUHSC A02483 SAOUHSC	SAOUHSC_A02483
154	NC_007795	1091896-1092527	(..(((..((((..((.((((((.((&)).)))))))).))))..)))..)	-54	-29	19	42	-11.3	-19.8	-1.66	cell division protein MraZ SAOUHSC	SAOUHSC_01142
155	NC_007795	2781564-2782003	(((((((&)))))))	-46	-40	23	29	-11.29	-15.5	-1.66	hypothetical protein SAOUHSC A02856 SAOUHSC	SAOUHSC_A02856
156	NC_007795	c1367391-1365701	(((((((((&)))))))))	1006	1014	19	27	-11.29	-14.8	-1.66	hypothetical protein SAOUHSC 01427 SAOUHSC	SAOUHSC_01427
157	NC_007795	c46016-44596	(((((((((((((((&)))))))))))))))	330	344	42	56	-11.28	-17.5	-1.65	hypothetical protein SAOUHSC 00042 SAOUHSC	SAOUHSC_00042
158	NC_007795	c1253633-1252408	((((((((((((.(((...((((.((&)).))))......))).))).)))))))))	616	641	23	52	-11.27	-23.6	-1.65	hypothetical protein SAOUHSC 01307 SAOUHSC	SAOUHSC_01307
159	NC_007795	c1572673-1571127	((..(((((((((((((&))))))))))))).))	-151	-135	9	24	-11.27	-18.3	-1.65	hypothetical protein SAOUHSC 01659 SAOUHSC	SAOUHSC_01659
160	NC_007795	1523348-1525032	(((.(((((((((.((((.((((&)))).)))).))))))))))))	927	949	6	27	-11.27	-21.5	-1.65	glucose 6 phosphate 1 dehydrogenase SAOUHSC	SAOUHSC_01599
161	NC_007795	c1696659-1693829	(((..(((((((((.((.((((((&)))))).)).)))))))))..)))	2391	2414	6	29	-11.26	-23.7	-1.64	DNA polymerase I SAOUHSC	SAOUHSC_01797
162	NC_007795	2257463-2257788	(((((((((((((&)))))))))))))	-37	-25	9	21	-11.25	-18	-1.64	hypothetical protein SAOUHSC 02432 SAOUHSC	SAOUHSC_02432
163	NC_007795	748019-748893	(((((....((((((((&)))))))).....)))))	90	106	26	43	-11.23	-16.1	-1.63	hypothetical protein SAOUHSC 00766 SAOUHSC	SAOUHSC_00766
164	NC_007795	c2048889-2044037	((((((...((((((((((.((&))..))))))))))...))))))	4023	4044	21	43	-11.21	-23	-1.62	tail length tape measure protein SAOUHSC	SAOUHSC_02182
165	NC_007795	1150368-1151302	(((((((((((((((&)))))))))))))))	54	68	10	24	-11.2	-22	-1.62	3 oxoacyl (acyl carrier protein) reductase putative SAOUHSC	SAOUHSC_01199
166	NC_007795	c2110364-2109754	((((((...(((..((((((.(((..((((&))))..))).))))))..))).))))))	365	394	27	54	-11.2	-19.8	-1.62	ribosomal protein alanine acetyltransferase SAOUHSC	SAOUHSC_02278
167	NC_007795	c2306217-2305628	(((((((...(((..((((..(((((.(((&))).)))))..))))..)))..)))))))	-25	4	28	56	-11.19	-16.4	-1.61	30S ribosomal protein S11 SAOUHSC	SAOUHSC_02486
168	NC_007795	193675-195143	((((((((((((&))))))))))))	490	501	42	53	-11.19	-14.5	-1.61	maltose ABC transporter permease protein putative SAOUHSC	SAOUHSC_00177
169	NC_007795	c1434148-1432806	((((((.(((.(((..(((((...((((&))))....)))))..))).))).))))))	748	775	26	54	-11.18	-18.8	-1.61	hypothetical protein SAOUHSC 01475 SAOUHSC	SAOUHSC_01475
170	NC_007795	c1495628-1495120	(((((((((((..(((((&))))))))))))))))	183	200	39	54	-11.18	-15.5	-1.61	PV83 orf 27 like protein SAOUHSC	SAOUHSC_01554
171	NC_007795	c968063-964093	(((.((((((.((((((&)))))).)))))))))	331	347	9	24	-11.17	-18.8	-1.6	bifunctional autolysin precursor putative SAOUHSC	SAOUHSC_00994
172	NC_007795	c2497545-2495987	((((.(((((.....((((((&))))))......))))).))))	774	794	26	47	-11.17	-20	-1.6	adenosylmethionine 8 amino 7 oxononanoate aminotransferase SAOUHSC	SAOUHSC_02715
173	NC_007795	890945-892086	(((((((((((&)))))))))))	923	933	45	55	-11.16	-11.7	-1.6	3 oxoacyl (acyl carrier protein) synthase III SAOUHSC	SAOUHSC_00920
174	NC_007795	880419-882433	((((((((...(((((.((((((&))))))..)))))......))))))))	522	544	26	52	-11.16	-16.2	-1.6	hypothetical protein SAOUHSC 00911 SAOUHSC	SAOUHSC_00911
175	NC_007795	2737861-2740013	((((((..((((.(((..((((.((((&)))).))))...))).))))..))))))	953	979	28	55	-11.15	-17	-1.59	PTS system fructose specific IIABC component putative SAOUHSC	SAOUHSC_02975
176	NC_007795	c1610079-1609352	((((((((.((((((&)))))).))))))))	124	138	35	49	-11.15	-16.3	-1.59	hypothetical protein SAOUHSC 01701 SAOUHSC	SAOUHSC_01701
177	NC_007795	2284677-2287300	((((((((.((((((.((((((&))))))))...)))).))))))))	-181	-160	22	45	-11.14	-22.9	-1.59	hyaluronate lyase SAOUHSC	SAOUHSC_02463
178	NC_007795	c1479707-1473307	((((((((((((&)))).))))))))	2031	2042	21	33	-11.12	-19.8	-1.58	phage tail tape meausure protein SAOUHSC	SAOUHSC_01525
179	NC_007795	319876-320408	((((((.((...(((((((&)))))))...)).))))))	72	90	26	44	-11.11	-16.8	-1.57	hypothetical protein SAOUHSC 00305 SAOUHSC	SAOUHSC_00305
180	NC_007795	1062365-1064346	((((((((((((&))))))))))))	1398	1409	16	27	-11.11	-18.8	-1.57	excinuclease ABC subunit C SAOUHSC	SAOUHSC_01102
181	NC_007795	832611-833695	(((((((((..(((((((&))))))).)))))))))	414	431	31	47	-11.11	-18.5	-1.57	D isomer specific 2 hydroxyacid dehydrogenase NAD binding domain containing protein SAOUHSC	SAOUHSC_00866
182	NC_007795	c2502182-2500219	(((((((&)))))))	1478	1484	21	27	-11.11	-12.7	-1.57	hypothetical protein SAOUHSC 02719 SAOUHSC	SAOUHSC_02719
183	NC_007795	2509080-2510689	((((((((((((&)))).))))))))	53	64	21	33	-11.1	-18.9	-1.57	amino acid ABC transporter like protein putative SAOUHSC	SAOUHSC_02729
184	NC_007795	c1472674-1470891	(((((((......(((((.((((((&)))))).)))))....)))))))	780	804	11	33	-11.1	-21.8	-1.57	SLT orf 527 like protein SAOUHSC	SAOUHSC_01523
185	NC_007795	211532-213642	(((((((((((.......((((((..((((&)))).....)))))))))))))))))	254	283	26	51	-11.1	-17.71	-1.57	staphylocoagulase precursor SAOUHSC	SAOUHSC_00192
186	NC_007795	2093674-2094443	((((((....((((.(((((((&))))))))))).....))))))	78	99	23	44	-11.08	-21.5	-1.56	accessory gene regulator protein B SAOUHSC	SAOUHSC_02261
187	NC_007795	405265-406283	((((((((.(((((&)))))..))))))))	249	262	15	29	-11.05	-18.8	-1.55	hypothetical protein SAOUHSC 00402 SAOUHSC	SAOUHSC_00402
188	NC_007795	946712-947199	(((((((((&)))))))))	-8	0	19	27	-11.04	-14.8	-1.54	hypothetical protein SAOUHSC 00972 SAOUHSC	SAOUHSC_00972
189	NC_007795	604890-605917	(((((((..((((.((((((&)))))).))))..)))))))	11	30	37	56	-11.03	-15.5	-1.54	iron compound ABC transporter substrate binding protein putative SAOUHSC	SAOUHSC_00613
190	NC_007795	1964529-1965634	((...((((.((((((((((((((&))))))))))))))))))..))	-198	-175	3	24	-11.02	-20.2	-1.53	hypothetical protein SAOUHSC 02087 SAOUHSC	SAOUHSC_02087
191	NC_007795	2002139-2003505	(((((.(((((((.(((((&)))))..))))))).....)))))	1008	1026	19	42	-11.02	-21.3	-1.53	staphopain thiol proteinase SAOUHSC	SAOUHSC_02127
192	NC_007795	712164-714247	((((((((&))))))))	368	375	21	28	-11	-16.7	-1.52	ABC transporter ATP binding protein SAOUHSC	SAOUHSC_00729
193	NC_007795	2003336-2003862	(((((.(((((((.(((((&)))))..))))))).....)))))	-189	-171	19	42	-11	-21.3	-1.52	hypothetical protein SAOUHSC 02129 SAOUHSC	SAOUHSC_02129
194	NC_007795	c2625220-2623281	((((((....(((.((((((((((&)))))))))).)))..))).)))	-128	-105	24	46	-10.99	-22.1	-1.52	pyruvate oxidase SAOUHSC	SAOUHSC_02849
195	NC_007795	897856-899711	((((((((((((((((&)))))).))))))))))	39	54	6	22	-10.99	-18.2	-1.52	oligopeptide ABC transporter substrate binding protein putative SAOUHSC	SAOUHSC_00927
196	NC_007795	1059206-1061754	(((((((.(((((((((&)))).))))).)))))))	1244	1260	39	56	-10.99	-15.7	-1.52	recombination and DNA strand exchange inhibitor protein SAOUHSC	SAOUHSC_01099
197	NC_007795	c1976898-1975940	((((((..(((((((((&)))))))))...))))))	-152	-136	25	42	-10.98	-17.4	-1.51	methionine aminopeptidase SAOUHSC	SAOUHSC_02102
198	NC_007795	2323714-2324777	((((.(((((((((((((&)))))))...))))))))))	287	304	28	47	-10.98	-17	-1.51	sugar transporter putative SAOUHSC	SAOUHSC_02520
199	NC_007795	344156-345198	((((((((&))))))))	402	409	22	29	-10.97	-17.1	-1.51	ABC transporter ATP binding protein putative SAOUHSC	SAOUHSC_00333
200	NC_007795	c2386090-2384973	((((((((((.((((((((&))))))))..))))))))))	-119	-101	37	56	-10.97	-14.9	-1.51	hypothetical protein SAOUHSC 02595 SAOUHSC	SAOUHSC_02595
201	NC_007795	922223-923991	((((((((((((.(((((((&))))))).....))))))))).)))	267	286	22	46	-10.97	-22.9	-1.51	hypothetical protein SAOUHSC 00949 SAOUHSC	SAOUHSC_00949
202	NC_007795	c2534757-2534300	(((((((((((((((&))))))))).))))))	236	250	25	40	-10.96	-15.2	-1.5	hypothetical protein SAOUHSC 02757 SAOUHSC	SAOUHSC_02757
203	NC_007795	c1799275-1798611	(((((((.(((.(((.((((((((&)))))))).)))))).)))))))	216	239	21	43	-10.96	-23.6	-1.5	riboflavin synthase beta subunit SAOUHSC	SAOUHSC_01886
204	NC_007795	c1562477-1561291	(((((((((.....(((((&)))))......)))))))))	728	746	28	47	-10.95	-18.4	-1.5	glucokinase SAOUHSC	SAOUHSC_01646
205	NC_007795	599048-599769	(((((((((((((&)))))))).)))))	-99	-87	39	52	-10.95	-14.4	-1.5	hypothetical protein SAOUHSC 00607 SAOUHSC	SAOUHSC_00607
206	NC_007795	1259156-1259889	(((((((((.(((((((&))))))).)))))))))	-15	1	36	52	-10.95	-18.8	-1.5	thermonuclease SAOUHSC	SAOUHSC_01316
207	NC_007795	80527-81737	((((((((&))))))))	713	720	21	28	-10.93	-14.8	-1.49	ornithine cyclodeaminase putative SAOUHSC	SAOUHSC_00076
208	NC_007795	c2392489-2391720	(((((((((((..(((((((((((((&)))))))))))))...)))))).)))))	-10	15	2	29	-10.92	-24.2	-1.49	hypothetical protein SAOUHSC 02603 SAOUHSC	SAOUHSC_02603
209	NC_007795	50159-53511	(((((((((((.(((((&))))))))))))))))	2633	2649	41	56	-10.92	-16.9	-1.49	hypothetical protein SAOUHSC 00049 SAOUHSC	SAOUHSC_00049
210	NC_007795	679801-680927	((((((((.(((((((((&))))))))).)).))))))	901	918	15	33	-10.9	-17.1	-1.48	hypothetical protein SAOUHSC 00695 SAOUHSC	SAOUHSC_00695
211	NC_007795	1016931-1018204	((((((((((((((((.((((.((((&)))).)))))))))))....))).))))))	24	49	20	49	-10.89	-22.7	-1.47	spermidine/putrescine ABC transporter spermidine/putrescine binding protein putative SAOUHSC	SAOUHSC_01049
212	NC_007795	c2383347-2381768	(((((((((((((((.((((&)))))))))))))).)))))	135	154	25	44	-10.89	-18.5	-1.47	hypothetical protein SAOUHSC 02590 SAOUHSC	SAOUHSC_02590
213	NC_007795	c2088576-2086760	((((((((((((((&)))))).))))))))	619	632	41	55	-10.88	-15.3	-1.47	chaperonin GroEL SAOUHSC	SAOUHSC_02254
214	NC_007795	c1415263-1411623	((((((((((((&))))))))))))	1144	1155	16	27	-10.88	-18.5	-1.47	hypothetical protein SAOUHSC 01455 SAOUHSC	SAOUHSC_01455
215	NC_007795	504005-505212	(((((((..((((((((&))))))))..)))))))	224	240	39	55	-10.87	-15.8	-1.46	ATP guanido phosphotransferase SAOUHSC	SAOUHSC_00504
216	NC_007795	620106-620764	(((((((.(((((.((((((((((&)))))))))))))))..)))))))	-115	-92	19	42	-10.87	-23.6	-1.46	putative monovalent cation/H+ antiporter subunit G SAOUHSC	SAOUHSC_00632
217	NC_007795	2479006-2480456	(((((((((((&)))))))))))	-184	-174	16	26	-10.87	-17.1	-1.46	fmhA protein putative SAOUHSC	SAOUHSC_02696
218	NC_007795	c2654514-2653187	(((((....(((((((((((((&))))))))))))))))))	500	521	30	47	-10.86	-16.3	-1.46	hypothetical protein SAOUHSC 02880 SAOUHSC	SAOUHSC_02880
219	NC_007795	c968725-968091	((.((.(((((((((((((((((&))))))))))))....))))).)).))	-165	-143	1	27	-10.86	-17.2	-1.46	hypothetical protein SAOUHSC 00995 SAOUHSC	SAOUHSC_00995
220	NC_007795	c2705580-2705270	(..((((((...(((((&)))))...))))))..)	85	101	26	42	-10.86	-17.4	-1.46	hypothetical protein SAOUHSC 02940 SAOUHSC	SAOUHSC_02940
221	NC_007795	2378458-2378972	(((((((((&)))))))))	159	167	19	27	-10.85	-15.4	-1.45	hypothetical protein SAOUHSC 02586 SAOUHSC	SAOUHSC_02586
222	NC_007795	c2038757-2038270	((.((((((((((((((&)))))))))))))).))	262	278	6	22	-10.84	-19.3	-1.45	phi PVL orf 22 like protein SAOUHSC	SAOUHSC_02178
223	NC_007795	c2772433-2771466	(((((((&)))))))	-192	-186	21	27	-10.83	-13.6	-1.44	capsular polysaccharide biosynthesis protein Cap5C SAOUHSC	SAOUHSC_02998
224	NC_007795	1721962-1723217	(((((((((..((((((((..((((.(((&)))))))..))))))))..)).)))))))	-40	-12	26	54	-10.82	-19.2	-1.44	hypothetical protein SAOUHSC 01816 SAOUHSC	SAOUHSC_01816
225	NC_007795	c1952820-1952084	((((.((...((.((((((((..(((&)))..)))))))).)).)).))))	-152	-127	19	42	-10.82	-20.3	-1.44	dUTP pyrophosphatase SAOUHSC	SAOUHSC_02057
226	NC_007795	464461-465197	(((((.((((.(((.....(((((((&))))))).....))).)))))))))	374	399	26	50	-10.81	-20.2	-1.43	hypothetical protein SAOUHSC 00463 SAOUHSC	SAOUHSC_00463
227	NC_007795	570890-571746	(..(((((((((((((&)))))))).)))))..)	388	403	26	42	-10.81	-17.9	-1.43	uracil DNA glycosylase SAOUHSC	SAOUHSC_00564
228	NC_007795	c2775210-2774450	(((.(((.((.(((((((((.((((((&)))))))))))....)))).))))))))	50	76	2	29	-10.8	-22.1	-1.43	ica operon transcriptional regulator IcaR putative SAOUHSC	SAOUHSC_03001
229	NC_007795	597725-599220	(((((((((((((&)))))))).)))))	1224	1236	39	52	-10.8	-14.4	-1.43	hypothetical protein SAOUHSC 00606 SAOUHSC	SAOUHSC_00606
230	NC_007795	190330-191108	(((((((.((((..((((&))))..)))).)))))))	305	322	39	56	-10.8	-15.9	-1.43	M23/M37 peptidase domain containing protein SAOUHSC	SAOUHSC_00174
231	NC_007795	808149-808888	((((((.((((((((&)))))))).))))))	-79	-65	41	55	-10.79	-16.9	-1.43	hypothetical protein SAOUHSC 00833 SAOUHSC	SAOUHSC_00833
232	NC_007795	c1510767-1508540	(((((.(((.((((((((&)))))))))))...)))))	-26	-9	23	41	-10.78	-18.3	-1.42	hypothetical protein SAOUHSC 01583 SAOUHSC	SAOUHSC_01583
233	NC_007795	c2342434-2341230	(((((((((((((&)))))....))))))))	656	668	26	42	-10.78	-15.2	-1.42	hypothetical protein SAOUHSC 02545 SAOUHSC	SAOUHSC_02545
234	NC_007795	303559-304877	((...((((.((((((((((((&)))).)))))))).)))).....))	955	976	18	42	-10.77	-21.7	-1.42	PfkB family carbohydrate kinase SAOUHSC	SAOUHSC_00291
235	NC_007795	c2298982-2297685	((((....((((((((&))))))))....))))	352	367	27	42	-10.77	-15.2	-1.42	hypothetical protein SAOUHSC 02476 SAOUHSC	SAOUHSC_02476
236	NC_007795	c1886657-1885345	(((((((.....(((((((((((.(((&))))))))))))))))).))))	84	110	26	47	-10.76	-18.3	-1.41	sensor histidine kinase putative SAOUHSC	SAOUHSC_01981
237	NC_007795	c1445373-1444601	(((.((((((.(((((((((((&))))))))))))).)))).)))	137	158	9	30	-10.75	-24.3	-1.41	hypothetical protein SAOUHSC 01488 SAOUHSC	SAOUHSC_01488
238	NC_007795	1003087-1003949	(((((((((((((&)))))))))))))	-82	-70	25	37	-10.74	-15.6	-1.4	hypothetical protein SAOUHSC 01034 SAOUHSC	SAOUHSC_01034
239	NC_007795	1159998-1160701	((((((((&))))))))	309	316	21	28	-10.74	-15	-1.4	hypothetical protein SAOUHSC 01209 SAOUHSC	SAOUHSC_01209
240	NC_007795	c1275881-1275058	(((((..(((((((((&)))))))))......)))))	580	595	26	45	-10.73	-18	-1.4	LexA repressor SAOUHSC	SAOUHSC_01333
241	NC_007795	c1538099-1536907	((((....((((((((((((&)).)))))))))).....))))	151	170	21	42	-10.72	-22.3	-1.39	2 oxoisovalerate dehydrogenase E1 component alpha subunit putative SAOUHSC	SAOUHSC_01613
242	NC_007795	c2687505-2686346	(((((((((((((.((.((((&)))))).)))))....))))))))	21	41	24	47	-10.72	-18.9	-1.39	L lactate dehydrogenase SAOUHSC	SAOUHSC_02922
243	NC_007795	836994-838369	(((((.((.(((((((&))))))).....)).)))))	1086	1101	27	46	-10.71	-14.6	-1.39	extramembranal protein SAOUHSC	SAOUHSC_00872
244	NC_007795	c2184490-2182974	(((((((((((((((((&)))).)))))))))))))	-21	-5	39	56	-10.71	-16.9	-1.39	transcription termination factor Rho SAOUHSC	SAOUHSC_02362
245	NC_007795	c2580832-2577879	((((((((.((.((.(((((((&))))))).)).)).))))))))	1320	1341	3	24	-10.7	-20.4	-1.38	fibronectin binding protein B putative SAOUHSC	SAOUHSC_02802
246	NC_007795	747088-748226	(((((....((((((((((((&))))))))))))......)))))	895	915	6	28	-10.7	-18	-1.38	hypothetical protein SAOUHSC 00765 SAOUHSC	SAOUHSC_00765
247	NC_007795	c2672855-2671852	(((((.....(((((((((((((&)))))))))))))..)))))	174	196	7	26	-10.69	-19.3	-1.38	hypothetical protein SAOUHSC 02903 SAOUHSC	SAOUHSC_02903
248	NC_007795	c2814798-2814203	(((((.(((((((..((((((&))))))..))))))))))))	237	257	9	28	-10.68	-22	-1.37	hypothetical protein SAOUHSC 03047 SAOUHSC	SAOUHSC_03047
249	NC_007795	c1767183-1763159	((((((((((((((((&)))))).))))))))))	-197	-182	37	53	-10.68	-17.5	-1.37	hypothetical protein SAOUHSC 01857 SAOUHSC	SAOUHSC_01857
250	NC_007795	1779997-1781465	(((((..((.((((((..(((((((((&))))))).)).)))))).))..)))))	900	926	18	44	-10.67	-22.6	-1.37	hypothetical protein SAOUHSC 01872 SAOUHSC	SAOUHSC_01872
251	NC_007795	c2139391-2137608	((((((((.(((((.((((&))))))))).))))))))	210	228	25	42	-10.66	-18.9	-1.37	hypothetical protein SAOUHSC 02308 SAOUHSC	SAOUHSC_02308
252	NC_007795	358812-360109	((((((((((((((&)))).))))))))))	-135	-122	39	53	-10.66	-15	-1.37	translation associated GTPase SAOUHSC	SAOUHSC_00346
253	NC_007795	664676-665592	(((((((((..(((((.(((((((..(((&)))..))))))).)))))...)))))))))	57	85	26	55	-10.65	-17.2	-1.36	hypothetical protein SAOUHSC 00675 SAOUHSC	SAOUHSC_00675
254	NC_007795	784375-785315	((((((((((&)))))).))))	-15	-6	19	29	-10.65	-15.8	-1.36	carboxylesterase precursor putative SAOUHSC	SAOUHSC_00802
255	NC_007795	c1634301-1632959	((((...(((((((((((((&)))).)))))))))......))))	720	739	19	42	-10.65	-23.1	-1.36	hypothetical protein SAOUHSC 01727 SAOUHSC	SAOUHSC_01727
256	NC_007795	617874-619570	(((((((.(((......((((((((.((((&))))..)))))))).))).)))))))	-107	-78	18	43	-10.65	-23.8	-1.36	putative monovalent cation/H+ antiporter subunit D SAOUHSC	SAOUHSC_00628
257	NC_007795	c2773122-2772230	(((((((&)))))))	497	503	21	27	-10.64	-13.6	-1.36	capsular polysaccharide biosynthesis protein Cap5B SAOUHSC	SAOUHSC_02999
258	NC_007795	2367066-2367523	(((((.(((..((((((((&))))))))))))))))	225	243	9	24	-10.64	-18	-1.36	hypothetical protein SAOUHSC A02445 SAOUHSC	SAOUHSC_A02445
259	NC_007795	2292761-2293200	(((.((((((((((((((((((.((&)).))))))))))..)))))))).)))	49	73	19	45	-10.63	-24.3	-1.35	hypothetical protein SAOUHSC 02469 SAOUHSC	SAOUHSC_02469
260	NC_007795	c2789297-2788279	(((((.((((((((((((&)))))))))))).)))))	-133	-116	36	53	-10.63	-17.5	-1.35	ATP phosphoribosyltransferase regulatory subunit SAOUHSC	SAOUHSC_03015
261	NC_007795	1223750-1225494	(((((((((((((&)))))))))))))	371	383	44	56	-10.63	-14.3	-1.35	tRNA i(6)A37 modification enzyme MiaB SAOUHSC	SAOUHSC_01269
262	NC_007795	c1482968-1482490	((((((((.(((.((((((&))))))))).))))))))	231	249	39	56	-10.62	-15.9	-1.35	hypothetical protein SAOUHSC 01533 SAOUHSC	SAOUHSC_01533
263	NC_007795	2383227-2383783	((((...(((((.((((((&)))))).)))))...))))	301	319	26	44	-10.61	-16.5	-1.34	hypothetical protein SAOUHSC 02591 SAOUHSC	SAOUHSC_02591
264	NC_007795	c2625956-2625067	((((((....(((.((((((((((&)))))))))).)))..))).)))	608	631	24	46	-10.6	-22.1	-1.34	hypothetical protein SAOUHSC 02850 SAOUHSC	SAOUHSC_02850
265	NC_007795	c2037312-2036357	(((((.(((..((((((((&))))))))..))).)))))	351	369	25	43	-10.59	-17	-1.33	amidase SAOUHSC	SAOUHSC_02173
266	NC_007795	c1763335-1761822	(((((((((((((.((&)).)))))))))))))	962	977	9	24	-10.59	-20.4	-1.33	UDP N acetylmuramate L alanine ligase SAOUHSC	SAOUHSC_01856
267	NC_007795	309522-310582	(((((((((((((&)))).)))))))))	409	421	16	29	-10.59	-20.5	-1.33	ROK family protein SAOUHSC	SAOUHSC_00296
268	NC_007795	2385957-2386687	(((.(((((((((((((&))))))))))))).)))	101	117	15	31	-10.58	-20.7	-1.33	hypothetical protein SAOUHSC 02596 SAOUHSC	SAOUHSC_02596
269	NC_007795	c1823146-1822473	((((((((.(((&))).))))))))	-13	-2	18	29	-10.57	-18	-1.32	hypothetical protein SAOUHSC 01913 SAOUHSC	SAOUHSC_01913
270	NC_007795	c1418674-1417329	((((((((((&))))))))))	-91	-82	19	28	-10.57	-16.6	-1.32	hypothetical protein SAOUHSC 01460 SAOUHSC	SAOUHSC_01460
271	NC_007795	c2338579-2337933	(((((((.((.(((((((&))))))))).)))))))	-153	-136	39	55	-10.56	-14.3	-1.32	molybdopterin converting factor moa putative SAOUHSC	SAOUHSC_02540
272	NC_007795	956526-957547	(((((((&)))))))	715	721	23	29	-10.54	-15.2	-1.31	naphthoate synthase SAOUHSC	SAOUHSC_00985
273	NC_007795	2456807-2457645	((((((.((((((((((((((&)).))))))))))))))))))	513	533	21	41	-10.53	-24.3	-1.3	hypothetical protein SAOUHSC 02672 SAOUHSC	SAOUHSC_02672
274	NC_007795	2428454-2430027	((.((((.((..(((((((((&))))))))).)).))))))	-115	-95	11	29	-10.52	-21.3	-1.3	sensor histidine kinase putative SAOUHSC	SAOUHSC_02644
275	NC_007795	c2791341-2790644	(((((((.(((((((((((((((&)))))..)))))))))).)))))))	203	225	28	52	-10.51	-18.8	-1.3	hypothetical protein SAOUHSC 03017 SAOUHSC	SAOUHSC_03017
276	NC_007795	1189325-1193835	(((((((((((&)))))))))))	1478	1488	42	52	-10.51	-13.4	-1.3	DNA polymerase III PolC SAOUHSC	SAOUHSC_01241
277	NC_007795	174077-177066	((((((((....(((((((((&))))))))).....))))))))	677	697	3	24	-10.5	-19.2	-1.29	HsdR family type I site specific deoxyribonuclease SAOUHSC	SAOUHSC_00162
278	NC_007795	c952940-951802	((((((((((((((((&).)))))))))))))))	303	318	9	25	-10.5	-21.7	-1.29	14 dihydroxy 2 naphthoate octaprenyltransferase SAOUHSC	SAOUHSC_00980
279	NC_007795	54055-55241	(((((((((((..(((&)))..)))))))))))	570	585	40	55	-10.49	-15.3	-1.29	1 phosphatidylinositol phosphodiesterase precursor putative SAOUHSC	SAOUHSC_00051
280	NC_007795	c1937885-1936738	((((((((&))))))))	-74	-67	20	27	-10.48	-13.7	-1.28	hypothetical protein SAOUHSC 02031 SAOUHSC	SAOUHSC_02031
281	NC_007795	c2636378-2636008	((((.(((..((...((((((((((&))))))))))....))..))).))))	44	68	3	28	-10.48	-19.1	-1.28	hypothetical protein SAOUHSC 02863 SAOUHSC	SAOUHSC_02863
282	NC_007795	c2398265-2396404	(((((...(..((((.((.(((((((&)))))))))......))))..))))))	496	521	21	47	-10.48	-24.6	-1.28	urocanate hydratase SAOUHSC	SAOUHSC_02607
283	NC_007795	c1953893-1953334	(((((((((((((&)))))))).)))))	85	97	39	52	-10.46	-14	-1.27	phi PVL orf 50 like protein SAOUHSC	SAOUHSC_02061
284	NC_007795	979591-980915	((((((((((((((&))))))).)))))))	97	110	40	54	-10.45	-12.5	-1.27	phosphoribosylaminoimidazole carboxylase ATPase subunit SAOUHSC	SAOUHSC_01009
285	NC_007795	1181570-1182651	(((((((((.(((.((((&)))).))).)))))))))	554	571	6	23	-10.45	-17.7	-1.27	elongation factor Ts SAOUHSC	SAOUHSC_01234
286	NC_007795	1220602-1222562	(((((((((.....((((((((((&))))))))))..)))))))))	375	398	37	57	-10.45	-18.2	-1.27	hypothetical protein SAOUHSC 01266 SAOUHSC	SAOUHSC_01266
287	NC_007795	632691-633952	((((((..((((.(((((((&)))))))..))))........))))))	-161	-142	16	42	-10.43	-18.4	-1.26	tagX protein putative SAOUHSC	SAOUHSC_00644
288	NC_007795	c2055305-2053915	((((((((....(((.((((.(((((&))))).)))))))...))))))))	413	438	19	42	-10.43	-19.6	-1.26	HK97 family phage portal protein SAOUHSC	SAOUHSC_02194
289	NC_007795	1792614-1793767	((..((((((((((&))))))))))..))	921	934	16	29	-10.42	-18.4	-1.25	hypothetical protein SAOUHSC 01877 SAOUHSC	SAOUHSC_01877
290	NC_007795	c694314-693941	(((((.((((((((&)))))))).)))))	132	145	9	22	-10.42	-18.6	-1.25	hypothetical protein SAOUHSC 00709 SAOUHSC	SAOUHSC_00709
291	NC_007795	279822-281356	(((((((((((&)))))))))))	681	691	41	51	-10.41	-14.9	-1.25	hypothetical protein SAOUHSC 00261 SAOUHSC	SAOUHSC_00261
292	NC_007795	c1021633-1020081	((((((((((((&))))))))))))	665	676	13	24	-10.41	-19	-1.25	hypothetical protein SAOUHSC 01053 SAOUHSC	SAOUHSC_01053
293	NC_007795	2383580-2383965	((((...(((((.((((((&)))))).)))))...))))	-52	-34	26	44	-10.41	-16.5	-1.25	hypothetical protein SAOUHSC 02592 SAOUHSC	SAOUHSC_02592
294	NC_007795	1737725-1739529	(((((((((&)))))))))	1488	1496	19	27	-10.4	-15.6	-1.24	D 3 phosphoglycerate dehydrogenase SAOUHSC	SAOUHSC_01833
295	NC_007795	899723-901638	((((((((..((((((.((..((((.((&)).))))...)).))).)))..))))))))	-18	9	23	52	-10.4	-22.7	-1.24	oligopeptide ABC transporter substrate binding protein putative SAOUHSC	SAOUHSC_00928
296	NC_007795	c2341399-2340693	((((.....((((((((((((&))))))))))))...))))	434	454	6	24	-10.38	-17.8	-1.24	molybdopterin precursor biosynthesis moaB putative SAOUHSC	SAOUHSC_02544
297	NC_007795	c1440584-1439320	((((..((((((((.((((((&)))))))))))))).))))	-52	-32	6	24	-10.38	-17.5	-1.24	3 dehydroquinate synthase SAOUHSC	SAOUHSC_01482
298	NC_007795	286055-286569	((((.((((((((((&)))))))).......)).))))	128	142	26	47	-10.37	-14.81	-1.23	hypothetical protein SAOUHSC 00265 SAOUHSC	SAOUHSC_00265
299	NC_007795	2527727-2529279	((((((((((((((&))).)))))))))))	495	508	40	54	-10.37	-14.7	-1.23	hypothetical protein SAOUHSC 02751 SAOUHSC	SAOUHSC_02751
300	NC_007795	344998-345827	((((.((((((((&))))))))))))	-38	-26	16	27	-10.37	-16.9	-1.23	hypothetical protein SAOUHSC 00334 SAOUHSC	SAOUHSC_00334
301	NC_007795	113883-114568	((((((...((((..(((((((&)))))))..))))...))))))	160	181	3	24	-10.36	-18	-1.23	replication initiation protein putative SAOUHSC	SAOUHSC_00109
302	NC_007795	2607903-2609050	((((...((((((((((((..(((.((((&)))).)))..))))))))))))))))	453	481	3	28	-10.36	-23.3	-1.23	D lactate dehydrogenase SAOUHSC	SAOUHSC_02830
303	NC_007795	68986-70583	((((((((((&))))))))))	952	961	42	51	-10.36	-12.5	-1.23	hypothetical protein SAOUHSC 00064 SAOUHSC	SAOUHSC_00064
304	NC_007795	c1449969-1448594	(((((((((((((((&)))))))))).)))))	-164	-150	37	52	-10.35	-14.4	-1.22	30S ribosomal protein S1 SAOUHSC	SAOUHSC_01493
305	NC_007795	1346847-1347676	((((((.(((&)))))))))	-149	-140	21	29	-10.34	-17.1	-1.22	hypothetical protein SAOUHSC 01407 SAOUHSC	SAOUHSC_01407
306	NC_007795	c378016-377409	(((((((.(((((((.((((((&))))))))))))))))))))	230	251	3	22	-10.33	-21	-1.21	hypothetical protein SAOUHSC 00371 SAOUHSC	SAOUHSC_00371
307	NC_007795	809302-809858	((((((.(((((((((&))))))))).))))))	-20	-5	39	54	-10.33	-16	-1.21	hypothetical protein SAOUHSC 00835 SAOUHSC	SAOUHSC_00835
308	NC_007795	c2385098-2384263	(((((((((((((((((((&))))))))).))))))))))	-79	-61	3	22	-10.33	-19.4	-1.21	hypothetical protein SAOUHSC 02594 SAOUHSC	SAOUHSC_02594
309	NC_007795	976668-976990	(((.((((&)))).)))	10	17	21	28	-10.32	-12.6	-1.21	hypothetical protein SAOUHSC 01003 SAOUHSC	SAOUHSC_01003
310	NC_007795	614729-617331	(((((((((&)))))))))	1020	1028	19	27	-10.3	-14.6	-1.2	putative monovalent cation/H+ antiporter subunit A SAOUHSC	SAOUHSC_00625
311	NC_007795	2156688-2157535	(((((((&)))))))	358	364	23	29	-10.3	-15.4	-1.2	hypothetical protein SAOUHSC 02324 SAOUHSC	SAOUHSC_02324
312	NC_007795	480018-480610	((((((..(((((..(((((((((&))))))))).))))).))))))	-164	-141	19	40	-10.3	-17.5	-1.2	hypothetical protein SAOUHSC 00482 SAOUHSC	SAOUHSC_00482
313	NC_007795	c1909378-1908723	(((((..(((..((((((((((&)))))))))))))..)))))	175	196	36	55	-10.29	-16.3	-1.19	hypothetical protein SAOUHSC 01999 SAOUHSC	SAOUHSC_01999
314	NC_007795	c2379886-2378949	((((((..(((((((((..((((&)))))))))))))..))).)))	185	207	21	42	-10.29	-23.5	-1.19	hypothetical protein SAOUHSC 02587 SAOUHSC	SAOUHSC_02587
315	NC_007795	601386-601969	(((.(((((....(((((.((((((&))))))))))).....))))))))	82	106	23	46	-10.29	-20.7	-1.19	hypothetical protein SAOUHSC 00610 SAOUHSC	SAOUHSC_00610
316	NC_007795	479737-480200	((((((..(((((..(((((((((&))))))))).))))).))))))	117	140	19	40	-10.29	-17.5	-1.19	hypothetical protein SAOUHSC 00481 SAOUHSC	SAOUHSC_00481
317	NC_007795	c2531900-2530924	(((((........(((((((...(((((((&))))))).)))))))......)))))	121	150	17	42	-10.28	-23.04	-1.19	hypothetical protein SAOUHSC 02753 SAOUHSC	SAOUHSC_02753
318	NC_007795	1231127-1231869	(((..(((((((..((((((((&))))))))..))))))))))	25	46	6	25	-10.27	-17.5	-1.18	glycerol uptake operon antiterminator regulatory protein SAOUHSC	SAOUHSC_01274
319	NC_007795	c2098158-2096999	(((((((&)))))))	773	779	23	29	-10.26	-15.2	-1.18	fructokinase putative SAOUHSC	SAOUHSC_02267
320	NC_007795	195858-197134	((((((((&))))))))	258	265	40	47	-10.25	-12.8	-1.18	hypothetical protein SAOUHSC 00179 SAOUHSC	SAOUHSC_00179
321	NC_007795	2019121-2020361	((((...((((.(((((((.....(((((&))))))))))))))))...))))	908	936	21	43	-10.24	-22.5	-1.17	hypothetical protein SAOUHSC 02146 SAOUHSC	SAOUHSC_02146
322	NC_007795	c1038153-1037027	((((.(((..(((((((..(((&)))..)))))))..))).))))	622	643	7	28	-10.24	-22.9	-1.17	glycerophosphoryl diester phosphodiesterase putative SAOUHSC	SAOUHSC_01071
323	NC_007795	c2064199-2063220	(((((((..((&))..))).))))	761	771	18	29	-10.23	-15.1	-1.17	phage DnaC like protein SAOUHSC	SAOUHSC_02216
324	NC_007795	1366930-1367285	(((((((..(((((((((((((((&)))))))))))))))..))).))))	-80	-57	4	28	-10.23	-20.2	-1.17	hypothetical protein SAOUHSC 01428 SAOUHSC	SAOUHSC_01428
325	NC_007795	871648-875501	((((((((((((...(((((((&)))))))))))))))))))	1881	1902	20	38	-10.23	-23.9	-1.17	ATP dependent nuclease subunit A putative SAOUHSC	SAOUHSC_00905
326	NC_007795	2777337-2778589	(((((((((((..(((((.(((((&))))).))))).)))))))))))	120	143	2	24	-10.22	-20.4	-1.16	intercellular adhesion protein C putative SAOUHSC	SAOUHSC_03005
327	NC_007795	671175-671770	((((((..(((&)))..))))))	47	57	37	47	-10.21	-14.2	-1.16	hypothetical protein SAOUHSC 00685 SAOUHSC	SAOUHSC_00685
328	NC_007795	304652-305775	((..((((((((((((&))))))))))))..))	337	352	15	30	-10.21	-17.8	-1.16	hypothetical protein SAOUHSC 00292 SAOUHSC	SAOUHSC_00292
329	NC_007795	c227965-226620	((.((((((((((&))))))))))))	1132	1144	36	47	-10.21	-13.6	-1.16	globin domain containing protein SAOUHSC	SAOUHSC_00204
330	NC_007795	2078021-2079444	(((((((((((....(((((((.((((((&))))))))))))).)))))))))))	71	99	32	56	-10.2	-15.8	-1.15	succinyl diaminopimelate desuccinylase SAOUHSC	SAOUHSC_02244
331	NC_007795	1229112-1231321	(((((((...((((..((((((((((((&)))))))..))))).))))....)))))))	614	641	24	53	-10.2	-18.6	-1.15	DNA mismatch repair protein HexB putative SAOUHSC	SAOUHSC_01273
332	NC_007795	c1853106-1851533	((((((((((((&))))))))))))	802	813	16	27	-10.2	-18.3	-1.15	intracellular serine protease putative SAOUHSC	SAOUHSC_01949
333	NC_007795	1280756-1283799	((((((.(((.(((.(((..(((((&)))))..))).))).)))))))))	-183	-159	1	24	-10.2	-18.3	-1.15	hypothetical protein SAOUHSC 01342 SAOUHSC	SAOUHSC_01342
334	NC_007795	c384094-383358	((((((.((((((...((((((((&))).)))))........)))))).))))))	43	66	20	49	-10.19	-20.9	-1.15	hypothetical protein SAOUHSC 00376 SAOUHSC	SAOUHSC_00376
335	NC_007795	c503211-501797	((((.(((.(((((.(((((((&)))))))..))))).))).))))	843	864	25	47	-10.19	-19.5	-1.15	hypothetical protein SAOUHSC 00501 SAOUHSC	SAOUHSC_00501
336	NC_007795	459425-460350	((((((((((((&))))))))))))	581	592	45	56	-10.18	-13.4	-1.14	hypothetical protein SAOUHSC 00457 SAOUHSC	SAOUHSC_00457
337	NC_007795	455869-456686	(((((((((.((((&)))).)))))))))	405	418	39	52	-10.18	-15	-1.14	thymidylate kinase SAOUHSC	SAOUHSC_00451
338	NC_007795	c2524879-2524560	((((((((&))))))))	28	35	21	28	-10.18	-14.4	-1.14	hypothetical protein SAOUHSC 02745 SAOUHSC	SAOUHSC_02745
339	NC_007795	c2169475-2167863	(((((((((((((&)))))))))))))	141	153	13	25	-10.17	-19.9	-1.14	F0F1 ATP synthase subunit beta SAOUHSC	SAOUHSC_02341
340	NC_007795	c1406687-1405096	(((((((((.((((((((((((&))))))))))))..)))))))))	842	863	2	24	-10.17	-21.9	-1.14	hypothetical protein SAOUHSC 01448 SAOUHSC	SAOUHSC_01448
341	NC_007795	2284513-2284880	((((((((.((((((.((((((&))))))))...)))).))))))))	-17	4	22	45	-10.17	-22.9	-1.14	hypothetical protein SAOUHSC 02462 SAOUHSC	SAOUHSC_02462
342	NC_007795	791333-792054	((((((((....((..(((((((&))))))).)).))))))))	244	266	26	44	-10.17	-16.5	-1.14	hypothetical protein SAOUHSC 00810 SAOUHSC	SAOUHSC_00810
343	NC_007795	145737-146962	((((((.((((((((.((((&)))).))))))))))))))	624	643	9	27	-10.17	-19.7	-1.14	formate dehydrogenase SAOUHSC	SAOUHSC_00142
344	NC_007795	1050215-1050522	((((((((((((((((&))))))))))).)))))	-29	-14	37	53	-10.17	-17.1	-1.14	hypothetical protein SAOUHSC 01090 SAOUHSC	SAOUHSC_01090
345	NC_007795	237986-238332	(((((((((((&))))))))......)))	-181	-171	26	42	-10.16	-12.9	-1.13	hypothetical protein SAOUHSC 00218 SAOUHSC	SAOUHSC_00218
346	NC_007795	c2349701-2348593	(((((((..(((.((....((((((((&)))))))).....)).)))....)))))))	453	479	26	55	-10.16	-15.1	-1.13	hypothetical protein SAOUHSC 02554 SAOUHSC	SAOUHSC_02554
347	NC_007795	1518910-1520018	(((((((((&)))))))))	49	57	40	48	-10.16	-13.8	-1.13	hypothetical protein SAOUHSC 01594 SAOUHSC	SAOUHSC_01594
348	NC_007795	c625710-624572	((((((((((((((((((&))))))))))))........))))))	678	695	6	31	-10.16	-19.1	-1.13	ABC transporter substrate binding protein putative SAOUHSC	SAOUHSC_00634
349	NC_007795	c1431812-1430641	(((((((((&)))))))))	-84	-76	19	27	-10.16	-13.7	-1.13	BirA bifunctional protein putative SAOUHSC	SAOUHSC_01473
350	NC_007795	c1601576-1600402	((((((.(((((((((.(((((((&))))))))))..))))))))))))	14	37	21	44	-10.16	-21.4	-1.13	DNA polymerase III subunit delta SAOUHSC	SAOUHSC_01690
351	NC_007795	c2343209-2342404	(((((((&)))))))	-177	-171	40	46	-10.15	-11.6	-1.13	molybdenum transport ATP binding protein ModC putative SAOUHSC	SAOUHSC_02546
352	NC_007795	c2001678-2000183	((((((((((((((((&)))))))).))))))))	946	961	6	22	-10.15	-17.8	-1.13	adenylosuccinate lyase SAOUHSC	SAOUHSC_02126
353	NC_007795	688684-689336	(((((((&)))))))	87	93	21	27	-10.15	-13.1	-1.13	hypothetical protein SAOUHSC 00704 SAOUHSC	SAOUHSC_00704
354	NC_007795	670665-671308	(((((...(((((&)))))...)))))	277	289	18	30	-10.14	-16.5	-1.12	hypothetical protein SAOUHSC 00684 SAOUHSC	SAOUHSC_00684
355	NC_007795	c225847-224235	((((((((&))))))))	1081	1088	23	30	-10.14	-16.2	-1.12	hypothetical protein SAOUHSC 00201 SAOUHSC	SAOUHSC_00201
356	NC_007795	c1752307-1750440	(((((((((((((...(((...((((&))))...))).)))))).)))))))	703	728	21	45	-10.14	-21.5	-1.12	formate tetrahydrofolate ligase SAOUHSC	SAOUHSC_01845
357	NC_007795	858817-860261	(((((..(((((((((&)))))))))......)))))	54	69	25	44	-10.14	-14.7	-1.12	glutamate dehydrogenase NAD specific putative SAOUHSC	SAOUHSC_00895
358	NC_007795	c2593293-2591843	(((((((((..(((((((((&))).)))))))))))))))	1212	1231	27	45	-10.13	-17.4	-1.12	hypothetical protein SAOUHSC 02814 SAOUHSC	SAOUHSC_02814
359	NC_007795	c1724851-1723533	(((((((((((((((((....((((((&)))))).....))))))).))))).)))))	704	730	19	48	-10.13	-22.2	-1.12	alanine dehydrogenase SAOUHSC	SAOUHSC_01818
360	NC_007795	c2523210-2522375	((((.(((.(((((((((&))))))))).)))))))	432	449	27	43	-10.13	-14.1	-1.12	amino acid ABC transporter permease protein putative SAOUHSC	SAOUHSC_02743
361	NC_007795	c2337887-2337088	(((((((((....(((((((&)))))))..)))))))))	437	456	7	24	-10.12	-20.1	-1.11	molybdopterin guanine dinucleotide biosynthesis protein A SAOUHSC	SAOUHSC_02537
362	NC_007795	429016-429611	((((((((((&))))))))))	-106	-97	19	28	-10.12	-17.8	-1.11	MutT/nudix family protein putative SAOUHSC	SAOUHSC_00429
363	NC_007795	228282-229291	((((((..((((.(((((((((&))))))...))).))))..))))))	568	589	6	30	-10.12	-19.9	-1.11	L lactate dehydrogenase SAOUHSC	SAOUHSC_00206
364	NC_007795	c700449-699194	((((.((((..((((((&)))))).)))).))))	961	977	9	24	-10.12	-17.5	-1.11	sensor histidine kinase SaeS putative SAOUHSC	SAOUHSC_00714
365	NC_007795	c1560490-1559316	(((((((.....((((((((...((&))...))))))))..)))))))	120	144	21	42	-10.12	-21.4	-1.11	hypothetical protein SAOUHSC 01643 SAOUHSC	SAOUHSC_01643
366	NC_007795	457144-458183	(((((....((.(((((((((&))))))))).)).)))))	-85	-65	11	28	-10.11	-20.2	-1.11	DNA polymerase III delta prime subunit putative SAOUHSC	SAOUHSC_00454
367	NC_007795	1269922-1271543	(((.(((((((&))))))))))	920	930	21	30	-10.11	-18.1	-1.11	catalase SAOUHSC	SAOUHSC_01327
368	NC_007795	c2007664-2005995	((((.....((((((((&))))))))......))))	1388	1404	25	42	-10.11	-16.5	-1.11	nicotinate phosphoribosyltransferase SAOUHSC	SAOUHSC_02133
369	NC_007795	2164032-2164735	(((((((((&)))))))))	49	57	22	30	-10.11	-16.2	-1.11	hypothetical protein SAOUHSC 02335 SAOUHSC	SAOUHSC_02335
370	NC_007795	c1953028-1952586	((((.((...((.((((((((..(((&)))..)))))))).)).)).))))	56	81	19	42	-10.1	-20.3	-1.11	hypothetical protein SAOUHSC 02058 SAOUHSC	SAOUHSC_02058
371	NC_007795	c1444056-1442912	(((...(((((.(((((&))))).)))))....)))	300	316	26	43	-10.1	-13.8	-1.11	heptaprenyl diphosphate syntase component II putative SAOUHSC	SAOUHSC_01486
372	NC_007795	828014-829533	(((((..((((((((((....((((((((&))))))))...))))))))))....)))))	-61	-33	19	48	-10.1	-19.9	-1.11	5 nucleotidase family protein SAOUHSC	SAOUHSC_00860
373	NC_007795	444228-444529	(((((((&)))))))	84	90	21	27	-10.09	-11.8	-1.1	hypothetical protein SAOUHSC 00440 SAOUHSC	SAOUHSC_00440
374	NC_007795	196959-198199	(((((((((((((((&)))))...)))))).))))	926	940	25	43	-10.08	-13.4	-1.1	hypothetical protein SAOUHSC 00180 SAOUHSC	SAOUHSC_00180
375	NC_007795	385733-386193	((((.(((((((&)))))))))))	-135	-124	19	29	-10.08	-17.2	-1.1	hypothetical protein SAOUHSC 00380 SAOUHSC	SAOUHSC_00380
376	NC_007795	c2250766-2249883	((((((..(((((((((........(((((&)))))..)))))))))))))))	366	395	26	47	-10.07	-18.1	-1.09	hypothetical protein SAOUHSC 02422 SAOUHSC	SAOUHSC_02422
377	NC_007795	1023462-1025509	((((((..((((((((......((((((&)))))).......))))))))...))))))	-57	-30	25	54	-10.07	-17.72	-1.09	GTP binding protein TypA putative SAOUHSC	SAOUHSC_01058
378	NC_007795	597209-597885	((((((((((....((((((((&)))))))).))))))))))	-191	-170	37	55	-10.06	-15.1	-1.09	hypothetical protein SAOUHSC 00605 SAOUHSC	SAOUHSC_00605
379	NC_007795	471989-472842	(((((((((((.((((&)))).)))))))))))	157	172	39	54	-10.06	-14.9	-1.09	50S ribosomal protein L25/general stress protein Ctc SAOUHSC	SAOUHSC_00474
380	NC_007795	c2494074-2493182	((((.(((((((((((&)))))))))))))))	-50	-35	41	55	-10.06	-14.4	-1.09	6 carboxyhexanoate CoA ligase SAOUHSC	SAOUHSC_02712
381	NC_007795	535942-537329	(((((((...(((((((.....((((((&))))))..))))..)))...))).))))	639	666	19	46	-10.05	-21.6	-1.08	2 amino 3 ketobutyrate coenzyme A ligase SAOUHSC	SAOUHSC_00532
382	NC_007795	c1970455-1968999	(((((.(.((((((((&))))))))).)))))	700	715	16	30	-10.04	-19	-1.08	aminopeptidase PepS putative SAOUHSC	SAOUHSC_02092
383	NC_007795	c1447245-1446047	(((((((&)))).)))	975	981	21	28	-10.04	-11.8	-1.08	glycerol 3 phosphate dehydrogenase NAD dependent putative SAOUHSC	SAOUHSC_01491
384	NC_007795	234657-235324	(((((.(.(.((((((((..(&)..)))))))).)).)))))	-2	18	9	28	-10.02	-20.6	-1.07	phosphoenolpyruvate dependent sugar phosphotransferase system EIIA 2 putative SAOUHSC	SAOUHSC_00214
385	NC_007795	896896-898037	(((((((((((....(((.((((((((.((&)).)))))))).)))...))))).))))))	121	150	19	48	-10.02	-24.3	-1.07	oligopeptide ABC transporter ATP binding protein putative SAOUHSC	SAOUHSC_00926
386	NC_007795	c1948971-1947236	((((.((.(((((..(((((((.((((&)))).)))))))..))))).))))))	1498	1524	2	27	-10.01	-16.4	-1.06	SPP1 family phage portal protein SAOUHSC	SAOUHSC_02048
387	NC_007795	636046-637973	(((((((((((((&))))...)))))))))	-123	-111	27	42	-10.01	-14.6	-1.06	hypothetical protein SAOUHSC 00647 SAOUHSC	SAOUHSC_00647
388	NC_007795	231302-232437	(((..((((((((((&))))))))))..)))	-177	-163	42	56	-10.01	-14.3	-1.06	hypothetical protein SAOUHSC 00211 SAOUHSC	SAOUHSC_00211
389	NC_007795	2448226-2450531	(((((((&)))))))	480	486	21	27	-9.99	-13.4	-1.05	transcriptional regulator putative SAOUHSC	SAOUHSC_02664
390	NC_007795	c2472577-2471646	((((((...(((((...(((((&))))).....))))).))))))	-10	11	26	47	-9.98	-17.2	-1.05	hypothetical protein SAOUHSC 02685 SAOUHSC	SAOUHSC_02685
391	NC_007795	c164049-162494	(((((((((&)))))))))	607	615	19	27	-9.98	-15.6	-1.05	branched chain amino acid transport system II carrier protein SAOUHSC	SAOUHSC_00151
392	NC_007795	c1846729-1845807	((((.((((((((.........((((&))))..........)))))))).))))	534	559	21	47	-9.98	-21.51	-1.05	serine protease SplB SAOUHSC	SAOUHSC_01941
393	NC_007795	c1662106-1661433	((((((.((((((((.(((((&))))).))))..)))).))))))	424	444	33	55	-9.98	-13.4	-1.05	hypothetical protein SAOUHSC 01761 SAOUHSC	SAOUHSC_01761
394	NC_007795	c2418982-2416851	((((((((((((((((&)))))))))..)))))))	1582	1597	10	27	-9.97	-19.6	-1.05	EmrB/QacA family drug resistance transporter SAOUHSC	SAOUHSC_02629
395	NC_007795	c37203-36551	((((((((((.((((.(((((((&))))))).......))))..))))))))))	4	26	26	55	-9.97	-17.9	-1.05	hypothetical protein SAOUHSC 00031 SAOUHSC	SAOUHSC_00031
396	NC_007795	628714-629678	(((((((((((&)))))))))))	-22	-12	45	55	-9.97	-11.9	-1.05	teichoic acid biosynthesis protein SAOUHSC	SAOUHSC_00640
397	NC_007795	2419363-2420114	((((((((&))))))))	204	211	17	24	-9.96	-15.1	-1.04	hypothetical protein SAOUHSC 02631 SAOUHSC	SAOUHSC_02631
398	NC_007795	c1733932-1732038	(((((((.((((((&)))))))))))))	704	717	41	53	-9.96	-13.6	-1.04	septation ring formation regulator EzrA SAOUHSC	SAOUHSC_01827
399	NC_007795	1341383-1342734	((((((((((&))))))))))	204	213	18	27	-9.95	-15.5	-1.04	hypothetical protein SAOUHSC 01399 SAOUHSC	SAOUHSC_01399
400	NC_007795	c2462564-2461774	((((.(((((((((......((((&)))).......)))))))))))))	-55	-32	26	49	-9.95	-20.42	-1.04	respiratory nitrate reductase delta subunit putative SAOUHSC	SAOUHSC_02679
401	NC_007795	1164942-1166026	(((((((.((((((((((((&))))))))))))..)))))))	66	85	32	52	-9.95	-15.3	-1.04	ribosomal biogenesis GTPase SAOUHSC	SAOUHSC_01214
402	NC_007795	c1709923-1707966	((((((((((((((((&))))))))))))))))	1702	1717	7	22	-9.95	-18.3	-1.04	pyruvate kinase SAOUHSC	SAOUHSC_01806
403	NC_007795	c2102603-2102179	((((.((((((&))))))))))	-180	-170	19	28	-9.94	-14.9	-1.03	hypothetical protein SAOUHSC 02271 SAOUHSC	SAOUHSC_02271
404	NC_007795	c2821089-2820536	(((.(((((..(((((((((&)))))))))))))).)))	155	174	35	52	-9.93	-15	-1.03	ribonuclease P SAOUHSC	SAOUHSC_03054
405	NC_007795	c2180708-2179756	((((.(((((...(((((((&)))))))..))))).))))	397	416	23	41	-9.93	-19.1	-1.03	HemK family modification methylase SAOUHSC	SAOUHSC_02358
406	NC_007795	c360586-360195	((((((...(((..((.(((.((((((((&)))))))).))).))..)))))))))	-146	-118	1	26	-9.93	-16.7	-1.03	hypothetical protein SAOUHSC 00347 SAOUHSC	SAOUHSC_00347
407	NC_007795	829417-830534	(((((((((.(((((((((((&)))))))))...)).)))))))))	450	470	4	27	-9.93	-20.7	-1.03	lipoyl synthase SAOUHSC	SAOUHSC_00861
408	NC_007795	970666-972059	((((((((...(((((((&))))))).))))))))	164	181	41	56	-9.92	-14.6	-1.02	fmt protein putative SAOUHSC	SAOUHSC_00998
409	NC_007795	c1133615-1133137	(((((((((.(((&))))))))))))	-22	-10	23	34	-9.91	-16.2	-1.02	hypothetical protein SAOUHSC 01181 SAOUHSC	SAOUHSC_01181
410	NC_007795	c2306742-2306429	(((((((((((&)))))))))))	-192	-182	32	42	-9.89	-12.4	-1.01	50S ribosomal protein L36 SAOUHSC	SAOUHSC_02488
411	NC_007795	c1466817-1466318	((((((((((((..((((((((((((&))))))))))))))))))))))))	-17	8	32	55	-9.89	-22.3	-1.01	hypothetical protein SAOUHSC 01517 SAOUHSC	SAOUHSC_01517
412	NC_007795	191291-192588	((((((((&))))))))	451	458	22	29	-9.88	-17.1	-1	multiple sugar binding transport ATP binding protein putative SAOUHSC	SAOUHSC_00175
413	NC_007795	c1087294-1086147	((((((.(((((((((&))))))))).))))))	-18	-3	39	54	-9.88	-14.9	-1	hypothetical protein SAOUHSC 01133 SAOUHSC	SAOUHSC_01133
414	NC_007795	200110-201689	((((((((((((...(((((((((&)))))....))))..))))).)))))))	918	941	18	45	-9.87	-22.6	-1	sugar phosphate antiporter SAOUHSC	SAOUHSC_00183
415	NC_007795	c2021939-2021257	((((((((((&))))))))))	-32	-23	18	27	-9.87	-17.9	-1	hypothetical protein SAOUHSC 02148 SAOUHSC	SAOUHSC_02148
416	NC_007795	c2152847-2151577	((((((.......(((((((((&)))))))))...))))))	-89	-68	10	27	-9.87	-17.6	-1	D alanyl alanine synthetase A SAOUHSC	SAOUHSC_02318
417	NC_007795	2617420-2618555	(((((.(((((((((((&)))))..))))))..)).)))	63	79	26	46	-9.86	-15.1	-0.99	hypothetical protein SAOUHSC 02843 SAOUHSC	SAOUHSC_02843
418	NC_007795	c1463999-1462963	(((((((((((&)))))))))))	691	701	45	55	-9.86	-12	-0.99	hypothetical protein SAOUHSC 01514 SAOUHSC	SAOUHSC_01514
419	NC_007795	2549888-2551626	(((((((...((((((((&))))))))..)))))))	906	923	11	27	-9.86	-19.5	-0.99	transporter putative SAOUHSC	SAOUHSC_02773
420	NC_007795	177915-179038	(((((((((&)))))))))	356	364	26	34	-9.86	-12.5	-0.99	hypothetical protein SAOUHSC 00164 SAOUHSC	SAOUHSC_00164
421	NC_007795	1525035-1526128	((((.(((((((((....((((((((&)))))))))))))).))).))))	450	475	6	28	-9.86	-19.9	-0.99	hypothetical protein SAOUHSC 01600 SAOUHSC	SAOUHSC_01600
422	NC_007795	c2533879-2532603	(((((.....((((((..(((((&)))))..)))))).....)))))	630	652	21	43	-9.86	-21.5	-0.99	hypothetical protein SAOUHSC 02755 SAOUHSC	SAOUHSC_02755
423	NC_007795	1169009-1170327	((((((...((((((((&)))))))).))))))	1039	1055	40	54	-9.86	-14.2	-0.99	cell wall hydrolase putative SAOUHSC	SAOUHSC_01219
424	NC_007795	407145-408082	((((((((&))))))))	-13	-6	22	29	-9.85	-15.2	-0.99	hypothetical protein SAOUHSC 00405 SAOUHSC	SAOUHSC_00405
425	NC_007795	1340521-1341440	((((.(((((((((((((&))))))))))))).))))	346	363	7	24	-9.85	-21	-0.99	2345 tetrahydropyridine 2 carboxylate N succinyltransferase putative SAOUHSC	SAOUHSC_01398
426	NC_007795	2403416-2404269	((((((((&))))))))	65	72	20	27	-9.84	-13.7	-0.99	hypothetical protein SAOUHSC 02613 SAOUHSC	SAOUHSC_02613
427	NC_007795	c2050591-2049438	((((((((.(((..(((&)))..))).))))))))	564	580	40	56	-9.84	-12.8	-0.99	phi PVL orf 13 like protein SAOUHSC	SAOUHSC_02185
428	NC_007795	426235-427277	(((((..((......(((((((((&)))))))))......))..)))))	-6	17	27	50	-9.84	-14.1	-0.99	ABC transporter substrate binding protein putative SAOUHSC	SAOUHSC_00426
429	NC_007795	1261017-1261792	((((((((((((&))))))))))))	384	395	22	33	-9.83	-19	-0.98	hypothetical protein SAOUHSC 01318 SAOUHSC	SAOUHSC_01318
430	NC_007795	c1866280-1865526	((((((....(((((((((((&))))))..))))).))))))	530	550	9	28	-9.83	-18.4	-0.98	hypothetical protein SAOUHSC 01958 SAOUHSC	SAOUHSC_01958
431	NC_007795	c2696717-2694919	(((((((((&)))))))))	1304	1312	19	27	-9.83	-13.2	-0.98	acetyl CoA synthetase putative SAOUHSC	SAOUHSC_02929
432	NC_007795	c2665902-2665325	((((((((&))))))))	-10	-3	23	30	-9.83	-15.6	-0.98	hypothetical protein SAOUHSC 02894 SAOUHSC	SAOUHSC_02894
433	NC_007795	c2744258-2741077	((((((..((((((((((.(((((&)))))..)))))))))).))))))	558	581	3	26	-9.83	-19.7	-0.98	phage infection protein putative SAOUHSC	SAOUHSC_02978
434	NC_007795	c2534500-2534034	(((((((((((((((&))))))))).))))))	-21	-7	25	40	-9.83	-15.2	-0.98	hypothetical protein SAOUHSC 02756 SAOUHSC	SAOUHSC_02756
435	NC_007795	c1609551-1608251	(((((((.(((((((((....(((((&))))).....))))...))))).)))))))	-35	-10	26	55	-9.82	-15.2	-0.98	GTP binding protein YqeH SAOUHSC	SAOUHSC_01700
436	NC_007795	c1894273-1893345	(((((..(......((.((((((.(((&))).)))))).)).....)..)))))	576	602	21	46	-9.81	-21.6	-0.97	amino acid ABC transporter ATP binding protein putative SAOUHSC	SAOUHSC_01990
437	NC_007795	c1838685-1834373	(((((((&)))))))	1291	1297	21	27	-9.81	-12.9	-0.97	hypothetical protein SAOUHSC 01931 SAOUHSC	SAOUHSC_01931
438	NC_007795	c571106-570076	(((((.(((.(((((&))))).))).)))))	473	487	39	53	-9.81	-11.8	-0.97	phosphomethylpyrimidine kinase SAOUHSC	SAOUHSC_00562
439	NC_007795	c1679336-1677874	((((((...((((((((((((((&)))))))))....)))))..))))))	329	351	27	52	-9.81	-16	-0.97	ATP dependent protease ATP binding subunit SAOUHSC	SAOUHSC_01778
440	NC_007795	538432-540269	(((((.((((((.(((......((((((&)))))).......))).)))))).)))))	592	619	26	54	-9.81	-19.02	-0.97	ribulokinase SAOUHSC	SAOUHSC_00534
441	NC_007795	980719-981623	(((((((((&)))))))))	363	371	19	27	-9.8	-13	-0.97	phosphoribosylaminoimidazole succinocarboxamide synthase SAOUHSC	SAOUHSC_01010
442	NC_007795	c204555-202799	((((((((((((.....((((((((&)))).))))........))))))))))))	-180	-156	15	43	-9.8	-18.52	-0.97	hypothetical protein SAOUHSC 00185 SAOUHSC	SAOUHSC_00185
443	NC_007795	1219665-1220662	(((((((((&)).)))))))	478	486	21	30	-9.79	-15.6	-0.96	hypothetical protein SAOUHSC 01265 SAOUHSC	SAOUHSC_01265
444	NC_007795	c2061400-2060811	(((((((&)))))))	-196	-190	21	27	-9.79	-11.7	-0.96	PV83 orf 27 like protein SAOUHSC	SAOUHSC_02208
445	NC_007795	c2403642-2402756	((.(((((((((&)))))))))))	302	313	19	29	-9.79	-18.3	-0.96	ribose 5 phosphate isomerase putative SAOUHSC	SAOUHSC_02612
446	NC_007795	2565100-2567108	(((((((((&)))))))))	1110	1118	19	27	-9.78	-14.3	-0.96	hypothetical protein SAOUHSC 02793 SAOUHSC	SAOUHSC_02793
447	NC_007795	c1349216-1348900	(((((((((&)))))))))	-181	-173	26	34	-9.78	-12.4	-0.96	putative transposase SAOUHSC	SAOUHSC_01409
448	NC_007795	c1466069-1464415	((((((&))))))	302	307	19	24	-9.77	-10.9	-0.95	petidoglycan hydrolase putative SAOUHSC	SAOUHSC_01515
449	NC_007795	c1842466-1840527	(((((((&)))))))	270	276	22	28	-9.77	-12.7	-0.95	type I restriction modification system M subunit SAOUHSC	SAOUHSC_01933
450	NC_007795	460143-460591	((((((((((((&))))))))))))	-137	-126	45	56	-9.77	-13.4	-0.95	hypothetical protein SAOUHSC 00458 SAOUHSC	SAOUHSC_00458
451	NC_007795	c1591534-1590396	((((((.....((((((((&)))))))).....))))))	308	326	26	44	-9.77	-17.5	-0.95	ribosomal protein L11 methyltransferase SAOUHSC	SAOUHSC_01681
452	NC_007795	396076-396974	((((((((((.(((.(((&))).)))))))))))))	24	41	26	42	-9.76	-14.8	-0.95	superantigen like protein SAOUHSC	SAOUHSC_00393
453	NC_007795	c913831-913038	((((((((((((((((&))))))))))))))))	-103	-88	2	17	-9.76	-15	-0.95	hypothetical protein SAOUHSC 00940 SAOUHSC	SAOUHSC_00940
454	NC_007795	1061727-1062241	(((((((.((((..(((((((&))))))))))).)))))))	-198	-178	6	24	-9.75	-19.8	-0.94	thioredoxin SAOUHSC	SAOUHSC_01100
455	NC_007795	c975666-973478	(((((((&)))))))	-43	-37	21	27	-9.75	-13.6	-0.94	quinol oxidase subunit I SAOUHSC	SAOUHSC_01001
456	NC_007795	c1661559-1661240	((((((.((((((((.(((((&))))).))))..)))).))))))	-123	-103	33	55	-9.75	-13.4	-0.94	hypothetical protein SAOUHSC 01760 SAOUHSC	SAOUHSC_01760
457	NC_007795	248527-250451	((((((.((&))))))))	308	316	21	28	-9.75	-13.1	-0.94	hypothetical protein SAOUHSC 00228 SAOUHSC	SAOUHSC_00228
458	NC_007795	c804636-804200	((.(((((((((&))))))))).))	192	203	23	34	-9.74	-17.2	-0.94	hypothetical protein SAOUHSC 00826 SAOUHSC	SAOUHSC_00826
459	NC_007795	c2667059-2666560	((((((((&))))))))	-179	-172	19	26	-9.73	-12.1	-0.93	hypothetical protein SAOUHSC 02896 SAOUHSC	SAOUHSC_02896
460	NC_007795	c2401341-2400206	(((((((&)))))))	464	470	21	27	-9.73	-13.4	-0.93	formimidoylglutamase SAOUHSC	SAOUHSC_02610
461	NC_007795	c1845109-1844190	(((((.((&)).)))))	167	174	21	28	-9.73	-12.6	-0.93	serine protease SplD SAOUHSC	SAOUHSC_01938
462	NC_007795	c1362492-1361633	((((((.(((((.((((((&)))))).)))))))))))	640	658	15	32	-9.72	-19.2	-0.93	DNA binding response regulator putative SAOUHSC	SAOUHSC_01420
463	NC_007795	c1503766-1503321	((((.(((((((((&)))))))))....))))	187	200	26	42	-9.72	-15.3	-0.93	hypothetical protein SAOUHSC 01573 SAOUHSC	SAOUHSC_01573
464	NC_007795	c2788461-2787647	(((((((&)))))))	286	292	40	46	-9.72	-11.9	-0.93	ATP phosphoribosyltransferase catalytic subunit SAOUHSC	SAOUHSC_03014
465	NC_007795	916314-917899	(((((((&)))))))	966	972	18	24	-9.71	-13.8	-0.92	magnesium transporter SAOUHSC	SAOUHSC_00945
466	NC_007795	1963981-1964348	(((((((((((..((&))..)))))))))))	-23	-9	28	42	-9.7	-14.4	-0.92	hypothetical protein SAOUHSC 02085 SAOUHSC	SAOUHSC_02085
467	NC_007795	c849020-848527	(((((..(((((((((&))))))))))))))	221	236	35	48	-9.7	-14.1	-0.92	putative monovalent cation/H+ antiporter subunit F SAOUHSC	SAOUHSC_00884
468	NC_007795	1226577-1229299	(((((((((((&)))))))))))	-70	-60	32	42	-9.7	-12.3	-0.92	DNA mismatch repair protein SAOUHSC	SAOUHSC_01272
469	NC_007795	732755-733716	(((((((((&)))))))))	351	359	19	27	-9.7	-15.4	-0.92	hypothetical protein SAOUHSC 00748 SAOUHSC	SAOUHSC_00748
470	NC_007795	c1559394-1558274	((((((..(..(((((((((&)))))))))..).))))))	706	725	17	35	-9.7	-16.3	-0.92	hypothetical protein SAOUHSC 01641 SAOUHSC	SAOUHSC_01641
471	NC_007795	c2175833-2174506	(((((((((((((((&)))))))))))))))	518	532	7	21	-9.7	-16.7	-0.92	UDP GlcNAc 2 epimerase SAOUHSC	SAOUHSC_02352
472	NC_007795	488865-489541	((((((((((((&))))))))))))	-35	-24	44	55	-9.69	-12.9	-0.92	2 amino 4 hydroxy 6 hydroxymethyldihydropteridine pyrophosphokinase SAOUHSC	SAOUHSC_00491
473	NC_007795	c963514-962304	(((....((((((((....(((((((((&)))))))))...))))))))..)))	73	100	4	28	-9.69	-19	-0.92	hypothetical protein SAOUHSC 00991 SAOUHSC	SAOUHSC_00991
474	NC_007795	891898-893342	(((((((((((&)))))))))))	-30	-20	45	55	-9.69	-11.7	-0.92	3 oxoacyl synthase putative SAOUHSC	SAOUHSC_00921
475	NC_007795	c1487903-1486012	(((((....((((....(((((..(((((&))))).))))).....))))...)))))	916	944	3	30	-9.69	-18.6	-0.92	phage terminase large subunit putative SAOUHSC	SAOUHSC_01538
476	NC_007795	c2544655-2542857	((.......(((((((((.(((&))))))))))))..........))	236	257	19	42	-9.69	-19.13	-0.92	peptide ABC transporter peptide binding protein putative SAOUHSC	SAOUHSC_02767
477	NC_007795	c2330517-2327150	(((.(((..(((.((((((((&)))))))).)))..))).)))	2434	2454	26	46	-9.69	-17.5	-0.92	hypothetical protein SAOUHSC 02525 SAOUHSC	SAOUHSC_02525
478	NC_007795	2115482-2116686	(((((((((&)))))))))	-118	-110	19	27	-9.68	-15.4	-0.91	ketol acid reductoisomerase SAOUHSC	SAOUHSC_02284
479	NC_007795	2210375-2211666	((((((...(((((((((...((((((((&)))).))))...))).)))))).))))))	848	876	15	43	-9.67	-20.1	-0.91	lytic regulatory protein putative SAOUHSC	SAOUHSC_02390
480	NC_007795	410522-411924	((.((((.((((((((&))))...)))).)))).))	978	993	9	27	-9.67	-15.5	-0.91	hypothetical protein SAOUHSC 00410 SAOUHSC	SAOUHSC_00410
481	NC_007795	c2337268-2336046	(((.(((((&))))).)))	355	363	21	29	-9.67	-16.3	-0.91	molybdenum cofactor biosynthesis protein A SAOUHSC	SAOUHSC_02536
482	NC_007795	594459-595285	((((((....(((((..(((((&)))))...)))))..))))))	313	334	25	45	-9.66	-15.6	-0.9	hypothetical protein SAOUHSC 00602 SAOUHSC	SAOUHSC_00602
483	NC_007795	1148470-1149656	((((((((((((&)))))))).))))	767	778	35	47	-9.66	-13.6	-0.9	putative glycerol 3 phosphate acyltransferase PlsX SAOUHSC	SAOUHSC_01197
484	NC_007795	130662-132067	(((((((((((&)))))))))))	467	477	17	27	-9.65	-17.1	-0.9	cap5L protein/glycosyltransferase putative SAOUHSC	SAOUHSC_00125
485	NC_007795	c1433001-1431599	(((((((((&)))))))))	1105	1113	19	27	-9.65	-13.7	-0.9	tRNA CCA pyrophosphorylase SAOUHSC	SAOUHSC_01474
486	NC_007795	c34234-33555	(((((((((((((&)))))))))).)))	-85	-73	9	22	-9.65	-14.9	-0.9	hypothetical protein SAOUHSC 00026 SAOUHSC	SAOUHSC_00026
487	NC_007795	c162441-161057	(((((((((((&)))))))))))	522	532	9	19	-9.64	-14.2	-0.89	ornithine aminotransferase SAOUHSC	SAOUHSC_00150
488	NC_007795	2666790-2667547	(((((((((((..((((((&))))))..)))))))))))	534	552	37	55	-9.64	-16.5	-0.89	hypothetical protein SAOUHSC 02897 SAOUHSC	SAOUHSC_02897
489	NC_007795	c1941365-1937698	(((((((((..(((((((((.((((&))))..)).)))))))..)))))))))	1750	1774	19	45	-9.63	-23.1	-0.89	phage tape measure protein SAOUHSC	SAOUHSC_02033
490	NC_007795	399249-400921	(((((((&)))))))	2	8	22	28	-9.63	-12.7	-0.89	type I restriction modification system M subunit SAOUHSC	SAOUHSC_00397
491	NC_007795	1170155-1171599	((((((...((((((((&)))))))).))))))	-107	-91	40	54	-9.62	-14.2	-0.88	hypothetical protein SAOUHSC 01220 SAOUHSC	SAOUHSC_01220
492	NC_007795	c1649779-1647306	(((((.((((((((((&)))))))))).)))))	172	187	12	27	-9.61	-19.5	-0.88	hypothetical protein SAOUHSC 01744 SAOUHSC	SAOUHSC_01744
493	NC_007795	c1670765-1669492	(((((((((&)))))))))	838	846	19	27	-9.61	-14.8	-0.88	hypothetical protein SAOUHSC 01769 SAOUHSC	SAOUHSC_01769
494	NC_007795	1009323-1010500	((((((((((((((((((&))))))))))))))))))	566	583	3	20	-9.61	-19.3	-0.88	pyruvate dehydrogenase complex E1 component pyruvate dehydrogenase beta subunit putative SAOUHSC	SAOUHSC_01041
495	NC_007795	275731-276224	((((.((((((&))))))))))	282	292	37	46	-9.61	-11.5	-0.88	hypothetical protein SAOUHSC 00257 SAOUHSC	SAOUHSC_00257
496	NC_007795	1234735-1236608	(((((((&)))))))	507	513	21	27	-9.6	-13.7	-0.87	aerobic glycerol 3 phosphate dehydrogenase SAOUHSC	SAOUHSC_01278
497	NC_007795	1057484-1059396	(((((((&)))))))	1563	1569	21	27	-9.6	-13.4	-0.87	hypothetical protein SAOUHSC 01098 SAOUHSC	SAOUHSC_01098
498	NC_007795	c2288414-2287360	(((((((((((((((&))))))..)))))))))	-170	-156	24	40	-9.59	-14.9	-0.87	hypothetical protein SAOUHSC 02464 SAOUHSC	SAOUHSC_02464
499	NC_007795	c2638385-2636191	(((((((((((&)))))))))))	1202	1212	36	46	-9.59	-14	-0.87	ferrous iron transport protein B SAOUHSC	SAOUHSC_02864
500	NC_007795	812920-814145	((((((((&))))))))	-171	-164	21	28	-9.59	-13.9	-0.87	ABC transporter ATP binding protein putative SAOUHSC	SAOUHSC_00842
501	NC_007795	c354191-352150	(((..((((((((&))))))))..)))	1826	1838	35	47	-9.59	-13.1	-0.87	bifunctional homocysteine S methyltransferase/510 methylenetetrahydrofolate reductase protein SAOUHSC	SAOUHSC_00339
502	NC_007795	241636-243377	((((((((((((&))))))))))))	1292	1303	32	43	-9.59	-13.1	-0.87	tagB protein putative SAOUHSC	SAOUHSC_00222
503	NC_007795	c2446378-2444928	(((.((((((&)))))).)))	-66	-57	19	28	-9.58	-14.6	-0.86	PTS system sucrose specific IIBC component putative SAOUHSC	SAOUHSC_02661
504	NC_007795	289225-289916	((((.((((....((((((.((.(((&))).)).))))))...)))).))))	-134	-109	28	52	-9.58	-13.2	-0.86	hypothetical protein SAOUHSC 00269 SAOUHSC	SAOUHSC_00269
505	NC_007795	823965-825205	((((((((((&))))))))))	539	548	42	51	-9.58	-12.5	-0.86	hypothetical protein SAOUHSC 00854 SAOUHSC	SAOUHSC_00854
506	NC_007795	592158-592987	((((((.((((.((...(((((((.((&)))))))))....)).))))))))))	-79	-53	26	51	-9.58	-16.7	-0.86	hypothetical protein SAOUHSC 00596 SAOUHSC	SAOUHSC_00596
507	NC_007795	529760-530373	((((((((&))))))))	-42	-35	21	28	-9.57	-12.5	-0.86	30S ribosomal protein S12 SAOUHSC	SAOUHSC_00527
508	NC_007795	c962308-960954	((((....(((((((((((((&)))))))))))))...))))	734	754	29	48	-9.57	-16.3	-0.86	hypothetical protein SAOUHSC 00989 SAOUHSC	SAOUHSC_00989
509	NC_007795	c2819151-2817074	((((((((.....((((((&))))))......))))))))	778	796	24	43	-9.57	-18	-0.86	tRNA uridine 5 carboxymethylaminomethyl modification enzyme GidA SAOUHSC	SAOUHSC_03052
510	NC_007795	1008207-1009519	((((((((((&))))))))))	713	722	19	28	-9.56	-16.3	-0.86	pyruvate dehydrogenase complex E1 component alpha subunit putative SAOUHSC	SAOUHSC_01040
511	NC_007795	c214131-213824	(((((((((((((&)))))).)))))))	-168	-156	24	37	-9.56	-15	-0.86	hypothetical protein SAOUHSC 00193 SAOUHSC	SAOUHSC_00193
512	NC_007795	143183-144144	((((((((((..((((((&))))))..))))..))))))	227	244	27	46	-9.56	-17.9	-0.86	hypothetical protein SAOUHSC 00138 SAOUHSC	SAOUHSC_00138
513	NC_007795	c1683005-1682449	(((((((((.((((((((((&))))))..)))))))))))))	116	135	36	56	-9.56	-13.7	-0.86	50S ribosomal protein L20 SAOUHSC	SAOUHSC_01784
514	NC_007795	c2460808-2459574	((((((.((((.(((((&))))).)))).))))))	-18	-2	39	55	-9.55	-13.5	-0.85	hypothetical protein SAOUHSC 02676 SAOUHSC	SAOUHSC_02676
515	NC_007795	c1583294-1582690	(((((((((.((.(((((((&)))))))..))..)))))))))	75	94	32	53	-9.55	-14.7	-0.85	cytidine deaminase SAOUHSC	SAOUHSC_01670
516	NC_007795	c1719016-1717875	((((((((&))))))))	226	233	20	27	-9.55	-13.6	-0.85	hypothetical protein SAOUHSC 01812 SAOUHSC	SAOUHSC_01812
517	NC_007795	608509-609215	(((((....(((((((.(((((((((&))))))))).)))).)))...)))))	46	71	5	30	-9.55	-22.8	-0.85	hypothetical protein SAOUHSC 00617 SAOUHSC	SAOUHSC_00617
518	NC_007795	665392-666065	(((((..(((((((((((&)))))))))))..)))))	346	363	40	57	-9.55	-16.4	-0.85	hypothetical protein SAOUHSC 00676 SAOUHSC	SAOUHSC_00676
519	NC_007795	c2176486-2175657	(((((((((..((((((.((((&)))))))))))))))))))	-67	-46	6	24	-9.54	-20	-0.85	uracil phosphoribosyltransferase SAOUHSC	SAOUHSC_02353
520	NC_007795	c536171-534796	((((((((((&))))))))))	235	244	18	27	-9.54	-15.5	-0.85	hypothetical protein SAOUHSC 00531 SAOUHSC	SAOUHSC_00531
521	NC_007795	565872-567448	((((((((((.(((....((((&)))))))))))))))))	1037	1058	26	42	-9.54	-15.1	-0.85	hypothetical protein SAOUHSC 00557 SAOUHSC	SAOUHSC_00557
522	NC_007795	631591-632894	((((((..((((.(((((((&)))))))..))))........))))))	939	958	16	42	-9.53	-18.4	-0.84	tagB protein putative SAOUHSC	SAOUHSC_00643
523	NC_007795	1325627-1327641	((((((((&))))))))	1525	1532	21	28	-9.53	-13.8	-0.84	hypothetical protein SAOUHSC 01383 SAOUHSC	SAOUHSC_01383
524	NC_007795	1179505-1180478	((.((...(((.((((((((((&)))))))))))))))))	426	447	13	29	-9.53	-18.5	-0.84	transcriptional repressor CodY SAOUHSC	SAOUHSC_01228
525	NC_007795	458804-459351	(((..(((.((((..(((.(((((((&))).)))).)))..)))).)))..)))	-17	8	21	47	-9.52	-20	-0.84	DNA replication intiation control protein YabA SAOUHSC	SAOUHSC_00456
526	NC_007795	1097167-1098716	((((((.(((((((((&)))).))))).))))))	84	99	39	55	-9.52	-14.2	-0.84	UDP N acetylmuramoyl L alanyl D glutamate synthetase SAOUHSC	SAOUHSC_01147
527	NC_007795	1909059-1910548	((((((((((((&))))))))))))	1044	1055	11	22	-9.52	-15.2	-0.84	glutamate 1 semialdehyde aminotransferase SAOUHSC	SAOUHSC_02000
528	NC_007795	c2496185-2494978	((((((((((((((&))))))))))......))))	30	43	10	29	-9.52	-15.4	-0.84	biotin synthase SAOUHSC	SAOUHSC_02714
529	NC_007795	295006-295580	((((((((((((&))))))))))))	-191	-180	6	17	-9.51	-13	-0.83	hypothetical protein SAOUHSC 00279 SAOUHSC	SAOUHSC_00279
530	NC_007795	1250876-1251270	(((((....((((((...(((((..(((((&))))).))))).))))))...)))))	-13	16	23	48	-9.51	-20.1	-0.83	hypothetical protein SAOUHSC 01304 SAOUHSC	SAOUHSC_01304
531	NC_007795	1022188-1023215	(((((((...(((((((((((&))).)))))))))))))))	777	797	9	27	-9.5	-18.6	-0.83	inositol monophosphatase family protein putative SAOUHSC	SAOUHSC_01055
532	NC_007795	737000-738078	(((((((&)))))))	359	365	22	28	-9.49	-12.9	-0.82	hypothetical protein SAOUHSC 00754 SAOUHSC	SAOUHSC_00754
533	NC_007795	119976-120862	((((((((..(((((..((((((&))))))))))).))))))))	-25	-3	18	37	-9.49	-17.6	-0.82	capsular polysaccharide synthesis enzyme Cap5B SAOUHSC	SAOUHSC_00115
534	NC_007795	c1768686-1767629	(((((((((((.(((((((((((&)))))))).))).)))).....)))).)))	-23	-1	17	46	-9.49	-19.7	-0.82	hypothetical protein SAOUHSC 01859 SAOUHSC	SAOUHSC_01859
535	NC_007795	c2339078-2338393	(((((((.((.(((((((&))))))))).)))))))	346	363	39	55	-9.48	-14.3	-0.82	molybdopterin guanine dinucleotide biosynthesis protein MobB SAOUHSC	SAOUHSC_02541
536	NC_007795	c222538-220761	(((.((((((((((((&)))))))))))).)))	890	905	9	24	-9.48	-18.6	-0.82	hypothetical protein SAOUHSC 00199 SAOUHSC	SAOUHSC_00199
537	NC_007795	581206-582482	(((((((&)))))))	-151	-145	22	28	-9.48	-12.9	-0.82	phosphomevalonate kinase SAOUHSC	SAOUHSC_00579
538	NC_007795	c352353-349925	(((..((((((((&))))))))..)))	-12	0	35	47	-9.47	-13.1	-0.81	5 methyltetrahydropteroyltriglutamate homocysteine methyltransferase SAOUHSC	SAOUHSC_00338
539	NC_007795	c2674606-2674110	(((((..(((.((((((&)))))).)))..)))))	11	27	33	49	-9.47	-13.2	-0.81	hypothetical protein SAOUHSC 02905 SAOUHSC	SAOUHSC_02905
540	NC_007795	c1563110-1562458	(((((((((.((((&))))..)))))))))	8	21	28	42	-9.47	-12.6	-0.81	hypothetical protein SAOUHSC 01648 SAOUHSC	SAOUHSC_01648
541	NC_007795	c1571317-1570227	(((((((&)))))))	331	337	21	27	-9.47	-13	-0.81	endonuclease IV SAOUHSC	SAOUHSC_01658
542	NC_007795	c2652475-2650767	((((((((.(((((((((((((&)))))....))))))))....))))))))	0	21	28	56	-9.47	-14.4	-0.81	squalene synthase SAOUHSC	SAOUHSC_02877
543	NC_007795	c326122-324576	(((((((((((((((&)))))).)))))))))	945	959	28	43	-9.46	-16.6	-0.81	ascorbate specific PTS system enzyme IIC SAOUHSC	SAOUHSC_00310
544	NC_007795	c1409237-1407997	(((((..((((&))))..)))))	727	737	36	46	-9.45	-13.5	-0.8	threonine dehydratase SAOUHSC	SAOUHSC_01451
545	NC_007795	c1922181-1921172	(((((((((..((((((&)))))).)))))))))	534	550	26	41	-9.45	-13.6	-0.8	glycosyltransferase SAOUHSC	SAOUHSC_02012
546	NC_007795	c1006413-1005995	(((((((((((&)))))))))))	4	14	32	42	-9.44	-12.1	-0.8	hypothetical protein SAOUHSC 01036 SAOUHSC	SAOUHSC_01036
547	NC_007795	1131821-1132974	(((((((&)))))))	198	204	21	27	-9.44	-12.7	-0.8	hypothetical protein SAOUHSC 01180 SAOUHSC	SAOUHSC_01180
548	NC_007795	256827-258463	((((....((((((((((.(.((&)).)))))))))))....))))	1032	1054	21	42	-9.44	-22.9	-0.8	6 phospho beta glucosidase SAOUHSC	SAOUHSC_00236
549	NC_007795	550905-555154	((((.(((((((((((((&)))))).))))))).))))	2452	2469	6	24	-9.44	-18.1	-0.8	sdrD protein putative SAOUHSC	SAOUHSC_00545
550	NC_007795	c2260923-2258966	(((((((((.((((((((&)))).)))).)))))))))	1112	1129	39	57	-9.44	-14.6	-0.8	hypothetical protein SAOUHSC 02434 SAOUHSC	SAOUHSC_02434
551	NC_007795	792786-795769	((((((((((((&))))))))))))	240	251	2	13	-9.44	-13	-0.8	clumping factor SAOUHSC	SAOUHSC_00812
552	NC_007795	480515-481116	((((((((&))))))))	-156	-149	41	48	-9.43	-12.3	-0.8	hypothetical protein SAOUHSC 00483 SAOUHSC	SAOUHSC_00483
553	NC_007795	c1963450-1963032	(((((((((.(..(((((((&)))))))..).)))))).)))	-174	-155	5	25	-9.43	-15	-0.8	bacteriophage L54a Cro related protein SAOUHSC	SAOUHSC_02083
554	NC_007795	c1511629-1510560	(((((.(((.((((((((&)))))))))))...)))))	836	853	23	41	-9.43	-18.3	-0.8	hypothetical protein SAOUHSC 01584 SAOUHSC	SAOUHSC_01584
555	NC_007795	c2313719-2313310	(..(..(((((((..(((..((((&))))..)))..))))))).....)..)	-23	0	16	42	-9.42	-18.6	-0.79	50S ribosomal protein L29 SAOUHSC	SAOUHSC_02504
556	NC_007795	46273-47333	((((.((((((&))))))))))	694	704	19	28	-9.42	-14.7	-0.79	hypothetical protein SAOUHSC 00044 SAOUHSC	SAOUHSC_00044
557	NC_007795	318635-318927	((((((((.(((((((((((((((&))))))))))...)))))))))))))	-193	-170	2	27	-9.41	-19.5	-0.79	hypothetical protein SAOUHSC 00303 SAOUHSC	SAOUHSC_00303
558	NC_007795	1174849-1176356	((((.((((((....(((((&))))).....))))))))))	798	817	8	27	-9.41	-19.7	-0.79	tRNA (uracil 5 ) methyltransferase Gid SAOUHSC	SAOUHSC_01223
559	NC_007795	c660529-659532	(((((.((((((...(((((((&))))))).)))))))))))	37	58	9	27	-9.4	-23.2	-0.78	secretory antigen SsaA like protein SAOUHSC	SAOUHSC_00671
560	NC_007795	c2037578-2037124	(((((.((((((((&)))))))).)))))	40	53	35	48	-9.4	-14.7	-0.78	phage phi LC3 family holin SAOUHSC	SAOUHSC_02174
561	NC_007795	c2771431-2770731	(((((((((((((&))))).))))))))	193	205	11	24	-9.39	-16.6	-0.78	hypothetical protein SAOUHSC 02997 SAOUHSC	SAOUHSC_02997
562	NC_007795	427409-428613	(((((((...((((((((((((((&)))))))))))).))...)))))))	27	50	8	32	-9.39	-26.2	-0.78	autolysin precursor putative SAOUHSC	SAOUHSC_00427
563	NC_007795	c2713883-2713423	(((..(((((((((&)))))))))..)))	105	118	42	55	-9.39	-13.3	-0.78	hypothetical protein SAOUHSC A02794 SAOUHSC	SAOUHSC_A02794
564	NC_007795	1301284-1304006	((((((((((((&))))))))))))	691	702	33	44	-9.39	-12.5	-0.78	hypothetical protein SAOUHSC 01359 SAOUHSC	SAOUHSC_01359
565	NC_007795	134715-136060	(...((((((((..(((((&)))))..)))))))).)	741	759	26	42	-9.39	-14.4	-0.78	UDP N acetylglucosamine 2 epimerase SAOUHSC	SAOUHSC_00129
566	NC_007795	596504-597240	((((((((((....((((((((&)))))))).))))))))))	514	535	37	55	-9.38	-15.1	-0.77	hypothetical protein SAOUHSC 00604 SAOUHSC	SAOUHSC_00604
567	NC_007795	c2388557-2386753	(((((((.(((((&))))))))))))	63	75	20	31	-9.38	-16.8	-0.77	PTS system component putative SAOUHSC	SAOUHSC_02597
568	NC_007795	c1561165-1560342	((((((((((((((((((&))))))))))))))).)))	26	43	4	22	-9.38	-18.3	-0.77	hypothetical protein SAOUHSC 01644 SAOUHSC	SAOUHSC_01644
569	NC_007795	c2132899-2131929	((((((.((.(((((....((((((((&))))))))...))))).))...))))))	457	483	15	42	-9.38	-21.7	-0.77	RNA polymerase sigma factor SigB SAOUHSC	SAOUHSC_02298
570	NC_007795	c1893409-1892067	((((((..(((.((((((((((&)))))))))))))))))))	718	739	37	55	-9.38	-15.9	-0.77	hypothetical protein SAOUHSC 01989 SAOUHSC	SAOUHSC_01989
571	NC_007795	717032-718746	(((((.....(((.(((((((((&))))))))).)))....)))))	1245	1267	6	27	-9.37	-18.4	-0.77	amino acid ABC transporter permease protein putative SAOUHSC	SAOUHSC_00732
572	NC_007795	1246752-1247062	((((((((((.((((((((((&))))))).))).))))))))))	-134	-114	34	55	-9.37	-13.8	-0.77	hypothetical protein SAOUHSC 01291 SAOUHSC	SAOUHSC_01291
573	NC_007795	c2592245-2591200	(((((((((..(((((((((&))).)))))))))))))))	164	183	27	45	-9.37	-17.4	-0.77	hypothetical protein SAOUHSC 02813 SAOUHSC	SAOUHSC_02813
574	NC_007795	c1608437-1607431	((((.(.((((((((((((((&)))))))))))))).)))))	239	259	7	26	-9.36	-22.6	-0.76	shikimate 5 dehydrogenase SAOUHSC	SAOUHSC_01699
575	NC_007795	c976766-975466	(((((((&)))))))	1057	1063	21	27	-9.36	-13.6	-0.76	quinol oxidase AA3 subunit II putative SAOUHSC	SAOUHSC_01002
576	NC_007795	c314108-312595	((((((..(.((((&)))).)..))))))	577	590	16	29	-9.36	-16.6	-0.76	hypothetical protein SAOUHSC 00299 SAOUHSC	SAOUHSC_00299
577	NC_007795	1255414-1256522	((((...((((....(((((((((&)))))))))...))))))))	86	109	28	47	-9.36	-14.8	-0.76	ABC transporter ATP binding protein putative SAOUHSC	SAOUHSC_01311
578	NC_007795	c374753-373165	(((((..(.(((((((((.(((((((&))))))).))))))))).).)))))	400	425	3	27	-9.36	-19.1	-0.76	hypothetical protein SAOUHSC 00367 SAOUHSC	SAOUHSC_00367
579	NC_007795	2804806-2806022	(((((((((((.......((((((((&)))))))))))))))))))	826	851	16	34	-9.36	-23.91	-0.76	high affinity nickel transporter putative SAOUHSC	SAOUHSC_03033
580	NC_007795	917709-919753	(((((((((.(((((.(((((&))))).))))).)))))))))	1408	1428	4	24	-9.36	-20.7	-0.76	hypothetical protein SAOUHSC 00946 SAOUHSC	SAOUHSC_00946
581	NC_007795	c2682869-2682298	((((((((.((((.(..(((&)))..).)))).))))))))	172	191	37	56	-9.35	-15.3	-0.76	aspartate alpha decarboxylase SAOUHSC	SAOUHSC_02916
582	NC_007795	649693-650321	(((((((.(((((..(..((((&)))).........)..))))))))))))	-22	-1	26	53	-9.35	-16.7	-0.76	hypothetical protein SAOUHSC 00662 SAOUHSC	SAOUHSC_00662
583	NC_007795	c1843365-1842446	(((((.((&)).)))))	167	174	21	28	-9.35	-12.6	-0.76	serine protease SplF putative SAOUHSC	SAOUHSC_01935
584	NC_007795	393921-394816	((((.(((...(((((((((((((&))))).))))))))..))).))))	24	47	19	42	-9.35	-19.5	-0.76	superantigen like protein SAOUHSC	SAOUHSC_00391
585	NC_007795	1599906-1600357	(((((((((((((&)))))))))))))	122	134	2	14	-9.35	-14.1	-0.76	30S ribosomal protein S20 SAOUHSC	SAOUHSC_01689
586	NC_007795	1050562-1051502	(((((((&)))))))	99	105	21	27	-9.35	-11.1	-0.76	hypothetical protein SAOUHSC 01091 SAOUHSC	SAOUHSC_01091
587	NC_007795	c941194-940008	((((((((&))))))))	661	668	26	33	-9.34	-11.4	-0.75	lipoyltransferase and lipoate protein ligase putative SAOUHSC	SAOUHSC_00963
588	NC_007795	292362-293062	(((((((((((&)))))))))))	68	78	45	55	-9.34	-11.5	-0.75	hypothetical protein SAOUHSC 00275 SAOUHSC	SAOUHSC_00275
589	NC_007795	c1404898-1376091	(((((((.(((&))))))))))	20820	20830	21	30	-9.34	-18	-0.75	hypothetical protein SAOUHSC 01447 SAOUHSC	SAOUHSC_01447
590	NC_007795	2219347-2221085	((((((&))))))	1197	1202	19	24	-9.34	-10.7	-0.75	PTS system mannitol specific component putative SAOUHSC	SAOUHSC_02400
591	NC_007795	c2306992-2306574	(((((((((((&)))))))))))	58	68	32	42	-9.34	-12.4	-0.75	translation initiation factor IF 1 SAOUHSC	SAOUHSC_02489
592	NC_007795	607573-608573	(((((((((&)))))))))	-172	-164	19	27	-9.34	-13	-0.75	hypothetical protein SAOUHSC 00616 SAOUHSC	SAOUHSC_00616
593	NC_007795	c1045620-1044368	(((((((.....(((((((((&))))))))).....)))))))	148	168	2	22	-9.34	-17.5	-0.75	hypothetical protein SAOUHSC 01081 SAOUHSC	SAOUHSC_01081
594	NC_007795	2505348-2506759	((((((..((((((..((((&))))))))))))))))	-192	-173	9	24	-9.33	-15.3	-0.75	hypothetical protein SAOUHSC 02725 SAOUHSC	SAOUHSC_02725
595	NC_007795	34512-36457	((((((.(((((.((.(((((..(((((((&)))))))))))).)).)))))..))))))	-33	-4	23	51	-9.33	-18.5	-0.75	hypothetical protein SAOUHSC 00030 SAOUHSC	SAOUHSC_00030
596	NC_007795	1194413-1195788	(((((((..((((((.(((&)))))))))..))).))))	257	275	25	43	-9.32	-13.7	-0.74	transcription elongation factor NusA SAOUHSC	SAOUHSC_01243
597	NC_007795	c848144-846790	((((((((((((&))))))))))))	858	869	6	17	-9.32	-12.9	-0.74	hypothetical protein SAOUHSC 00882 SAOUHSC	SAOUHSC_00882
598	NC_007795	c2297534-2296639	((((((((.((((..(((((&))))))))).))))))))	60	79	39	56	-9.32	-15.2	-0.74	hypothetical protein SAOUHSC 02474 SAOUHSC	SAOUHSC_02474
599	NC_007795	943130-945294	((((((&))))))	1533	1538	19	24	-9.32	-11	-0.74	hypothetical protein SAOUHSC 00968 SAOUHSC	SAOUHSC_00968
600	NC_007795	c951310-950820	((((((.(((((.((((&))))..))))).))))))	106	122	28	45	-9.31	-14.4	-0.74	hypothetical protein SAOUHSC 00978 SAOUHSC	SAOUHSC_00978
601	NC_007795	c1767800-1767004	((((((((((((((((&)))))).))))))))))	420	435	37	53	-9.31	-17.5	-0.74	hypothetical protein SAOUHSC 01858 SAOUHSC	SAOUHSC_01858
602	NC_007795	c1481517-1480676	((((((((((((.(((&))).))))))))))))	23	38	39	54	-9.31	-12.5	-0.74	major tail protein SAOUHSC	SAOUHSC_01529
603	NC_007795	c1795792-1795368	(((((((((&)))))))))	-160	-152	19	27	-9.3	-13	-0.73	hypothetical protein SAOUHSC 01880 SAOUHSC	SAOUHSC_01880
604	NC_007795	c2519002-2517867	((((((((((((((&))))))))))))))	-65	-52	4	17	-9.3	-14.7	-0.73	2 dehydropantoate 2 reductase SAOUHSC	SAOUHSC_02739
605	NC_007795	c1537107-1535924	((((((((.((((.(((((((((((&)))))))).))).)))).))))))))	93	117	31	56	-9.3	-18.2	-0.73	2 oxoisovalerate dehydrogenase E1 component beta subunit putative SAOUHSC	SAOUHSC_01612
606	NC_007795	998191-1000109	((((((((&))))))))	1181	1188	39	46	-9.3	-12.3	-0.73	phosphoenolpyruvate protein phosphotransferase SAOUHSC	SAOUHSC_01029
607	NC_007795	666218-667062	((((((((&))))))))	187	194	39	46	-9.3	-12.6	-0.73	hypothetical protein SAOUHSC 00678 SAOUHSC	SAOUHSC_00678
608	NC_007795	c2251972-2250585	(((((((.((((((&)))))))))))))	1136	1149	40	52	-9.3	-14.4	-0.73	UDP N acetylglucosamine pyrophosphorylase putative SAOUHSC	SAOUHSC_02423
609	NC_007795	473525-477231	((((((((&))))))))	2005	2012	40	47	-9.3	-12.8	-0.73	transcription repair coupling factor SAOUHSC	SAOUHSC_00477
610	NC_007795	148845-156220	((((((((((&))).)))))))	4788	4797	19	29	-9.3	-16.9	-0.73	hypothetical protein SAOUHSC 00144 SAOUHSC	SAOUHSC_00144
611	NC_007795	2667340-2668244	((((((((((((((((&)))))))..)))))))))	502	517	6	23	-9.29	-19.5	-0.73	hypothetical protein SAOUHSC 02898 SAOUHSC	SAOUHSC_02898
612	NC_007795	2676281-2677545	((((((((((((.(((&)))..))))))))))))	-21	-6	40	56	-9.29	-15	-0.73	dihydroorotate dehydrogenase 2 SAOUHSC	SAOUHSC_02909
613	NC_007795	2223498-2224804	((((((((&)).))))))	-172	-165	21	29	-9.29	-14.6	-0.73	mannitol 1 phosphate 5 dehydrogenase SAOUHSC	SAOUHSC_02403
614	NC_007795	2801102-2802720	((((((((((((&))).)))))))))	513	524	40	52	-9.28	-12.9	-0.73	sodium sulfate symporter putative SAOUHSC	SAOUHSC_03030
615	NC_007795	273860-274647	((((((((((((((&)))).))))))))))	567	580	8	22	-9.28	-15.8	-0.73	hypothetical protein SAOUHSC 00255 SAOUHSC	SAOUHSC_00255
616	NC_007795	c2259159-2257889	(((((((&)))))))	487	493	21	27	-9.28	-12.5	-0.73	hypothetical protein SAOUHSC 02433 SAOUHSC	SAOUHSC_02433
617	NC_007795	c1410450-1409132	(((((((..((((((((((((&))))))).))))).)))))))	774	794	35	55	-9.28	-13.6	-0.73	alanine dehydrogenase SAOUHSC	SAOUHSC_01452
618	NC_007795	c2035186-2034690	((((((((((&)))).))))))	95	104	19	29	-9.28	-16.6	-0.73	peptidoglycan hydrolase putative SAOUHSC	SAOUHSC_02170
619	NC_007795	1093674-1096108	(((((((((((.(((((.......(((((&))))).....)))))..)))))))))))	30	58	28	55	-9.26	-20.2	-0.72	penicillin binding protein 1 SAOUHSC	SAOUHSC_01145
620	NC_007795	c2752331-2750623	(((((.((((&)))))))))	-8	1	21	29	-9.26	-16.7	-0.72	hypothetical protein SAOUHSC 02984 SAOUHSC	SAOUHSC_02984
621	NC_007795	1971429-1972846	((((((((((((((&)))))))))).))))	812	825	33	47	-9.26	-15.5	-0.72	hypothetical protein SAOUHSC 02097 SAOUHSC	SAOUHSC_02097
622	NC_007795	579285-580405	(((((((&)))))))	186	192	21	27	-9.25	-12.5	-0.71	mevalonate kinase SAOUHSC	SAOUHSC_00577
623	NC_007795	c575690-574840	((((((.((...((((((((&))))))))....)).)).))))	415	434	25	46	-9.25	-16.1	-0.71	hypothetical protein SAOUHSC 00572 SAOUHSC	SAOUHSC_00572
624	NC_007795	1047215-1048263	((((((..(((((((&)))))))..))))))	331	345	23	37	-9.25	-17.4	-0.71	hypothetical protein SAOUHSC 01085 SAOUHSC	SAOUHSC_01085
625	NC_007795	c2331899-2330434	((((((((.(((((((((((&))))))))))).....))))))))	643	662	17	40	-9.25	-20.3	-0.71	FmhB protein putative SAOUHSC	SAOUHSC_02527
626	NC_007795	235652-237111	(((((((&)))))))	887	893	22	28	-9.25	-12.9	-0.71	PTS system component SAOUHSC	SAOUHSC_00216
627	NC_007795	c2676463-2675397	(((((((((.(((((&))))).).))))))))	476	490	15	30	-9.24	-19.1	-0.71	hypothetical protein SAOUHSC 02908 SAOUHSC	SAOUHSC_02908
628	NC_007795	186228-188434	((((((((((((((..(((&)))..))))).)).)).)))))	1461	1479	9	30	-9.24	-20.4	-0.71	gamma glutamyltranspeptidase putative SAOUHSC	SAOUHSC_00171
629	NC_007795	2073337-2074574	((((((&))))))	558	563	19	24	-9.24	-10.7	-0.71	integrase SAOUHSC	SAOUHSC_02239
630	NC_007795	c220935-219230	((((((.((..((((((((((.(((((&))))).))))))))))....))))))))	1026	1052	6	33	-9.23	-21.7	-0.7	hypothetical protein SAOUHSC 00198 SAOUHSC	SAOUHSC_00198
631	NC_007795	2491475-2492652	((((((((((&))))))))))	916	925	26	35	-9.23	-13.4	-0.7	leukocidin f subunit precursor SAOUHSC	SAOUHSC_02710
632	NC_007795	c2109961-2108736	(((((((((((((((&))))))))..)))))))	263	277	18	34	-9.22	-18.3	-0.7	O sialoglycoprotein endopeptidase SAOUHSC	SAOUHSC_02277
633	NC_007795	417676-418238	((((((((.(((..((..((..((((((&))))))...))..))..))).))))))))	-195	-168	28	56	-9.22	-15.7	-0.7	hypothetical protein SAOUHSC 00414 SAOUHSC	SAOUHSC_00414
634	NC_007795	1828269-1829095	(((.((((((((((((&)))))))))))).)))	91	106	3	18	-9.22	-14.9	-0.7	hypothetical protein SAOUHSC 01920 SAOUHSC	SAOUHSC_01920
635	NC_007795	c1325530-1325145	((((((&))))))	22	27	19	24	-9.22	-10.4	-0.7	hypothetical protein SAOUHSC 01381 SAOUHSC	SAOUHSC_01381
636	NC_007795	c2820597-2819018	((((((.((((&))))))))))	563	573	18	27	-9.22	-14.7	-0.7	tRNA modification GTPase TrmE SAOUHSC	SAOUHSC_03053
637	NC_007795	c2309141-2307649	(((((((((&)))))))))	415	423	19	27	-9.22	-14.7	-0.7	preprotein translocase subunit SecY SAOUHSC	SAOUHSC_02491
638	NC_007795	c2267657-2266921	((((((((&))))))))	294	301	39	46	-9.22	-12.9	-0.7	hypothetical protein SAOUHSC 02443 SAOUHSC	SAOUHSC_02443
639	NC_007795	c991827-990821	((((((((((&))))))))))	-30	-21	18	27	-9.21	-15.3	-0.69	hypothetical protein SAOUHSC 01019 SAOUHSC	SAOUHSC_01019
640	NC_007795	121449-123472	((((((((&))))))))	1022	1029	21	28	-9.21	-15.1	-0.69	capsular polysaccharide biosynthesis protein Cap5D putative SAOUHSC	SAOUHSC_00117
641	NC_007795	29777-30777	(((((((&)))))))	596	602	22	28	-9.21	-13.1	-0.69	hypothetical protein SAOUHSC 00024 SAOUHSC	SAOUHSC_00024
642	NC_007795	336867-337612	(((((.(((..((((..(((((((((.(((&))).)))))))))..))))))).)))))	383	412	6	33	-9.2	-21	-0.69	ribosomal protein serine acetyltransferase putative SAOUHSC	SAOUHSC_00324
643	NC_007795	c1771603-1770561	((((((.......(((((.((.((((((&)))))).)))))))........))))))	41	68	15	42	-9.2	-22.26	-0.69	hypothetical protein SAOUHSC 01864 SAOUHSC	SAOUHSC_01864
644	NC_007795	366496-366947	(((.(((((((((((((.(((((&))))).))).)))))))).....)).)))	30	52	18	46	-9.2	-24.9	-0.69	hypothetical protein SAOUHSC 00358 SAOUHSC	SAOUHSC_00358
645	NC_007795	239769-240643	((((((.(((((((((&)))))).)))))))))	347	362	37	52	-9.2	-13	-0.69	2 C methyl D erythritol 4 phosphate cytidylyltransferase SAOUHSC	SAOUHSC_00220
646	NC_007795	1141101-1141945	((((....(((((&)))))))))	-78	-66	21	29	-9.2	-15.4	-0.69	ribulose phosphate 3 epimerase SAOUHSC	SAOUHSC_01189
647	NC_007795	787543-788207	((((..((..((((((.((((&))))...))))))..))))))	83	103	9	29	-9.19	-19.3	-0.68	SsrA binding protein SAOUHSC	SAOUHSC_00804
648	NC_007795	763908-764947	((((((((.(((((&)))))))))))))	554	567	19	31	-9.19	-20.4	-0.68	prolipoprotein diacylglyceryl transferase SAOUHSC	SAOUHSC_00782
649	NC_007795	1145630-1147890	(((((((.((.(((((((&))))))).)))))))))	1301	1318	12	28	-9.18	-17.8	-0.68	ATP dependent DNA helicase RecG SAOUHSC	SAOUHSC_01194
650	NC_007795	1204325-1206096	(((((...(((.((......(((((((&))))))).......)).)))...)))))	1226	1252	23	50	-9.18	-18.92	-0.68	hypothetical protein SAOUHSC 01252 SAOUHSC	SAOUHSC_01252
651	NC_007795	2017523-2018124	((((((((((&))))))))))	219	228	15	24	-9.18	-17	-0.68	hypothetical protein SAOUHSC 02144 SAOUHSC	SAOUHSC_02144
652	NC_007795	952872-954283	((((((((((&))))).)))))	-152	-143	18	28	-9.18	-15.8	-0.68	hypothetical protein SAOUHSC 00982 SAOUHSC	SAOUHSC_00982
653	NC_007795	690803-691923	((((((((((((&))))))))..))))	862	873	16	29	-9.18	-16.4	-0.68	fructose 1 phosphate kinase putative SAOUHSC	SAOUHSC_00707
654	NC_007795	1083617-1085307	((((((..(((((((&))))))).))))))	-152	-138	23	36	-9.18	-17	-0.68	hypothetical protein SAOUHSC 01130 SAOUHSC	SAOUHSC_01130
655	NC_007795	2264237-2265237	(((((((((&)))))))))	327	335	19	27	-9.18	-13	-0.68	hypothetical protein SAOUHSC 02437 SAOUHSC	SAOUHSC_02437
656	NC_007795	c2160940-2159949	((((((((((&))))))))))	426	435	37	46	-9.17	-15.3	-0.67	hydroxyethylthiazole kinase SAOUHSC	SAOUHSC_02329
[truncated: 2,236 more rows]

## Sheet: RsaD
Rank	Accession #	Gene coordinates	Interaction dot bracket	mRNA start	mRNA end	sRNA start	sRNA end	energy kJ/mol	energy kJ/mol (unfolded)	z-score	Annotation	Locus tag
[truncated: 2,892 more rows]

[truncated: 7 more sheets: RsaE, RsaOG, RsaX20, Sau-19, srn_2975, sRNA207, sRNA287]
